# Supplementary material for: 9-Allyl-9H-fluoren-9-ol
Source: Acta Crystallogr Sect E Struct Rep Online. 2014 May 17;70(Pt 6):o677. doi: 10.1107/S1600536814010290 (PMC4051071; doi:10.1107/S1600536814010290)
Supplement: Supplementary file 1 [file e-70-0o677-sup1.cif]

##############################################################################
#                                                                            #
# This CIF contains the data in a paper accepted for publication in          #
# Acta Crystallographica Section E. It conforms to the requirements of       #
# Notes for Authors for Acta Crystallographica Section E, and has been       #
# peer reviewed under the auspices of the IUCr Commission on Journals.       #
#                                                                            #
# Full details of the Crystallographic Information File format               #
# are given in the paper "The Crystallographic Information File (CIF):       #
# a New Standard Archive File for Crystallography" by S. R. Hall, F. H.      #
# Allen and I. D. Brown [Acta Cryst. (1991), A47, 655-685].                  #
#                                                                            #
# The current version of the core CIF dictionary is obtainable from          #
# ftp://ftp.iucr.org/pub/cif_core.dic.                                       #
#                                                                            #
# Software is freely available for graphical display of the structure(s)     #
# in this CIF. For information consult the CIF software page                 #
# http://www.iucr.org/resources/cif/software.                                #
#                                                                            #
# This file may be used for bona fide research purposes within the           #
# scientific community so long as proper attribution is given to the journal # 
# article from which it was obtained.                                        #
#                                                                            #
##############################################################################
data_I
_journal_data_validation_number     ?
_journal_date_recd_electronic     2014-04-29
_journal_date_accepted     2014-05-06
_journal_name_full     'Acta Crystallographica, Section E'
_journal_year     2014
_journal_volume     70
_journal_issue      6
_journal_page_first     o677
_journal_page_last     o677
_journal_paper_category     QO
_journal_paper_doi     10.1107/S1600536814010290
_journal_coeditor_code     CV5454
_publ_contact_author_name     'Professor Kyle S. Knight'
_publ_contact_author_address
;
Department of Chemistry
The University of Tennessee at Chattanooga
Chattanooga
TN 37403
USA
;
_publ_contact_author_email     kyle-knight@utc.edu
_publ_contact_author_fax     '423 425 5234'
_publ_contact_author_phone     '423 425 5297'
_publ_section_title
;
9-Allyl-9<i>H</i>-fluoren-9-ol
;
loop_
    _publ_author_name
    _publ_author_footnote
    _publ_author_address
    'Knight, Kyle S.' ?
;
Department of Chemistry
The University of Tennessee at Chattanooga
Chattanooga
TN 37403
USA
;
    'Wood, Harvey B.' .
;
Department of Chemistry
The University of Tennessee at Chattanooga
Chattanooga
TN 37403
USA
;
_database_code_depnum_ccdc_archive     'CCDC 1001420'
_chemical_name_systematic
;
9-Allyl-9<i>H</i>-fluoren-9-ol
;
_chemical_formula_moiety     'C16 H14 O'
_chemical_formula_sum     'C16 H14 O'
_chemical_formula_iupac     'C16 H14 O'
_chemical_formula_weight     222.27
_space_group_crystal_system     triclinic
_space_group_name_H-M_alt     'P -1'
_space_group_name_Hall     '-P 1'
loop_
    _space_group_symop_operation_xyz
    'x, y, z'
    '-x, -y, -z'
_cell_length_a     9.3789(15)
_cell_length_b     12.2809(18)
_cell_length_c     12.936(2)
_cell_angle_alpha     63.995(4)
_cell_angle_beta     68.803(4)
_cell_angle_gamma     69.887(4)
_cell_volume     1217.6(3)
_cell_formula_units_Z     4
_cell_measurement_reflns_used     9980
_cell_measurement_theta_min     2.38
_cell_measurement_theta_max     24.98
_cell_measurement_temperature     200(2)
_exptl_crystal_description     'prism'
_exptl_crystal_colour     yellow
_exptl_crystal_size_max     0.8
_exptl_crystal_size_mid     0.7
_exptl_crystal_size_min     0.51
_exptl_crystal_density_diffrn     1.212
_exptl_crystal_density_meas     .
_exptl_crystal_density_method     ?
_exptl_crystal_F_000     472
_exptl_absorpt_coefficient_mu     0.074
_exptl_absorpt_correction_type     none
_shelx_estimated_absorpt_T_min     0.943
_shelx_estimated_absorpt_T_max     0.963
_exptl_special_details     ?
_diffrn_ambient_temperature     200.15
_diffrn_radiation_type     MoK\a
_diffrn_radiation_wavelength     0.71073
_diffrn_radiation_monochromator     'graphite'
_diffrn_measurement_device_type     'Bruker APEXII CCD'
_diffrn_measurement_method     '\f and \w scans'
_diffrn_detector_area_resol_mean     ?
_diffrn_reflns_number     23092
_diffrn_reflns_av_R_equivalents     0.0313
_diffrn_reflns_theta_min     2.388
_diffrn_reflns_theta_max     25.045
_diffrn_reflns_theta_full     25.242
_diffrn_measured_fraction_theta_max     0.988
_diffrn_measured_fraction_theta_full     0.968
_diffrn_reflns_limit_h_min     -11
_diffrn_reflns_limit_h_max     11
_diffrn_reflns_limit_k_min     -14
_diffrn_reflns_limit_k_max     14
_diffrn_reflns_limit_l_min     -15
_diffrn_reflns_limit_l_max     15
_diffrn_standards_number     0
_reflns_number_total     4262
_reflns_number_gt     3749
_reflns_threshold_expression     I>2\s(I)
_refine_ls_structure_factor_coef     Fsqd
_refine_ls_matrix_type     full
_refine_ls_R_factor_all     0.0423
_refine_ls_R_factor_gt     0.0370
_refine_ls_wR_factor_gt     0.0992
_refine_ls_wR_factor_ref     0.1045
_refine_ls_goodness_of_fit_ref     1.018
_refine_ls_restrained_S_all     1.018
_refine_ls_number_reflns     4262
_refine_ls_number_parameters     309
_refine_ls_number_restraints     0
_refine_ls_hydrogen_treatment     constr
_refine_ls_weighting_scheme     calc
_refine_ls_weighting_details
              'w=1/[\s^2^(Fo^2^)+(0.0630P)^2^+0.2188P] where P=(Fo^2^+2Fc^2^)/3'
_refine_ls_shift/su_max     0.000
_refine_ls_shift/su_mean     0.000
_refine_diff_density_max     0.160
_refine_diff_density_min     -0.232
_refine_ls_extinction_method     none
_refine_ls_extinction_coef     .
loop_
    _atom_type_symbol
    _atom_type_description
    _atom_type_scat_dispersion_real
    _atom_type_scat_dispersion_imag
    _atom_type_scat_source
    'C' 'C' 0.0033 0.0016
                         'International Tables Vol C Tables 4.2.6.8 and 6.1.1.4'
    'H' 'H' 0.0000 0.0000
                         'International Tables Vol C Tables 4.2.6.8 and 6.1.1.4'
    'O' 'O' 0.0106 0.0060
                         'International Tables Vol C Tables 4.2.6.8 and 6.1.1.4'
_computing_data_collection     'APEX2 (Bruker, 2009)'
_computing_cell_refinement     'SAINT (Bruker, 2009)'
_computing_data_reduction     'SAINT (Bruker, 2009)'
_computing_structure_solution     'SHELXS97 (Sheldrick, 2008)'
_computing_structure_refinement     'SHELXL97 (Sheldrick, 2008)'
_computing_molecular_graphics     'OLEX2 (Dolomanov <i>et al.</i>, 2009)'
_computing_publication_material     'OLEX2 (Dolomanov <i>et al.</i>, 2009)'
loop_
    _atom_site_type_symbol
    _atom_site_label
    _atom_site_fract_x
    _atom_site_fract_y
    _atom_site_fract_z
    _atom_site_U_iso_or_equiv
    _atom_site_adp_type
    _atom_site_calc_flag
    _atom_site_occupancy
    _atom_site_disorder_assembly
    _atom_site_disorder_group
    O O1 0.59676(10) 0.12837(7) 0.49408(7) 0.0332(2) Uani d 1 . .
    H H1 0.6088 0.0525 0.5364 0.050 Uiso calc 1 . .
    O O2 0.38219(11) 0.12557(7) 0.39598(7) 0.0366(2) Uani d 1 . .
    H H2A 0.4437 0.1363 0.4227 0.055 Uiso calc 1 . .
    C C1 0.23321(17) 0.17419(13) 0.88455(12) 0.0457(3) Uani d 1 . .
    H H1A 0.1578 0.1700 0.9581 0.055 Uiso calc 1 . .
    C C2 0.18390(16) 0.20753(13) 0.78424(13) 0.0443(3) Uani d 1 . .
    H H2 0.0751 0.2250 0.7896 0.053 Uiso calc 1 . .
    C C3 0.29179(15) 0.21578(12) 0.67528(12) 0.0381(3) Uani d 1 . .
    H H3 0.2577 0.2393 0.6061 0.046 Uiso calc 1 . .
    C C4 0.44978(14) 0.18905(11) 0.66955(10) 0.0306(3) Uani d 1 . .
    C C5 0.58817(13) 0.19806(10) 0.56139(10) 0.0294(3) Uani d 1 . .
    C C6 0.57498(15) 0.33479(11) 0.47747(11) 0.0354(3) Uani d 1 . .
    H H6A 0.4780 0.3626 0.4502 0.042 Uiso calc 1 . .
    H H6B 0.5634 0.3853 0.5234 0.042 Uiso calc 1 . .
    C C7 0.70892(16) 0.36099(12) 0.37113(12) 0.0414(3) Uani d 1 . .
    H H7 0.7415 0.3126 0.3227 0.050 Uiso calc 1 . .
    C C8 0.78483(19) 0.44707(15) 0.34030(16) 0.0612(4) Uani d 1 . .
    H H8A 0.7550 0.4969 0.3870 0.073 Uiso calc 1 . .
    H H8B 0.8696 0.4595 0.2713 0.073 Uiso calc 1 . .
    C C9 0.93625(17) 0.04974(13) 0.75621(14) 0.0499(4) Uani d 1 . .
    H H9 1.0097 0.0157 0.8033 0.060 Uiso calc 1 . .
    C C10 0.77762(17) 0.07549(12) 0.80950(12) 0.0414(3) Uani d 1 . .
    H H10 0.7417 0.0598 0.8924 0.050 Uiso calc 1 . .
    C C11 0.67245(14) 0.12456(10) 0.73951(10) 0.0314(3) Uani d 1 . .
    C C12 0.49977(14) 0.15303(10) 0.77147(10) 0.0315(3) Uani d 1 . .
    C C13 0.39132(16) 0.14676(12) 0.87949(11) 0.0408(3) Uani d 1 . .
    H H13 0.4248 0.1241 0.9487 0.049 Uiso calc 1 . .
    C C14 0.72606(14) 0.14784(10) 0.61755(10) 0.0300(3) Uani d 1 . .
    C C15 0.88448(15) 0.12218(12) 0.56494(12) 0.0399(3) Uani d 1 . .
    H H15 0.9209 0.1381 0.4820 0.048 Uiso calc 1 . .
    C C16 0.98985(17) 0.07259(14) 0.63558(15) 0.0503(4) Uani d 1 . .
    H H16 1.0993 0.0543 0.6008 0.060 Uiso calc 1 . .
    C C17 0.09971(19) 0.33292(15) 0.09582(15) 0.0563(4) Uani d 1 . .
    H H17A 0.0054 0.3173 0.1549 0.068 Uiso calc 1 . .
    H H17B 0.0959 0.3872 0.0168 0.068 Uiso calc 1 . .
    C C18 0.23369(16) 0.28004(12) 0.12297(11) 0.0387(3) Uani d 1 . .
    H H18 0.3247 0.2985 0.0609 0.046 Uiso calc 1 . .
    C C19 0.25818(16) 0.19311(12) 0.24235(11) 0.0365(3) Uani d 1 . .
    H H19A 0.2999 0.1078 0.2411 0.044 Uiso calc 1 . .
    H H19B 0.1554 0.1947 0.3013 0.044 Uiso calc 1 . .
    C C20 0.37019(14) 0.22274(10) 0.28309(10) 0.0304(3) Uani d 1 . .
    C C21 0.52751(14) 0.23246(11) 0.19311(10) 0.0319(3) Uani d 1 . .
    C C22 0.55426(14) 0.35111(11) 0.15307(10) 0.0328(3) Uani d 1 . .
    C C23 0.68727(16) 0.38288(14) 0.06561(12) 0.0444(3) Uani d 1 . .
    H H23 0.7056 0.4636 0.0381 0.053 Uiso calc 1 . .
    C C24 0.79322(16) 0.29496(16) 0.01894(13) 0.0505(4) Uani d 1 . .
    H H24 0.8843 0.3160 -0.0418 0.061 Uiso calc 1 . .
    C C25 0.76786(16) 0.17710(15) 0.05973(13) 0.0502(4) Uani d 1 . .
    H H25 0.8425 0.1177 0.0274 0.060 Uiso calc 1 . .
    C C26 0.63487(15) 0.14423(13) 0.14729(12) 0.0420(3) Uani d 1 . .
    H H26 0.6178 0.0630 0.1752 0.050 Uiso calc 1 . .
    C C27 0.42222(14) 0.42412(11) 0.21722(10) 0.0316(3) Uani d 1 . .
    C C28 0.39539(17) 0.54383(12) 0.21355(12) 0.0433(3) Uani d 1 . .
    H H28 0.4697 0.5938 0.1631 0.052 Uiso calc 1 . .
    C C29 0.25850(19) 0.58910(13) 0.28462(14) 0.0511(4) Uani d 1 . .
    H H29 0.2392 0.6707 0.2835 0.061 Uiso calc 1 . .
    C C30 0.14923(18) 0.51751(13) 0.35731(13) 0.0499(4) Uani d 1 . .
    H H30 0.0546 0.5512 0.4040 0.060 Uiso calc 1 . .
    C C31 0.17609(15) 0.39693(12) 0.36288(11) 0.0398(3) Uani d 1 . .
    H H31 0.1015 0.3473 0.4138 0.048 Uiso calc 1 . .
    C C32 0.31348(14) 0.35039(11) 0.29287(10) 0.0298(3) Uani d 1 . .
loop_
    _atom_site_aniso_label
    _atom_site_aniso_U_11
    _atom_site_aniso_U_22
    _atom_site_aniso_U_33
    _atom_site_aniso_U_12
    _atom_site_aniso_U_13
    _atom_site_aniso_U_23
    O1 0.0450(5) 0.0288(5) 0.0306(4) -0.0107(4) -0.0147(4) -0.0086(3)
    O2 0.0516(5) 0.0267(4) 0.0355(5) -0.0131(4) -0.0219(4) -0.0025(4)
    C1 0.0469(8) 0.0436(8) 0.0409(7) -0.0099(6) 0.0003(6) -0.0192(6)
    C2 0.0339(7) 0.0416(8) 0.0520(8) -0.0060(6) -0.0070(6) -0.0166(6)
    C3 0.0372(7) 0.0368(7) 0.0407(7) -0.0071(5) -0.0142(5) -0.0115(6)
    C4 0.0360(6) 0.0244(6) 0.0333(6) -0.0073(5) -0.0117(5) -0.0092(5)
    C5 0.0341(6) 0.0269(6) 0.0303(6) -0.0078(5) -0.0111(5) -0.0096(5)
    C6 0.0402(7) 0.0288(6) 0.0373(6) -0.0076(5) -0.0154(5) -0.0073(5)
    C7 0.0493(8) 0.0347(7) 0.0370(7) -0.0125(6) -0.0147(6) -0.0046(5)
    C8 0.0552(9) 0.0474(9) 0.0724(11) -0.0217(7) -0.0046(8) -0.0154(8)
    C9 0.0513(9) 0.0420(8) 0.0645(9) -0.0094(6) -0.0372(7) -0.0088(7)
    C10 0.0557(8) 0.0347(7) 0.0426(7) -0.0143(6) -0.0262(6) -0.0072(6)
    C11 0.0421(7) 0.0223(6) 0.0360(6) -0.0098(5) -0.0166(5) -0.0085(5)
    C12 0.0408(7) 0.0237(6) 0.0334(6) -0.0084(5) -0.0123(5) -0.0100(5)
    C13 0.0537(8) 0.0369(7) 0.0339(6) -0.0102(6) -0.0109(6) -0.0145(5)
    C14 0.0359(6) 0.0217(6) 0.0355(6) -0.0075(5) -0.0139(5) -0.0081(5)
    C15 0.0378(7) 0.0366(7) 0.0444(7) -0.0091(5) -0.0110(6) -0.0124(6)
    C16 0.0353(7) 0.0458(8) 0.0699(10) -0.0060(6) -0.0208(7) -0.0169(7)
    C17 0.0571(9) 0.0587(10) 0.0587(9) -0.0055(7) -0.0307(8) -0.0186(8)
    C18 0.0449(7) 0.0384(7) 0.0396(7) -0.0118(6) -0.0171(6) -0.0129(6)
    C19 0.0447(7) 0.0305(7) 0.0411(7) -0.0135(5) -0.0167(6) -0.0101(5)
    C20 0.0377(6) 0.0237(6) 0.0319(6) -0.0080(5) -0.0146(5) -0.0061(5)
    C21 0.0348(6) 0.0307(6) 0.0341(6) -0.0043(5) -0.0171(5) -0.0106(5)
    C22 0.0349(6) 0.0339(7) 0.0314(6) -0.0093(5) -0.0145(5) -0.0071(5)
    C23 0.0425(7) 0.0495(8) 0.0398(7) -0.0178(6) -0.0121(6) -0.0075(6)
    C24 0.0342(7) 0.0734(11) 0.0411(7) -0.0111(7) -0.0078(6) -0.0200(7)
    C25 0.0389(7) 0.0648(10) 0.0501(8) 0.0056(7) -0.0177(6) -0.0311(8)
    C26 0.0428(7) 0.0400(8) 0.0482(8) 0.0004(6) -0.0197(6) -0.0207(6)
    C27 0.0396(7) 0.0265(6) 0.0317(6) -0.0088(5) -0.0165(5) -0.0059(5)
    C28 0.0586(9) 0.0285(7) 0.0457(7) -0.0158(6) -0.0196(7) -0.0059(6)
    C29 0.0717(10) 0.0281(7) 0.0567(9) -0.0032(7) -0.0239(8) -0.0177(6)
    C30 0.0566(9) 0.0389(8) 0.0492(8) 0.0020(7) -0.0125(7) -0.0214(7)
    C31 0.0406(7) 0.0369(7) 0.0391(7) -0.0075(6) -0.0099(6) -0.0122(6)
    C32 0.0364(6) 0.0264(6) 0.0295(6) -0.0076(5) -0.0149(5) -0.0070(5)
_geom_special_details
;
All e.s.d.'s (except the e.s.d. in the dihedral angle between two l.s. planes)
are estimated using the full covariance matrix. The cell e.s.d.'s are taken
into account individually in the estimation of e.s.d.'s in distances, angles
and torsion angles; correlations between e.s.d.'s in cell parameters are only
used when they are defined by crystal symmetry. An approximate (isotropic)
treatment of cell e.s.d.'s is used for estimating e.s.d.'s involving l.s.
planes.
;
loop_
    _geom_bond_atom_site_label_1
    _geom_bond_atom_site_label_2
    _geom_bond_site_symmetry_2
    _geom_bond_distance
    _geom_bond_publ_flag
    O1 H1 . 0.8400 ?
    O1 C5 . 1.4326(13) ?
    O2 H2A . 0.8400 ?
    O2 C20 . 1.4380(14) ?
    C1 H1A . 0.9500 ?
    C1 C2 . 1.380(2) ?
    C1 C13 . 1.386(2) ?
    C2 H2 . 0.9500 ?
    C2 C3 . 1.3909(19) ?
    C3 H3 . 0.9500 ?
    C3 C4 . 1.3843(17) ?
    C4 C5 . 1.5180(16) ?
    C4 C12 . 1.3952(16) ?
    C5 C6 . 1.5393(16) ?
    C5 C14 . 1.5227(16) ?
    C6 H6A . 0.9900 ?
    C6 H6B . 0.9900 ?
    C6 C7 . 1.4880(18) ?
    C7 H7 . 0.9500 ?
    C7 C8 . 1.314(2) ?
    C8 H8A . 0.9500 ?
    C8 H8B . 0.9500 ?
    C9 H9 . 0.9500 ?
    C9 C10 . 1.384(2) ?
    C9 C16 . 1.383(2) ?
    C10 H10 . 0.9500 ?
    C10 C11 . 1.3835(17) ?
    C11 C12 . 1.4729(17) ?
    C11 C14 . 1.3977(17) ?
    C12 C13 . 1.3874(17) ?
    C13 H13 . 0.9500 ?
    C14 C15 . 1.3801(18) ?
    C15 H15 . 0.9500 ?
    C15 C16 . 1.3906(19) ?
    C16 H16 . 0.9500 ?
    C17 H17A . 0.9500 ?
    C17 H17B . 0.9500 ?
    C17 C18 . 1.297(2) ?
    C18 H18 . 0.9500 ?
    C18 C19 . 1.4898(17) ?
    C19 H19A . 0.9900 ?
    C19 H19B . 0.9900 ?
    C19 C20 . 1.5314(16) ?
    C20 C21 . 1.5178(17) ?
    C20 C32 . 1.5193(16) ?
    C21 C22 . 1.3965(17) ?
    C21 C26 . 1.3859(18) ?
    C22 C23 . 1.3841(18) ?
    C22 C27 . 1.4736(18) ?
    C23 H23 . 0.9500 ?
    C23 C24 . 1.385(2) ?
    C24 H24 . 0.9500 ?
    C24 C25 . 1.381(2) ?
    C25 H25 . 0.9500 ?
    C25 C26 . 1.387(2) ?
    C26 H26 . 0.9500 ?
    C27 C28 . 1.3856(18) ?
    C27 C32 . 1.3978(17) ?
    C28 H28 . 0.9500 ?
    C28 C29 . 1.381(2) ?
    C29 H29 . 0.9500 ?
    C29 C30 . 1.380(2) ?
    C30 H30 . 0.9500 ?
    C30 C31 . 1.387(2) ?
    C31 H31 . 0.9500 ?
    C31 C32 . 1.3823(18) ?
loop_
    _geom_angle_atom_site_label_1
    _geom_angle_atom_site_label_2
    _geom_angle_atom_site_label_3
    _geom_angle_site_symmetry_1
    _geom_angle_site_symmetry_3
    _geom_angle
    _geom_angle_publ_flag
    C5 O1 H1 . . 109.5 ?
    C20 O2 H2A . . 109.5 ?
    C2 C1 H1A . . 119.6 ?
    C2 C1 C13 . . 120.87(12) ?
    C13 C1 H1A . . 119.6 ?
    C1 C2 H2 . . 119.7 ?
    C1 C2 C3 . . 120.68(13) ?
    C3 C2 H2 . . 119.7 ?
    C2 C3 H3 . . 120.6 ?
    C4 C3 C2 . . 118.72(12) ?
    C4 C3 H3 . . 120.6 ?
    C3 C4 C5 . . 128.70(11) ?
    C3 C4 C12 . . 120.57(11) ?
    C12 C4 C5 . . 110.67(10) ?
    O1 C5 C4 . . 113.94(9) ?
    O1 C5 C6 . . 107.01(9) ?
    O1 C5 C14 . . 112.12(9) ?
    C4 C5 C6 . . 108.96(10) ?
    C4 C5 C14 . . 101.68(9) ?
    C14 C5 C6 . . 113.19(9) ?
    C5 C6 H6A . . 108.4 ?
    C5 C6 H6B . . 108.4 ?
    H6A C6 H6B . . 107.4 ?
    C7 C6 C5 . . 115.68(10) ?
    C7 C6 H6A . . 108.4 ?
    C7 C6 H6B . . 108.4 ?
    C6 C7 H7 . . 118.1 ?
    C8 C7 C6 . . 123.87(14) ?
    C8 C7 H7 . . 118.1 ?
    C7 C8 H8A . . 120.0 ?
    C7 C8 H8B . . 120.0 ?
    H8A C8 H8B . . 120.0 ?
    C10 C9 H9 . . 119.4 ?
    C16 C9 H9 . . 119.4 ?
    C16 C9 C10 . . 121.18(12) ?
    C9 C10 H10 . . 120.7 ?
    C9 C10 C11 . . 118.59(13) ?
    C11 C10 H10 . . 120.7 ?
    C10 C11 C12 . . 130.85(12) ?
    C10 C11 C14 . . 120.44(12) ?
    C14 C11 C12 . . 108.59(10) ?
    C4 C12 C11 . . 108.33(10) ?
    C13 C12 C4 . . 120.36(12) ?
    C13 C12 C11 . . 131.29(11) ?
    C1 C13 C12 . . 118.78(12) ?
    C1 C13 H13 . . 120.6 ?
    C12 C13 H13 . . 120.6 ?
    C11 C14 C5 . . 110.34(10) ?
    C15 C14 C5 . . 128.98(11) ?
    C15 C14 C11 . . 120.66(11) ?
    C14 C15 H15 . . 120.6 ?
    C14 C15 C16 . . 118.76(13) ?
    C16 C15 H15 . . 120.6 ?
    C9 C16 C15 . . 120.38(13) ?
    C9 C16 H16 . . 119.8 ?
    C15 C16 H16 . . 119.8 ?
    H17A C17 H17B . . 120.0 ?
    C18 C17 H17A . . 120.0 ?
    C18 C17 H17B . . 120.0 ?
    C17 C18 H18 . . 117.0 ?
    C17 C18 C19 . . 126.10(14) ?
    C19 C18 H18 . . 117.0 ?
    C18 C19 H19A . . 108.7 ?
    C18 C19 H19B . . 108.7 ?
    C18 C19 C20 . . 114.33(10) ?
    H19A C19 H19B . . 107.6 ?
    C20 C19 H19A . . 108.7 ?
    C20 C19 H19B . . 108.7 ?
    O2 C20 C19 . . 105.00(9) ?
    O2 C20 C21 . . 113.20(9) ?
    O2 C20 C32 . . 111.62(9) ?
    C21 C20 C19 . . 112.48(10) ?
    C21 C20 C32 . . 101.85(9) ?
    C32 C20 C19 . . 112.95(10) ?
    C22 C21 C20 . . 110.55(10) ?
    C26 C21 C20 . . 128.87(11) ?
    C26 C21 C22 . . 120.53(12) ?
    C21 C22 C27 . . 108.61(11) ?
    C23 C22 C21 . . 120.41(12) ?
    C23 C22 C27 . . 130.97(12) ?
    C22 C23 H23 . . 120.6 ?
    C22 C23 C24 . . 118.86(14) ?
    C24 C23 H23 . . 120.6 ?
    C23 C24 H24 . . 119.6 ?
    C25 C24 C23 . . 120.71(13) ?
    C25 C24 H24 . . 119.6 ?
    C24 C25 H25 . . 119.5 ?
    C24 C25 C26 . . 120.94(13) ?
    C26 C25 H25 . . 119.5 ?
    C21 C26 C25 . . 118.53(13) ?
    C21 C26 H26 . . 120.7 ?
    C25 C26 H26 . . 120.7 ?
    C28 C27 C22 . . 131.34(12) ?
    C28 C27 C32 . . 120.40(12) ?
    C32 C27 C22 . . 108.26(11) ?
    C27 C28 H28 . . 120.6 ?
    C29 C28 C27 . . 118.71(13) ?
    C29 C28 H28 . . 120.6 ?
    C28 C29 H29 . . 119.5 ?
    C30 C29 C28 . . 120.99(13) ?
    C30 C29 H29 . . 119.5 ?
    C29 C30 H30 . . 119.6 ?
    C29 C30 C31 . . 120.71(13) ?
    C31 C30 H30 . . 119.6 ?
    C30 C31 H31 . . 120.6 ?
    C32 C31 C30 . . 118.71(13) ?
    C32 C31 H31 . . 120.6 ?
    C27 C32 C20 . . 110.68(10) ?
    C31 C32 C20 . . 128.86(11) ?
    C31 C32 C27 . . 120.46(11) ?
loop_
    _geom_hbond_atom_site_label_D
    _geom_hbond_atom_site_label_H
    _geom_hbond_atom_site_label_A
    _geom_hbond_site_symmetry_A
    _geom_hbond_distance_DH
    _geom_hbond_distance_HA
    _geom_hbond_distance_DA
    _geom_hbond_angle_DHA
    O1 H1 O2 2_656 0.84 1.95 2.7709(13) 165
    O2 H2A O1 ? 0.84 1.93 2.7558(15) 170
_shelx_hkl_checksum     25332
_shelx_hkl_file
;
  -1   0   0  256.11    8.14
  -1   0   0  295.87    8.14
  -1   0   0  295.73    8.04
   1   0   0  258.60    7.94
   1   0   0  295.61    8.02
   1   0   0  290.56    8.12
  -2   0   0  144.51    4.19
  -2   0   0  148.50    4.13
  -2   0   0  137.71    4.25
  -2   0   0  152.29    4.24
  -2   0   0  148.96    4.24
  -2   0   0  152.06    4.18
  -2   0   0  144.98    4.25
   2   0   0  151.92    4.13
   2   0   0  143.23    4.18
   2   0   0  143.42    4.23
   2   0   0  144.13    4.19
  -3   0   0    0.29    0.05
  -3   0   0    0.10    0.05
  -3   0   0    0.07    0.04
  -3   0   0    0.10    0.04
  -3   0   0    0.08    0.04
  -3   0   0    0.10    0.04
   3   0   0    0.14    0.04
   3   0   0    0.13    0.04
   3   0   0    0.06    0.04
   3   0   0    0.16    0.05
   3   0   0    0.06    0.04
  -4   0   0    0.54    0.09
  -4   0   0    0.51    0.08
  -4   0   0    0.64    0.08
   4   0   0    0.60    0.08
   4   0   0    0.36    0.07
   4   0   0    0.57    0.07
   4   0   0    0.48    0.07
   4   0   0    0.71    0.07
  -5   0   0   20.78    0.70
  -5   0   0   21.22    0.68
  -5   0   0   21.06    0.71
   5   0   0   20.99    0.68
   5   0   0   21.40    0.69
   5   0   0   21.83    0.65
  -6   0   0   18.80    0.68
  -6   0   0   19.45    0.67
  -6   0   0   19.42    0.63
   6   0   0   18.54    0.65
   6   0   0   19.95    0.61
   6   0   0   19.52    0.65
  -7   0   0    0.75    0.11
  -7   0   0    0.70    0.13
  -7   0   0    0.54    0.13
   7   0   0    0.56    0.11
   7   0   0    0.55    0.11
   7   0   0    0.75    0.10
  -8   0   0    0.01    0.10
  -8   0   0    0.13    0.10
  -8   0   0    0.11    0.09
   8   0   0   -0.04    0.06
   8   0   0    0.15    0.09
   8   0   0    0.01    0.08
  -9   0   0    0.10    0.11
  -9   0   0    0.11    0.11
  -9   0   0    0.10    0.09
   9   0   0    0.01    0.07
   9   0   0    0.03    0.09
   9   0   0    0.12    0.10
 -10   0   0    1.86    0.23
 -10   0   0    2.21    0.26
  10   0   0    1.79    0.20
  10   0   0    1.70    0.20
   9  -1   0   -0.02    0.09
   9  -1   0    0.00    0.08
  -9   1   0    0.12    0.12
  -9   1   0   -0.01    0.11
  -9   1   0    0.00    0.08
   8  -1   0    6.93    0.28
   8  -1   0    6.50    0.33
   8  -1   0    6.79    0.32
  -8   1   0    7.23    0.31
  -8   1   0    6.99    0.36
  -8   1   0    6.64    0.36
   7  -1   0    5.00    0.21
   7  -1   0    4.83    0.25
   7  -1   0    4.90    0.25
  -7   1   0    4.52    0.27
  -7   1   0    4.96    0.29
  -7   1   0    4.73    0.24
   6  -1   0    0.27    0.08
   6  -1   0    0.09    0.06
   6  -1   0    0.19    0.05
  -6   1   0    0.16    0.08
  -6   1   0    0.20    0.09
  -6   1   0    0.09    0.06
   5  -1   0    0.96    0.11
   5  -1   0    0.99    0.08
   5  -1   0    0.98    0.10
   5  -1   0    0.85    0.08
  -5   1   0    0.91    0.09
  -5   1   0    0.66    0.10
  -5   1   0    0.74    0.10
   4  -1   0    1.22    0.10
   4  -1   0    1.05    0.09
   4  -1   0    0.81    0.09
   4  -1   0    1.01    0.08
  -4   1   0    0.81    0.10
  -4   1   0    1.13    0.11
  -4   1   0    0.97    0.08
  -4   1   0    0.97    0.09
   3  -1   0   11.63    0.36
   3  -1   0   11.28    0.39
   3  -1   0   11.29    0.39
   3  -1   0   11.70    0.38
   3  -1   0   11.68    0.35
  -3   1   0   11.50    0.37
  -3   1   0   11.86    0.36
  -3   1   0   12.19    0.40
  -3   1   0   11.24    0.39
  -3   1   0   11.66    0.38
   2  -1   0   79.44    2.22
   2  -1   0   79.23    2.26
   2  -1   0   70.27    2.26
   2  -1   0   79.19    2.23
   2  -1   0   76.60    2.19
  -2   1   0   77.10    2.22
  -2   1   0   80.58    2.23
  -2   1   0   80.51    2.27
  -2   1   0   74.84    2.27
  -2   1   0   74.40    2.27
  -2   1   0   76.65    2.26
  -2   1   0   80.07    2.20
   1  -1   0    0.72    0.05
   1  -1   0    0.83    0.05
   1  -1   0    0.81    0.05
   1  -1   0    0.72    0.03
   1  -1   0    0.74    0.03
  -1   1   0    0.82    0.04
  -1   1   0    0.84    0.05
  -1   1   0    0.67    0.05
  -1   1   0    0.80    0.05
  -1   1   0    0.71    0.06
  -1   1   0    0.76    0.03
   0  -1   0   -0.74    0.00
   0  -1   0   -0.74    0.00
   0  -1   0   -0.74    0.00
   0  -1   0   -0.74    0.00
   0   1   0   -0.75    0.00
   0   1   0   -0.74    0.00
   0   1   0   -0.74    0.00
   0   1   0   -0.74    0.00
   0   1   0   -0.74    0.00
  -1  -1   0   -0.30    0.02
  -1  -1   0   -0.37    0.02
  -1  -1   0   -0.32    0.03
  -1  -1   0   -0.31    0.02
  -1  -1   0   -0.39    0.03
  -1  -1   0   -0.29    0.03
   1   1   0   -0.39    0.02
   1   1   0   -0.32    0.03
   1   1   0   -0.27    0.02
   1   1   0   -0.26    0.03
   1   1   0   -0.39    0.02
  -2  -1   0    4.08    0.15
  -2  -1   0    3.84    0.14
  -2  -1   0    3.89    0.14
  -2  -1   0    3.84    0.15
  -2  -1   0    3.89    0.15
  -2  -1   0    3.92    0.14
   2   1   0    3.93    0.14
   2   1   0    4.02    0.15
   2   1   0    3.84    0.14
   2   1   0    4.07    0.15
   2   1   0    3.65    0.14
   2   1   0    4.16    0.14
  -3  -1   0   58.47    1.72
  -3  -1   0   58.58    1.73
  -3  -1   0   57.53    1.75
  -3  -1   0   58.00    1.74
  -3  -1   0   60.09    1.72
  -3  -1   0   59.05    1.74
   3   1   0   57.83    1.70
   3   1   0   57.23    1.72
   3   1   0   63.12    1.76
   3   1   0   57.26    1.73
   3   1   0   61.00    1.73
   3   1   0   59.96    1.69
  -4  -1   0    1.91    0.13
  -4  -1   0    2.06    0.14
  -4  -1   0    2.06    0.15
   4   1   0    1.90    0.12
   4   1   0    2.02    0.12
   4   1   0    2.09    0.12
   4   1   0    1.93    0.13
  -5  -1   0   20.36    0.66
  -5  -1   0   19.13    0.67
  -5  -1   0   19.63    0.65
   5   1   0   20.48    0.65
   5   1   0   20.12    0.65
   5   1   0   20.60    0.63
  -6  -1   0    3.66    0.22
  -6  -1   0    3.53    0.19
  -6  -1   0    3.30    0.19
   6   1   0    3.64    0.17
   6   1   0    3.27    0.19
   6   1   0    3.48    0.19
  -7  -1   0    2.98    0.20
  -7  -1   0    3.37    0.22
  -7  -1   0    3.15    0.22
   7   1   0    3.35    0.20
   7   1   0    3.00    0.19
   7   1   0    3.49    0.19
  -8  -1   0    6.59    0.35
  -8  -1   0    7.07    0.35
  -8  -1   0    6.28    0.31
   8   1   0    7.01    0.32
   8   1   0    6.93    0.29
   8   1   0    6.55    0.32
  -9  -1   0    0.99    0.15
  -9  -1   0    0.85    0.15
  -9  -1   0    1.04    0.17
   9   1   0    1.26    0.16
   9   1   0    1.26    0.16
   9   1   0    0.78    0.12
 -10  -1   0    2.33    0.27
 -10  -1   0    2.27    0.21
 -10  -1   0    2.45    0.26
  10   1   0    2.52    0.23
  10   1   0    2.26    0.21
   9  -2   0    0.00    0.09
   9  -2   0   -0.10    0.08
  -9   2   0    0.07    0.12
  -9   2   0    0.10    0.12
   8  -2   0    0.12    0.09
   8  -2   0   -0.01    0.08
  -8   2   0    0.20    0.12
  -8   2   0    0.12    0.08
  -8   2   0    0.11    0.10
   7  -2   0    1.17    0.13
   7  -2   0    1.17    0.15
   7  -2   0    1.25    0.10
  -7   2   0    1.56    0.18
  -7   2   0    1.37    0.17
  -7   2   0    1.44    0.13
   6  -2   0    0.22    0.07
   6  -2   0    0.36    0.06
   6  -2   0    0.26    0.08
  -6   2   0    0.31    0.09
  -6   2   0    0.28    0.07
  -6   2   0    0.43    0.10
   5  -2   0    7.79    0.30
   5  -2   0    7.84    0.32
   5  -2   0    7.79    0.27
   5  -2   0    8.23    0.28
  -5   2   0    8.73    0.34
  -5   2   0    8.75    0.35
   4  -2   0   42.07    1.18
   4  -2   0   39.19    1.20
   4  -2   0   39.43    1.16
   4  -2   0   39.19    1.23
  -4   2   0   37.76    1.24
  -4   2   0   41.70    1.16
  -4   2   0   40.03    1.24
  -4   2   0   41.09    1.18
   3  -2   0    1.36    0.11
   3  -2   0    1.24    0.09
   3  -2   0    1.43    0.11
   3  -2   0    1.28    0.07
   3  -2   0    1.32    0.07
  -3   2   0    1.00    0.10
  -3   2   0    1.22    0.11
  -3   2   0    1.15    0.08
  -3   2   0    1.37    0.07
  -3   2   0    1.17    0.11
   2  -2   0    4.20    0.13
   2  -2   0    4.07    0.15
   2  -2   0    4.04    0.13
   2  -2   0    4.16    0.16
   2  -2   0    3.87    0.16
  -2   2   0    4.34    0.18
  -2   2   0    3.99    0.16
  -2   2   0    4.33    0.17
  -2   2   0    4.29    0.16
  -2   2   0    4.05    0.14
  -2   2   0    4.24    0.14
  -2   2   0    4.13    0.17
   1  -2   0  129.66    3.79
   1  -2   0  130.33    3.80
   1  -2   0  129.69    3.74
   1  -2   0  129.82    3.70
  -1   2   0  127.34    3.73
  -1   2   0  132.57    3.79
  -1   2   0  134.32    3.80
  -1   2   0  132.52    3.80
  -1   2   0  134.96    3.74
  -1   2   0  131.27    3.70
  -1   2   0  131.85    3.81
   0  -2   0  187.00    5.24
   0  -2   0  184.85    5.30
   0  -2   0  184.16    5.29
   0  -2   0  181.78    5.35
   0   2   0  183.92    5.36
   0   2   0  187.66    5.36
   0   2   0  183.95    5.28
   0   2   0  187.04    5.30
   0   2   0  185.03    5.24
   0   2   0  188.01    5.36
   0   2   0  185.12    5.37
   0   2   0  180.32    5.35
  -1  -2   0   91.39    2.75
  -1  -2   0   95.57    2.73
  -1  -2   0   98.97    2.72
  -1  -2   0   92.65    2.69
  -1  -2   0   93.70    2.75
   1   2   0   96.62    2.72
   1   2   0   97.15    2.73
   1   2   0   95.62    2.69
   1   2   0   95.33    2.75
   1   2   0   95.01    2.75
  -2  -2   0  150.04    4.39
  -2  -2   0  152.23    4.34
  -2  -2   0  154.79    4.39
  -2  -2   0  149.59    4.41
  -2  -2   0  157.09    4.40
  -2  -2   0  141.35    4.36
  -2  -2   0  152.26    4.31
   2   2   0  153.64    4.30
   2   2   0  155.69    4.36
   2   2   0  155.02    4.41
   2   2   0  153.40    4.39
   2   2   0  151.60    4.34
  -3  -2   0   38.20    1.08
  -3  -2   0   35.16    1.10
  -3  -2   0   36.19    1.09
  -3  -2   0   36.97    1.08
  -3  -2   0   36.35    1.08
  -3  -2   0   36.65    1.08
   3   2   0   36.10    1.08
   3   2   0   36.75    1.10
   3   2   0   33.36    1.06
   3   2   0   37.09    1.06
   3   2   0   36.53    1.09
   3   2   0   36.43    1.08
  -4  -2   0    0.43    0.07
  -4  -2   0    0.59    0.06
  -4  -2   0    0.39    0.08
  -4  -2   0    0.44    0.08
   4   2   0    0.44    0.07
   4   2   0    0.40    0.06
   4   2   0    0.33    0.07
  -5  -2   0    1.74    0.13
  -5  -2   0    1.54    0.14
  -5  -2   0    1.80    0.13
   5   2   0    1.68    0.12
   5   2   0    1.63    0.11
   5   2   0    1.56    0.12
  -6  -2   0    3.85    0.20
  -6  -2   0    3.51    0.21
  -6  -2   0    3.44    0.20
   6   2   0    3.59    0.19
   6   2   0    3.34    0.18
   6   2   0    3.58    0.19
  -7  -2   0    0.14    0.08
  -7  -2   0   -0.09    0.08
  -7  -2   0   -0.02    0.07
   7   2   0    0.01    0.07
   7   2   0   -0.06    0.06
   7   2   0   -0.11    0.06
  -8  -2   0    0.02    0.09
  -8  -2   0    0.02    0.10
  -8  -2   0    0.13    0.10
   8   2   0    0.06    0.09
   8   2   0    0.05    0.09
   8   2   0    0.25    0.09
  -9  -2   0    0.34    0.13
  -9  -2   0    0.07    0.10
  -9  -2   0    0.19    0.11
   9   2   0    0.31    0.11
   9   2   0    0.32    0.10
   9   2   0    0.09    0.10
 -10  -2   0    0.75    0.18
 -10  -2   0    0.79    0.15
 -10  -2   0    0.61    0.16
  10   2   0    0.90    0.15
  10   2   0    0.37    0.12
  10   2   0    0.71    0.13
   9  -3   0    0.79    0.13
   9  -3   0    0.78    0.16
  -9   3   0    0.56    0.16
  -9   3   0    0.68    0.16
   8  -3   0    8.23    0.39
   8  -3   0    8.69    0.36
  -8   3   0    7.97    0.40
  -8   3   0    8.17    0.42
   7  -3   0    2.14    0.19
   7  -3   0    2.18    0.16
   7  -3   0    2.25    0.12
  -7   3   0    1.89    0.20
  -7   3   0    2.50    0.21
  -7   3   0    2.47    0.15
   6  -3   0    0.66    0.12
   6  -3   0    0.71    0.07
   6  -3   0    0.75    0.10
  -6   3   0    0.76    0.13
  -6   3   0    0.68    0.12
  -6   3   0    0.71    0.08
   5  -3   0   21.70    0.64
   5  -3   0   20.91    0.62
   5  -3   0   20.89    0.71
   5  -3   0   20.49    0.67
  -5   3   0   21.45    0.63
  -5   3   0   20.83    0.71
  -5   3   0   21.90    0.65
  -5   3   0   19.77    0.72
   4  -3   0    2.60    0.14
   4  -3   0    2.61    0.16
   4  -3   0    2.45    0.10
   4  -3   0    2.49    0.10
  -4   3   0    2.64    0.11
  -4   3   0    2.47    0.15
  -4   3   0    2.33    0.16
  -4   3   0    2.60    0.11
   3  -3   0   24.53    0.72
   3  -3   0   24.85    0.79
   3  -3   0   25.25    0.73
   3  -3   0   24.66    0.76
  -3   3   0   26.03    0.73
  -3   3   0   25.79    0.81
  -3   3   0   25.42    0.74
  -3   3   0   24.83    0.79
   2  -3   0    9.74    0.32
   2  -3   0    9.42    0.31
   2  -3   0    9.56    0.33
   2  -3   0   10.08    0.29
  -2   3   0    9.43    0.34
  -2   3   0    9.39    0.33
  -2   3   0   10.03    0.33
  -2   3   0    9.62    0.29
  -2   3   0    9.41    0.28
  -2   3   0    9.56    0.32
  -2   3   0    9.98    0.32
   1  -3   0   25.52    0.74
   1  -3   0   25.54    0.72
   1  -3   0   25.04    0.74
   1  -3   0   24.93    0.76
  -1   3   0   25.25    0.72
  -1   3   0   24.67    0.72
  -1   3   0   24.79    0.74
  -1   3   0   25.30    0.76
  -1   3   0   24.63    0.74
  -1   3   0   26.03    0.76
  -1   3   0   24.91    0.76
  -1   3   0   24.09    0.72
   0  -3   0  274.79    8.06
   0  -3   0  286.00    8.08
   0  -3   0  282.99    7.99
   0   3   0  292.01    8.09
   0   3   0  278.75    8.17
   0   3   0  281.31    8.06
   0   3   0  284.69    7.99
   0   3   0  280.74    8.18
   0   3   0  285.76    8.18
   0   3   0  290.52    8.18
   0   3   0  286.07    8.19
  -1  -3   0  716.08   19.98
  -1  -3   0  684.08   19.98
  -1  -3   0  701.30   19.55
  -1  -3   0  725.81   19.77
   1   3   0  731.33   19.77
   1   3   0  723.16   19.99
   1   3   0  600.03   19.71
   1   3   0  691.09   19.97
   1   3   0  684.88   19.54
  -2  -3   0    7.16    0.24
  -2  -3   0    7.35    0.26
  -2  -3   0    7.39    0.24
  -2  -3   0    7.54    0.25
  -2  -3   0    7.05    0.25
  -2  -3   0    7.26    0.22
  -2  -3   0    7.24    0.22
   2   3   0    7.28    0.26
   2   3   0    7.45    0.24
   2   3   0    7.37    0.24
   2   3   0    7.31    0.24
   2   3   0    7.58    0.25
  -3  -3   0   12.26    0.43
  -3  -3   0   12.94    0.42
  -3  -3   0   13.53    0.40
  -3  -3   0   13.16    0.41
  -3  -3   0   13.52    0.42
  -3  -3   0   12.77    0.44
   3   3   0   13.32    0.44
   3   3   0   13.03    0.41
   3   3   0   12.88    0.42
  -4  -3   0   68.33    1.92
  -4  -3   0   64.08    1.93
  -4  -3   0   65.96    1.93
  -4  -3   0   65.09    1.96
   4   3   0   62.34    1.92
   4   3   0   65.10    1.93
   4   3   0   66.41    1.90
  -5  -3   0    4.82    0.23
  -5  -3   0    5.12    0.22
  -5  -3   0    4.68    0.23
   5   3   0    4.86    0.21
   5   3   0    4.93    0.21
   5   3   0    5.07    0.22
  -6  -3   0    2.82    0.19
  -6  -3   0    2.79    0.17
  -6  -3   0    2.70    0.17
   6   3   0    2.83    0.17
   6   3   0    2.91    0.16
   6   3   0    2.84    0.17
  -7  -3   0    0.02    0.09
  -7  -3   0   -0.02    0.07
  -7  -3   0   -0.06    0.07
   7   3   0   -0.02    0.07
   7   3   0    0.09    0.07
   7   3   0    0.00    0.06
  -8  -3   0   13.11    0.52
  -8  -3   0   13.83    0.53
  -8  -3   0   14.36    0.57
   8   3   0   13.34    0.51
   8   3   0   13.67    0.50
   8   3   0   14.47    0.54
  -9  -3   0    6.30    0.33
  -9  -3   0    6.08    0.33
  -9  -3   0    6.20    0.36
   9   3   0    6.40    0.31
   9   3   0    6.69    0.33
   9   3   0    5.99    0.31
 -10  -3   0    0.25    0.14
 -10  -3   0   -0.01    0.10
 -10  -3   0    0.05    0.10
  10   3   0    0.01    0.10
  10   3   0    0.08    0.10
  10   3   0    0.13    0.10
   8  -4   0    0.10    0.10
   8  -4   0   -0.03    0.08
  -8   4   0    0.05    0.11
  -8   4   0    0.14    0.12
   7  -4   0    6.83    0.30
   7  -4   0    7.19    0.35
  -7   4   0    7.11    0.37
  -7   4   0    6.96    0.35
   6  -4   0    0.22    0.09
   6  -4   0    0.16    0.04
   6  -4   0    0.01    0.06
  -6   4   0    0.10    0.09
  -6   4   0    0.07    0.05
  -6   4   0    0.08    0.09
   5  -4   0    1.20    0.07
   5  -4   0    1.04    0.12
   5  -4   0    1.23    0.07
   5  -4   0    0.97    0.10
  -5   4   0    1.05    0.14
  -5   4   0    1.33    0.08
  -5   4   0    1.09    0.08
  -5   4   0    1.08    0.13
   4  -4   0   29.45    0.94
   4  -4   0   29.93    0.90
   4  -4   0   27.91    0.86
   4  -4   0   29.44    0.85
  -4   4   0   30.01    0.96
  -4   4   0   30.68    0.86
  -4   4   0   29.04    0.94
  -4   4   0   30.16    0.87
   3  -4   0   26.94    0.88
   3  -4   0   28.01    0.81
   3  -4   0   28.12    0.85
  -3   4   0   26.75    0.89
  -3   4   0   28.95    0.82
  -3   4   0   29.47    0.81
  -3   4   0   28.27    0.88
   2  -4   0    0.25    0.04
   2  -4   0    0.24    0.08
   2  -4   0    0.17    0.05
   2  -4   0    0.24    0.06
  -2   4   0    0.34    0.04
  -2   4   0    0.20    0.08
  -2   4   0    0.20    0.06
  -2   4   0    0.36    0.07
   1  -4   0   25.54    0.73
   1  -4   0   25.39    0.77
   1  -4   0   24.78    0.75
  -1   4   0   25.20    0.77
  -1   4   0   25.50    0.75
  -1   4   0   24.68    0.73
  -1   4   0   24.42    0.73
  -1   4   0   25.64    0.73
  -1   4   0   25.39    0.77
  -1   4   0   25.17    0.75
  -1   4   0   25.62    0.78
  -1   4   0   25.14    0.75
   0  -4   0  319.91    8.97
   0  -4   0  327.25    8.89
   0  -4   0  318.14    8.99
   0   4   0  307.65    8.97
   0   4   0  308.49    9.08
   0   4   0  320.25    9.10
   0   4   0  315.78    9.10
   0   4   0  320.08    8.99
   0   4   0  313.93    9.11
   0   4   0  312.66    9.08
   0   4   0  316.07    8.89
   0   4   0  308.90    9.10
  -1  -4   0  166.01    4.78
  -1  -4   0  162.61    4.77
  -1  -4   0  167.15    4.68
  -1  -4   0  165.03    4.74
   1   4   0  168.71    4.76
   1   4   0  161.82    4.72
   1   4   0  163.96    4.68
   1   4   0  167.44    4.78
   1   4   0  165.97    4.72
   1   4   0  167.84    4.74
   1   4   0  165.58    4.77
   1   4   0  163.85    4.78
  -2  -4   0    0.31    0.05
  -2  -4   0    0.23    0.05
  -2  -4   0    0.40    0.05
  -2  -4   0    0.29    0.06
  -2  -4   0    0.35    0.05
   2   4   0    0.34    0.05
   2   4   0    0.31    0.04
   2   4   0    0.39    0.05
   2   4   0    0.28    0.06
  -3  -4   0   17.62    0.58
  -3  -4   0   18.40    0.53
  -3  -4   0   18.17    0.54
  -3  -4   0   17.62    0.58
  -3  -4   0   18.33    0.56
  -3  -4   0   17.36    0.56
   3   4   0   18.26    0.56
   3   4   0   18.19    0.58
   3   4   0   17.74    0.57
  -4  -4   0   -0.02    0.06
  -4  -4   0    0.00    0.04
  -4  -4   0    0.00    0.06
  -4  -4   0    0.04    0.03
  -4  -4   0   -0.02    0.05
   4   4   0    0.01    0.04
   4   4   0    0.00    0.04
  -5  -4   0   15.79    0.49
  -5  -4   0   14.54    0.54
  -5  -4   0   15.12    0.53
  -5  -4   0   15.54    0.51
   5   4   0   15.85    0.52
   5   4   0   15.91    0.53
   5   4   0   15.31    0.51
  -6  -4   0    2.09    0.17
  -6  -4   0    2.06    0.14
  -6  -4   0    2.21    0.17
   6   4   0    2.13    0.14
   6   4   0    1.94    0.14
   6   4   0    1.99    0.14
  -7  -4   0   -0.01    0.06
  -7  -4   0    0.03    0.09
  -7  -4   0   -0.06    0.08
   7   4   0   -0.02    0.07
   7   4   0    0.01    0.07
   7   4   0    0.06    0.06
  -8  -4   0    0.38    0.12
  -8  -4   0    0.47    0.11
  -8  -4   0    0.27    0.12
   8   4   0    0.40    0.10
   8   4   0    0.49    0.10
   8   4   0    0.55    0.12
  -9  -4   0    0.12    0.10
  -9  -4   0    0.21    0.10
  -9  -4   0    0.25    0.13
   9   4   0    0.12    0.10
   9   4   0    0.28    0.10
   9   4   0    0.31    0.10
 -10  -4   0    2.00    0.21
 -10  -4   0    2.07    0.22
 -10  -4   0    2.28    0.25
  10   4   0    2.23    0.20
  10   4   0    1.87    0.20
  10   4   0    2.28    0.21
   8  -5   0    0.13    0.11
   8  -5   0    0.10    0.08
  -8   5   0    0.17    0.12
  -8   5   0    0.04    0.11
   7  -5   0    0.03    0.09
   7  -5   0    0.15    0.08
  -7   5   0    0.10    0.10
  -7   5   0    0.14    0.12
   6  -5   0    3.99    0.21
   6  -5   0    4.32    0.26
  -6   5   0    3.88    0.26
  -6   5   0    4.03    0.25
   5  -5   0    0.84    0.05
   5  -5   0    0.59    0.08
   5  -5   0    0.75    0.12
  -5   5   0    0.83    0.13
  -5   5   0    0.80    0.11
   4  -5   0   13.02    0.44
   4  -5   0   13.40    0.39
   4  -5   0   13.12    0.48
  -4   5   0   13.55    0.40
  -4   5   0   12.60    0.49
  -4   5   0   13.24    0.47
   3  -5   0    4.00    0.19
   3  -5   0    3.75    0.15
   3  -5   0    3.51    0.13
  -3   5   0    3.59    0.13
  -3   5   0    3.27    0.17
  -3   5   0    3.42    0.20
   2  -5   0   39.97    1.14
   2  -5   0   38.54    1.16
   2  -5   0   40.91    1.17
   2  -5   0   39.42    1.21
  -2   5   0   37.26    1.21
  -2   5   0   39.61    1.19
  -2   5   0   40.95    1.14
   1  -5   0    9.71    0.32
   1  -5   0   10.07    0.31
   1  -5   0    9.61    0.34
  -1   5   0    9.97    0.32
  -1   5   0    9.88    0.30
  -1   5   0    9.85    0.30
  -1   5   0   10.07    0.32
  -1   5   0    9.94    0.33
  -1   5   0    9.69    0.35
  -1   5   0    9.98    0.32
  -1   5   0    9.91    0.31
   0  -5   0    8.88    0.30
   0  -5   0    9.44    0.30
   0  -5   0    9.45    0.30
   0   5   0    9.20    0.30
   0   5   0    9.04    0.33
   0   5   0    9.33    0.32
   0   5   0    9.32    0.30
   0   5   0    9.23    0.30
   0   5   0    9.52    0.30
   0   5   0    9.24    0.30
   0   5   0    9.33    0.29
   0   5   0    9.35    0.32
  -1  -5   0   24.97    0.73
  -1  -5   0   25.04    0.75
  -1  -5   0   24.16    0.75
  -1  -5   0   24.08    0.74
   1   5   0   24.06    0.74
   1   5   0   24.72    0.72
   1   5   0   24.30    0.73
   1   5   0   25.03    0.74
   1   5   0   24.19    0.73
   1   5   0   24.98    0.75
   1   5   0   24.15    0.75
   1   5   0   25.18    0.74
  -2  -5   0    7.97    0.31
  -2  -5   0    8.28    0.29
  -2  -5   0    9.68    0.29
  -2  -5   0    8.10    0.29
   2   5   0    8.89    0.29
   2   5   0    8.09    0.29
   2   5   0    8.00    0.29
  -3  -5   0    0.56    0.07
  -3  -5   0    0.60    0.07
  -3  -5   0    0.49    0.07
  -3  -5   0    0.50    0.08
   3   5   0    0.56    0.08
   3   5   0    0.52    0.07
   3   5   0    0.61    0.06
  -4  -5   0   12.56    0.44
  -4  -5   0   12.62    0.45
  -4  -5   0   12.13    0.43
  -4  -5   0   13.00    0.39
  -4  -5   0   12.86    0.40
   4   5   0   12.94    0.43
   4   5   0   12.68    0.42
  -5  -5   0    1.80    0.14
  -5  -5   0    1.91    0.10
  -5  -5   0    1.78    0.11
  -5  -5   0    1.71    0.14
   5   5   0    1.88    0.13
   5   5   0    1.74    0.12
   5   5   0    1.67    0.13
  -6  -5   0    8.11    0.35
  -6  -5   0    8.02    0.31
  -6  -5   0    7.99    0.34
   6   5   0    8.33    0.31
   6   5   0    8.21    0.33
   6   5   0    7.73    0.32
  -7  -5   0    2.25    0.16
  -7  -5   0    2.42    0.20
  -7  -5   0    2.40    0.20
   7   5   0    2.39    0.17
   7   5   0    2.13    0.15
   7   5   0    2.31    0.18
  -8  -5   0    9.44    0.44
  -8  -5   0    9.37    0.41
  -8  -5   0    9.38    0.39
   8   5   0    9.61    0.40
   8   5   0    9.59    0.38
   8   5   0    8.87    0.40
  -9  -5   0    0.11    0.11
  -9  -5   0    0.30    0.10
  -9  -5   0    0.31    0.12
   9   5   0    0.33    0.10
   9   5   0    0.17    0.10
   9   5   0    0.21    0.10
 -10  -5   0    0.72    0.18
 -10  -5   0    0.90    0.16
  10   5   0    1.06    0.16
  10   5   0    0.81    0.16
  10   5   0    0.91    0.15
   7  -6   0    0.50    0.13
   7  -6   0    0.46    0.10
  -7   6   0    0.56    0.13
  -7   6   0    0.54    0.15
   6  -6   0    1.34    0.13
   6  -6   0    1.29    0.16
  -6   6   0    1.28    0.18
  -6   6   0    1.62    0.18
   5  -6   0   11.89    0.41
   5  -6   0   11.20    0.46
  -5   6   0   11.25    0.45
  -5   6   0   11.40    0.48
   4  -6   0    1.66    0.15
   4  -6   0    1.65    0.11
   4  -6   0    1.64    0.08
  -4   6   0    1.61    0.17
  -4   6   0    1.56    0.14
   3  -6   0    3.07    0.12
   3  -6   0    3.17    0.18
   3  -6   0    2.93    0.14
  -3   6   0    3.10    0.16
  -3   6   0    2.95    0.18
  -3   6   0    3.10    0.13
   2  -6   0    3.05    0.12
   2  -6   0    3.20    0.17
   2  -6   0    3.03    0.14
  -2   6   0    2.75    0.17
  -2   6   0    3.02    0.12
  -2   6   0    2.78    0.14
  -2   6   0    2.86    0.14
   1  -6   0    6.31    0.23
   1  -6   0    6.64    0.22
  -1   6   0    6.30    0.27
  -1   6   0    6.70    0.22
  -1   6   0    6.72    0.23
  -1   6   0    6.67    0.26
  -1   6   0    6.65    0.22
  -1   6   0    6.49    0.21
  -1   6   0    6.38    0.22
   0  -6   0   20.47    0.62
   0  -6   0   20.50    0.62
   0  -6   0   20.84    0.63
   0   6   0   20.70    0.62
   0   6   0   20.62    0.64
   0   6   0   20.05    0.63
   0   6   0   21.29    0.63
   0   6   0   20.05    0.61
   0   6   0   20.50    0.66
  -1  -6   0   96.13    2.76
  -1  -6   0   95.87    2.79
  -1  -6   0   97.97    2.79
   1   6   0   94.17    2.82
   1   6   0   94.75    2.79
   1   6   0   97.15    2.80
   1   6   0   98.27    2.79
   1   6   0   99.48    2.82
   1   6   0   94.41    2.80
   1   6   0   96.58    2.80
  -2  -6   0    6.42    0.24
  -2  -6   0    6.13    0.25
  -2  -6   0    6.32    0.22
  -2  -6   0    6.25    0.24
   2   6   0    6.10    0.23
   2   6   0    6.36    0.23
   2   6   0    5.90    0.23
  -3  -6   0    1.19    0.11
  -3  -6   0    1.07    0.09
  -3  -6   0    0.95    0.09
  -3  -6   0    1.10    0.09
   3   6   0    1.02    0.09
   3   6   0    1.04    0.09
   3   6   0    1.08    0.10
  -4  -6   0    0.07    0.05
  -4  -6   0    0.14    0.06
  -4  -6   0    0.00    0.06
   4   6   0    0.11    0.05
   4   6   0    0.08    0.04
  -5  -6   0    0.69    0.07
  -5  -6   0    0.66    0.11
  -5  -6   0    0.67    0.10
  -5  -6   0    0.60    0.06
   5   6   0    0.85    0.08
   5   6   0    0.44    0.08
   5   6   0    0.68    0.09
  -6  -6   0    1.93    0.13
  -6  -6   0    1.78    0.16
  -6  -6   0    2.05    0.17
   6   6   0    1.81    0.15
   6   6   0    1.89    0.15
   6   6   0    1.94    0.13
  -7  -6   0    0.87    0.14
  -7  -6   0    0.67    0.13
  -7  -6   0    0.82    0.11
   7   6   0    0.76    0.12
   7   6   0    0.78    0.12
   7   6   0    0.81    0.10
  -8  -6   0    0.01    0.08
  -8  -6   0    0.11    0.10
  -8  -6   0    0.06    0.11
   8   6   0    0.01    0.07
   8   6   0   -0.04    0.08
   8   6   0    0.26    0.10
  -9  -6   0   -0.07    0.11
  -9  -6   0    0.04    0.11
   9   6   0    0.01    0.09
   9   6   0   -0.03    0.08
   9   6   0   -0.04    0.07
 -10  -6   0    0.13    0.13
 -10  -6   0   -0.05    0.12
  10   6   0    0.05    0.11
  10   6   0   -0.06    0.09
  10   6   0    0.11    0.11
   7  -7   0    1.05    0.16
   7  -7   0    1.01    0.12
  -7   7   0    1.15    0.18
  -7   7   0    1.27    0.18
   6  -7   0   10.35    0.39
   6  -7   0   10.19    0.45
  -6   7   0   10.92    0.46
  -6   7   0   10.42    0.48
   5  -7   0    3.33    0.17
   5  -7   0    3.39    0.23
  -5   7   0    3.38    0.24
  -5   7   0    3.44    0.22
   4  -7   0    0.54    0.11
   4  -7   0    0.52    0.08
  -4   7   0    0.54    0.12
  -4   7   0    0.54    0.10
   3  -7   0    1.80    0.09
   3  -7   0    1.47    0.11
   3  -7   0    1.31    0.13
  -3   7   0    1.55    0.12
  -3   7   0    1.41    0.15
   2  -7   0    0.20    0.04
   2  -7   0    0.38    0.06
   2  -7   0    0.26    0.07
  -2   7   0    0.23    0.08
  -2   7   0    0.30    0.04
  -2   7   0    0.15    0.05
  -2   7   0    0.23    0.06
   1  -7   0    6.33    0.23
   1  -7   0    6.63    0.24
  -1   7   0    6.70    0.23
  -1   7   0    6.66    0.22
  -1   7   0    7.15    0.28
  -1   7   0    7.00    0.23
   0  -7   0    0.18    0.05
   0  -7   0    0.20    0.04
   0  -7   0    0.13    0.05
   0   7   0    0.15    0.05
   0   7   0    0.18    0.06
   0   7   0    0.23    0.04
   0   7   0    0.22    0.05
   0   7   0    0.20    0.04
   0   7   0    0.21    0.03
  -1  -7   0    4.23    0.18
  -1  -7   0    4.18    0.18
  -1  -7   0    4.33    0.15
   1   7   0    4.19    0.15
   1   7   0    4.21    0.16
   1   7   0    4.38    0.19
   1   7   0    4.29    0.16
   1   7   0    4.18    0.19
  -2  -7   0    0.75    0.08
  -2  -7   0    0.90    0.10
  -2  -7   0    0.86    0.07
  -2  -7   0    0.99    0.09
   2   7   0    0.92    0.09
   2   7   0    0.97    0.08
   2   7   0    0.96    0.09
  -3  -7   0    2.93    0.16
  -3  -7   0    3.17    0.14
  -3  -7   0    2.83    0.17
   3   7   0    2.98    0.15
   3   7   0    3.19    0.16
   3   7   0    3.11    0.15
  -4  -7   0   22.37    0.73
  -4  -7   0   22.15    0.74
  -4  -7   0   22.56    0.72
   4   7   0   22.85    0.72
   4   7   0   22.64    0.71
  -5  -7   0    3.23    0.21
  -5  -7   0    3.55    0.20
   5   7   0    3.76    0.17
   5   7   0    3.44    0.19
   5   7   0    3.52    0.19
  -6  -7   0    3.12    0.21
  -6  -7   0    3.20    0.15
  -6  -7   0    3.39    0.21
   6   7   0    3.38    0.20
   6   7   0    3.39    0.18
   6   7   0    3.86    0.22
  -7  -7   0   10.18    0.43
  -7  -7   0    9.77    0.42
   7   7   0    9.71    0.40
   7   7   0    9.49    0.37
   7   7   0    9.16    0.40
  -8  -7   0   13.80    0.56
  -8  -7   0   14.39    0.56
   8   7   0   13.06    0.53
   8   7   0   13.24    0.53
   8   7   0   14.03    0.51
  -9  -7   0    1.48    0.19
  -9  -7   0    1.92    0.22
   9   7   0    1.26    0.17
   9   7   0    1.78    0.16
   9   7   0    1.29    0.17
   6  -8   0    3.10    0.24
   6  -8   0    3.25    0.18
  -6   8   0    3.02    0.25
   5  -8   0    1.14    0.11
   5  -8   0    1.22    0.15
  -5   8   0    1.32    0.15
  -5   8   0    1.04    0.17
   4  -8   0   47.77    1.39
   4  -8   0   45.99    1.46
  -4   8   0   42.91    1.48
  -4   8   0   47.66    1.43
   3  -8   0   16.04    0.52
   3  -8   0   16.25    0.58
  -3   8   0   16.10    0.54
  -3   8   0   14.71    0.58
   2  -8   0    0.01    0.04
   2  -8   0    0.02    0.04
  -2   8   0   -0.01    0.05
  -2   8   0   -0.03    0.08
  -2   8   0   -0.01    0.07
   1  -8   0    9.74    0.34
   1  -8   0    9.94    0.33
  -1   8   0    9.37    0.38
  -1   8   0    9.48    0.37
  -1   8   0    9.91    0.32
  -1   8   0    9.48    0.30
   0  -8   0   -0.03    0.05
   0  -8   0    0.06    0.04
   0   8   0    0.09    0.03
   0   8   0    0.10    0.05
   0   8   0    0.14    0.05
   0   8   0    0.15    0.06
   0   8   0    0.04    0.06
  -1  -8   0    4.47    0.19
  -1  -8   0    4.70    0.20
   1   8   0    3.83    0.19
   1   8   0    4.50    0.18
   1   8   0    4.91    0.16
   1   8   0    4.18    0.21
   1   8   0    4.57    0.17
   1   8   0    4.93    0.17
  -2  -8   0    0.33    0.05
  -2  -8   0    0.23    0.07
  -2  -8   0    0.27    0.06
   2   8   0    0.23    0.06
   2   8   0    0.32    0.06
   2   8   0    0.32    0.06
  -3  -8   0   -0.01    0.05
  -3  -8   0    0.07    0.06
  -3  -8   0   -0.02    0.07
   3   8   0    0.02    0.06
   3   8   0    0.07    0.05
   3   8   0    0.23    0.06
  -4  -8   0    1.09    0.12
  -4  -8   0    1.06    0.10
  -4  -8   0    1.02    0.13
   4   8   0    1.08    0.10
   4   8   0    0.86    0.10
  -5  -8   0   21.44    0.72
  -5  -8   0   21.06    0.69
   5   8   0   21.14    0.67
   5   8   0   19.87    0.69
  -6  -8   0    5.59    0.27
  -6  -8   0    5.53    0.29
   6   8   0    5.62    0.28
   6   8   0    6.03    0.25
   6   8   0    5.41    0.27
  -7  -8   0    0.40    0.13
  -7  -8   0    0.45    0.12
   7   8   0    0.49    0.11
   7   8   0    0.60    0.09
   7   8   0    0.62    0.12
  -8  -8   0    0.22    0.12
  -8  -8   0    0.32    0.12
   8   8   0    0.24    0.08
   8   8   0    0.21    0.10
   8   8   0    0.26    0.11
  -9  -8   0    1.34    0.19
  -9  -8   0    1.89    0.21
   9   8   0    1.94    0.21
   9   8   0    2.04    0.21
   5  -9   0    0.23    0.11
   5  -9   0    0.05    0.06
  -5   9   0   -0.01    0.11
   4  -9   0    5.11    0.29
   4  -9   0    4.98    0.23
  -4   9   0    5.30    0.30
   3  -9   0    0.01    0.05
  -3   9   0    0.02    0.08
  -3   9   0   -0.03    0.08
   2  -9   0    4.87    0.19
   2  -9   0    4.96    0.21
  -2   9   0    4.39    0.26
  -2   9   0    4.97    0.26
   1  -9   0   28.58    0.86
   1  -9   0   27.69    0.85
  -1   9   0   27.82    0.92
  -1   9   0   27.38    0.90
   0  -9   0    3.34    0.17
   0  -9   0    3.31    0.16
   0   9   0    3.29    0.18
   0   9   0    3.35    0.20
   0   9   0    3.42    0.18
  -1  -9   0    0.12    0.07
  -1  -9   0    0.24    0.07
   1   9   0    0.13    0.06
   1   9   0    0.19    0.06
   1   9   0    0.27    0.04
   1   9   0    0.07    0.07
  -2  -9   0    1.12    0.08
  -2  -9   0    0.94    0.10
  -2  -9   0    0.87    0.11
   2   9   0    1.00    0.10
   2   9   0    1.05    0.11
  -3  -9   0    6.95    0.30
  -3  -9   0    6.90    0.25
  -3  -9   0    6.42    0.28
   3   9   0    6.17    0.27
   3   9   0    7.17    0.27
  -4  -9   0   20.80    0.72
  -4  -9   0   21.86    0.74
  -4  -9   0   22.18    0.70
   4   9   0   21.67    0.72
   4   9   0   22.26    0.70
  -5  -9   0    2.38    0.16
  -5  -9   0    2.50    0.20
   5   9   0    2.48    0.15
   5   9   0    2.67    0.18
   5   9   0    2.35    0.17
  -6  -9   0   12.34    0.50
  -6  -9   0   12.69    0.47
   6   9   0   12.53    0.44
   6   9   0   12.26    0.48
   6   9   0   11.95    0.48
  -7  -9   0    3.71    0.25
  -7  -9   0    3.46    0.22
   7   9   0    2.83    0.22
   7   9   0    3.34    0.22
  -8  -9   0   -0.03    0.10
  -8  -9   0   -0.09    0.12
   8   9   0    0.05    0.10
   8   9   0   -0.05    0.08
   4 -10   0    0.34    0.08
  -4  10   0    0.24    0.12
  -4  10   0    0.30    0.12
   3 -10   0    1.06    0.11
  -3  10   0    1.29    0.17
  -3  10   0    1.20    0.17
   2 -10   0    3.69    0.19
  -2  10   0    3.46    0.24
  -2  10   0    3.60    0.23
   1 -10   0    5.11    0.22
   1 -10   0    4.86    0.21
  -1  10   0    5.01    0.25
  -1  10   0    4.88    0.27
   0 -10   0    3.24    0.17
   0  10   0    3.36    0.18
   0  10   0    3.48    0.21
  -1 -10   0    1.82    0.14
  -1 -10   0    1.64    0.14
   1  10   0    1.69    0.14
   1  10   0    1.66    0.15
  -2 -10   0    2.02    0.15
  -2 -10   0    1.83    0.14
   2  10   0    1.81    0.14
   2  10   0    1.94    0.15
  -3 -10   0    4.40    0.23
  -3 -10   0    4.38    0.24
   3  10   0    4.42    0.21
   3  10   0    4.31    0.21
  -4 -10   0    0.30    0.11
  -4 -10   0    0.16    0.09
   4  10   0    0.05    0.06
   4  10   0    0.03    0.06
  -5 -10   0    6.04    0.30
  -5 -10   0    5.71    0.26
   5  10   0    6.15    0.30
   5  10   0    6.31    0.29
  -6 -10   0    0.88    0.15
  -6 -10   0    0.83    0.12
   6  10   0    0.80    0.13
   6  10   0    0.74    0.12
  -7 -10   0    0.45    0.13
  -7 -10   0    0.25    0.10
   7  10   0    0.46    0.12
   7  10   0    0.43    0.11
  -8 -10   0    2.44    0.25
  -8 -10   0    1.84    0.19
   8  10   0    2.00    0.21
   8  10   0    2.35    0.23
   3 -11   0    2.85    0.17
  -3  11   0    3.01    0.24
   2 -11   0    1.15    0.12
  -2  11   0    0.95    0.16
  -1  11   0    2.58    0.21
   0 -11   0    3.56    0.18
   0  11   0    3.19    0.22
   0  11   0    3.19    0.19
  -1 -11   0    0.06    0.06
   1  11   0    0.00    0.07
   1  11   0   -0.03    0.06
  -2 -11   0    2.07    0.15
  -2 -11   0    1.76    0.15
   2  11   0    1.82    0.15
  -3 -11   0    0.27    0.10
  -3 -11   0    0.46    0.10
   3  11   0    0.41    0.09
  -4 -11   0   14.32    0.54
   4  11   0   13.92    0.51
  -5 -11   0    1.87    0.19
   5  11   0    1.99    0.17
   5  11   0    2.14    0.18
  -6 -11   0    1.74    0.19
   6  11   0    1.44    0.16
   6  11   0    1.58    0.18
  -7 -11   0   -0.16    0.11
   7  11   0   -0.04    0.10
   7  11   0   -0.02    0.08
  -2  12   0    0.64    0.15
   0  12   0    3.62    0.21
  -1 -12   0    0.03    0.07
   1  12   0    0.03    0.08
  -2 -12   0    0.36    0.10
   2  12   0    0.38    0.09
  -3 -12   0    0.25    0.10
   3  12   0    0.23    0.08
  -4 -12   0    2.68    0.20
   4  12   0    2.40    0.18
   4  12   0    2.74    0.20
  -5 -12   0    4.82    0.28
   5  12   0    4.06    0.25
   5  12   0    4.32    0.26
  -6 -12   0    1.14    0.17
   6  12   0    0.81    0.15
   6  12   0    1.29    0.16
   2  13   0    0.16    0.09
   3  13   0    0.36    0.10
   3  13   0    0.47    0.12
   5  12  -1    0.24    0.11
   5  12  -1    0.10    0.09
  -5 -12   1    0.05    0.12
   4  12  -1    0.16    0.09
  -4 -12   1    0.15    0.10
  -4 -12   1    0.29    0.12
   3  12  -1    0.37    0.10
  -3 -12   1    0.30    0.10
   2  12  -1    0.11    0.08
  -2 -12   1   -0.04    0.08
   1  12  -1    0.54    0.11
  -1 -12   1    0.41    0.10
   0  12  -1    7.90    0.35
  -1  12  -1    0.02    0.08
   6  11  -1    0.57    0.13
   6  11  -1    0.70    0.13
  -6 -11   1    0.79    0.15
   5  11  -1    1.11    0.14
  -5 -11   1    1.26    0.17
   4  11  -1    1.98    0.16
  -4 -11   1    1.95    0.19
  -4 -11   1    1.71    0.17
   3  11  -1    0.56    0.10
  -3 -11   1    0.49    0.10
  -3 -11   1    0.54    0.12
   2  11  -1    3.85    0.22
  -2 -11   1    3.84    0.21
  -2 -11   1    3.67    0.22
   1  11  -1    0.32    0.09
   1  11  -1   -0.08    0.07
  -1 -11   1    0.06    0.07
   0  11  -1    0.80    0.13
   0  11  -1    1.00    0.13
   0 -11   1    0.85    0.11
  -1  11  -1    0.78    0.14
  -1  11  -1    0.73    0.11
  -2  11  -1    0.26    0.11
   2 -11   1    0.20    0.07
  -3  11  -1    0.11    0.12
   3 -11   1    0.29    0.08
   7  10  -1    1.60    0.18
   7  10  -1    1.85    0.20
  -7 -10   1    1.71    0.21
   6  10  -1    0.19    0.09
   6  10  -1    0.27    0.10
  -6 -10   1    0.35    0.13
   5  10  -1    2.59    0.18
  -5 -10   1    2.64    0.21
  -5 -10   1    2.61    0.19
   4  10  -1    0.19    0.07
   4  10  -1    0.18    0.09
  -4 -10   1    0.38    0.10
  -4 -10   1    0.27    0.11
   3  10  -1    4.28    0.22
   3  10  -1    4.77    0.23
  -3 -10   1    4.40    0.24
  -3 -10   1    4.58    0.23
   2  10  -1    0.98    0.11
   2  10  -1    0.91    0.11
  -2 -10   1    0.62    0.10
  -2 -10   1    1.01    0.13
   1  10  -1    0.14    0.08
   1  10  -1    0.17    0.08
  -1 -10   1    0.11    0.08
  -1 -10   1    0.17    0.07
   0  10  -1    1.11    0.14
   0  10  -1    1.10    0.12
   0 -10   1    1.25    0.12
  -1  10  -1    0.71    0.13
   1 -10   1    0.78    0.10
   1 -10   1    0.76    0.10
  -2  10  -1    1.69    0.18
  -2  10  -1    1.54    0.17
   2 -10   1    1.41    0.13
  -3  10  -1    0.87    0.15
  -3  10  -1    0.78    0.15
   3 -10   1    0.90    0.11
  -4  10  -1    0.38    0.14
  -4  10  -1    0.31    0.13
   4 -10   1    0.53    0.09
   8   9  -1    1.57    0.19
   8   9  -1    2.36    0.22
  -8  -9   1    1.65    0.19
  -8  -9   1    2.06    0.22
   7   9  -1   -0.03    0.08
   7   9  -1    0.00    0.09
  -7  -9   1    0.06    0.10
  -7  -9   1   -0.01    0.11
   6   9  -1    8.04    0.36
   6   9  -1    7.36    0.31
   6   9  -1    7.39    0.34
  -6  -9   1    7.54    0.33
  -6  -9   1    7.75    0.37
   5   9  -1    8.77    0.37
   5   9  -1    9.25    0.35
  -5  -9   1    8.98    0.38
  -5  -9   1    8.94    0.39
  -5  -9   1    8.88    0.35
   4   9  -1    6.02    0.28
   4   9  -1    7.15    0.29
  -4  -9   1    6.43    0.26
  -4  -9   1    6.78    0.30
  -4  -9   1    6.68    0.31
   3   9  -1    5.45    0.25
   3   9  -1    5.61    0.26
  -3  -9   1    5.17    0.25
  -3  -9   1    5.72    0.27
   2   9  -1    9.66    0.37
   2   9  -1    9.65    0.37
  -2  -9   1    9.82    0.37
  -2  -9   1    9.47    0.37
   1   9  -1   -0.02    0.05
   1   9  -1    0.28    0.08
  -1  -9   1    0.02    0.07
  -1  -9   1    0.05    0.06
   0   9  -1    2.59    0.18
   0   9  -1    2.69    0.16
   0   9  -1    2.39    0.15
   0  -9   1    2.47    0.15
   0  -9   1    2.40    0.14
  -1   9  -1    3.32    0.21
  -1   9  -1    3.27    0.19
   1  -9   1    2.93    0.16
   1  -9   1    3.14    0.17
  -2   9  -1   18.13    0.70
  -2   9  -1   19.80    0.69
   2  -9   1   20.41    0.62
   2  -9   1   20.16    0.65
  -3   9  -1    5.94    0.31
  -3   9  -1    5.91    0.32
   3  -9   1    6.21    0.26
  -4   9  -1   -0.07    0.09
  -4   9  -1   -0.03    0.09
   4  -9   1    0.01    0.06
  -5   9  -1    0.95    0.17
  -5   9  -1    0.94    0.17
   5  -9   1    0.87    0.11
   8   8  -1    6.81    0.34
   8   8  -1    7.09    0.31
   8   8  -1    6.43    0.34
  -8  -8   1    5.51    0.35
  -8  -8   1    6.18    0.34
   7   8  -1    7.17    0.34
   7   8  -1    7.28    0.32
   7   8  -1    7.19    0.35
  -7  -8   1    7.38    0.35
  -7  -8   1    8.08    0.38
   6   8  -1    2.71    0.17
   6   8  -1    2.48    0.19
  -6  -8   1    2.48    0.21
  -6  -8   1    2.75    0.19
   5   8  -1    0.37    0.09
   5   8  -1    0.37    0.08
  -5  -8   1    0.51    0.10
  -5  -8   1    0.53    0.12
  -5  -8   1    0.42    0.09
   4   8  -1    1.98    0.14
   4   8  -1    2.03    0.15
  -4  -8   1    1.64    0.13
  -4  -8   1    1.75    0.14
  -4  -8   1    1.58    0.16
   3   8  -1    0.06    0.06
   3   8  -1    0.03    0.05
  -3  -8   1   -0.05    0.08
  -3  -8   1    0.13    0.07
  -3  -8   1    0.06    0.05
   2   8  -1    6.87    0.29
   2   8  -1    7.43    0.30
  -2  -8   1    7.65    0.24
  -2  -8   1    7.81    0.31
  -2  -8   1    7.18    0.29
   1   8  -1    3.39    0.17
   1   8  -1    3.31    0.14
   1   8  -1    3.35    0.19
  -1  -8   1    3.02    0.16
  -1  -8   1    3.23    0.17
   0   8  -1   16.61    0.54
   0   8  -1   16.28    0.58
   0  -8   1   15.83    0.53
   0  -8   1   16.98    0.52
  -1   8  -1    0.82    0.12
  -1   8  -1    0.78    0.10
   1  -8   1    0.78    0.09
   1  -8   1    0.84    0.08
  -2   8  -1    0.72    0.12
  -2   8  -1    0.91    0.12
   2  -8   1    0.97    0.10
   2  -8   1    0.93    0.09
  -3   8  -1    0.09    0.09
  -3   8  -1    0.01    0.09
   3  -8   1    0.10    0.05
   3  -8   1   -0.02    0.05
  -4   8  -1    0.11    0.10
   4  -8   1    0.12    0.07
  -5   8  -1   17.77    0.69
   5  -8   1   17.89    0.61
   5  -8   1   18.46    0.68
  -6   8  -1    0.50    0.14
   6  -8   1    0.56    0.14
   6  -8   1    0.70    0.10
   9   7  -1    0.98    0.16
   9   7  -1    1.11    0.17
   9   7  -1    1.00    0.14
  -9  -7   1    1.09    0.18
  -9  -7   1    1.09    0.18
   8   7  -1    0.09    0.08
   8   7  -1    0.01    0.09
   8   7  -1    0.08    0.09
  -8  -7   1    0.05    0.10
  -8  -7   1    0.05    0.09
   7   7  -1    1.45    0.14
   7   7  -1    1.47    0.16
   7   7  -1    1.69    0.17
  -7  -7   1    1.50    0.17
  -7  -7   1    1.67    0.17
   6   7  -1   10.34    0.41
   6   7  -1   10.44    0.41
   6   7  -1   10.45    0.39
  -6  -7   1    9.89    0.43
  -6  -7   1    9.57    0.41
   5   7  -1    2.14    0.15
   5   7  -1    1.88    0.15
  -5  -7   1    2.17    0.16
  -5  -7   1    2.09    0.16
  -5  -7   1    1.93    0.18
   4   7  -1    1.98    0.13
   4   7  -1    1.91    0.13
  -4  -7   1    1.75    0.13
  -4  -7   1    1.88    0.13
  -4  -7   1    1.58    0.15
   3   7  -1    2.61    0.14
   3   7  -1    2.57    0.15
   3   7  -1    2.26    0.14
  -3  -7   1    2.38    0.16
  -3  -7   1    2.29    0.13
  -3  -7   1    2.45    0.14
   2   7  -1   17.18    0.58
   2   7  -1   18.11    0.55
   2   7  -1   18.30    0.59
  -2  -7   1   17.78    0.58
  -2  -7   1   18.11    0.55
  -2  -7   1   18.01    0.59
   1   7  -1    2.54    0.10
   1   7  -1    2.74    0.12
   1   7  -1    2.34    0.14
   1   7  -1    2.34    0.15
  -1  -7   1    2.36    0.14
  -1  -7   1    2.45    0.14
   0   7  -1    3.53    0.19
   0   7  -1    3.44    0.15
   0   7  -1    3.22    0.16
   0   7  -1    3.37    0.15
   0  -7   1    3.64    0.15
   0  -7   1    3.22    0.15
   0  -7   1    3.30    0.15
  -1   7  -1    3.50    0.13
  -1   7  -1    3.52    0.13
  -1   7  -1    3.40    0.18
  -1   7  -1    3.47    0.20
  -1   7  -1    3.43    0.13
   1  -7   1    3.55    0.16
   1  -7   1    3.46    0.15
   1  -7   1    3.47    0.13
  -2   7  -1    2.26    0.17
  -2   7  -1    2.29    0.18
  -2   7  -1    2.68    0.13
   2  -7   1    2.38    0.13
   2  -7   1    2.42    0.12
  -3   7  -1    5.92    0.29
  -3   7  -1    6.15    0.25
   3  -7   1    5.92    0.24
   3  -7   1    6.26    0.22
  -4   7  -1    3.99    0.21
  -4   7  -1    3.82    0.24
   4  -7   1    4.15    0.23
   4  -7   1    4.18    0.16
   4  -7   1    4.17    0.20
  -5   7  -1    5.14    0.26
  -5   7  -1    4.80    0.30
   5  -7   1    5.10    0.23
   5  -7   1    5.05    0.28
  -6   7  -1    4.97    0.28
  -6   7  -1    4.74    0.31
   6  -7   1    4.89    0.29
   6  -7   1    4.97    0.24
  -7   7  -1   -0.04    0.11
   7  -7   1    0.02    0.07
   7  -7   1    0.07    0.10
   9   6  -1    0.02    0.08
   9   6  -1    0.03    0.10
   9   6  -1   -0.03    0.08
  -9  -6   1   -0.05    0.11
  -9  -6   1   -0.05    0.10
   8   6  -1    2.54    0.20
   8   6  -1    2.62    0.19
   8   6  -1    2.98    0.21
  -8  -6   1    2.51    0.23
  -8  -6   1    2.71    0.22
   7   6  -1    0.04    0.08
   7   6  -1   -0.04    0.06
   7   6  -1   -0.01    0.07
  -7  -6   1   -0.05    0.08
  -7  -6   1   -0.10    0.09
  -7  -6   1   -0.03    0.07
   6   6  -1    2.26    0.17
   6   6  -1    2.39    0.16
   6   6  -1    2.09    0.17
  -6  -6   1    2.44    0.19
  -6  -6   1    2.67    0.14
  -6  -6   1    2.61    0.19
   5   6  -1    8.57    0.32
   5   6  -1    7.90    0.33
  -5  -6   1    8.15    0.33
  -5  -6   1    7.59    0.27
  -5  -6   1    8.88    0.36
  -5  -6   1    7.98    0.33
  -5  -6   1    8.69    0.28
   4   6  -1    4.09    0.20
   4   6  -1    4.05    0.18
  -4  -6   1    3.92    0.20
  -4  -6   1    3.83    0.19
  -4  -6   1    4.22    0.21
   3   6  -1    0.30    0.06
   3   6  -1    0.04    0.05
   3   6  -1    0.07    0.04
  -3  -6   1    0.06    0.05
  -3  -6   1    0.03    0.04
  -3  -6   1    0.04    0.06
   2   6  -1    3.82    0.18
   2   6  -1    4.00    0.18
   2   6  -1    3.97    0.15
  -2  -6   1    3.76    0.18
  -2  -6   1    3.98    0.19
  -2  -6   1    3.81    0.15
   1   6  -1    0.06    0.03
   1   6  -1    0.05    0.04
   1   6  -1    0.10    0.03
   1   6  -1    0.05    0.05
   1   6  -1    0.07    0.05
  -1  -6   1    0.15    0.06
  -1  -6   1    0.04    0.04
  -1  -6   1    0.09    0.03
   0   6  -1    2.03    0.11
   0   6  -1    1.79    0.10
   0   6  -1    2.06    0.14
   0   6  -1    1.88    0.11
   0  -6   1    1.80    0.10
   0  -6   1    1.79    0.10
   0  -6   1    1.74    0.10
  -1   6  -1    0.24    0.04
  -1   6  -1    0.16    0.03
  -1   6  -1    0.25    0.07
  -1   6  -1    0.28    0.08
   1  -6   1    0.15    0.04
   1  -6   1    0.08    0.04
   1  -6   1    0.27    0.04
  -2   6  -1    9.99    0.33
  -2   6  -1    9.94    0.33
  -2   6  -1    9.78    0.38
  -2   6  -1   10.07    0.39
   2  -6   1    9.97    0.34
   2  -6   1   10.10    0.32
  -3   6  -1    2.44    0.12
  -3   6  -1    2.54    0.14
  -3   6  -1    2.46    0.17
   3  -6   1    2.40    0.11
   3  -6   1    2.22    0.16
   3  -6   1    2.37    0.13
  -4   6  -1    7.94    0.32
  -4   6  -1    7.58    0.35
   4  -6   1    7.58    0.33
   4  -6   1    7.74    0.29
   4  -6   1    8.07    0.26
  -5   6  -1    0.37    0.09
  -5   6  -1    0.18    0.10
   5  -6   1    0.51    0.11
   5  -6   1    0.31    0.07
  -6   6  -1   21.49    0.73
  -6   6  -1   20.11    0.76
   6  -6   1   20.01    0.66
   6  -6   1   18.78    0.72
  -7   6  -1    1.11    0.18
  -7   6  -1    1.60    0.18
   7  -6   1    1.37    0.18
   7  -6   1    1.55    0.14
   9   5  -1    0.03    0.08
   9   5  -1    0.04    0.09
   9   5  -1    0.08    0.09
  -9  -5   1    0.09    0.10
  -9  -5   1    0.03    0.09
  -9  -5   1    0.02    0.11
   8   5  -1   19.15    0.67
   8   5  -1   18.96    0.66
   8   5  -1   17.11    0.67
  -8  -5   1   19.19    0.71
  -8  -5   1   18.76    0.66
  -8  -5   1   18.33    0.69
   7   5  -1   16.81    0.59
   7   5  -1   17.17    0.61
   7   5  -1   15.90    0.59
  -7  -5   1   16.51    0.63
  -7  -5   1   17.22    0.58
  -7  -5   1   15.93    0.61
   6   5  -1   -0.02    0.06
   6   5  -1    0.01    0.06
   6   5  -1    0.07    0.07
  -6  -5   1   -0.08    0.07
  -6  -5   1   -0.04    0.06
  -6  -5   1    0.00    0.08
   5   5  -1    0.44    0.07
   5   5  -1    0.47    0.08
  -5  -5   1    0.45    0.08
  -5  -5   1    0.42    0.09
  -5  -5   1    0.30    0.09
  -5  -5   1    0.57    0.06
  -5  -5   1    0.44    0.06
   4   5  -1   -0.03    0.04
   4   5  -1   -0.01    0.04
  -4  -5   1    0.01    0.04
  -4  -5   1    0.06    0.06
  -4  -5   1   -0.07    0.05
  -4  -5   1   -0.03    0.03
  -4  -5   1    0.05    0.03
   3   5  -1    0.36    0.06
   3   5  -1    0.36    0.06
   3   5  -1    0.32    0.06
  -3  -5   1    0.32    0.06
  -3  -5   1    0.31    0.06
  -3  -5   1    0.31    0.07
   2   5  -1    0.72    0.07
   2   5  -1    0.39    0.05
   2   5  -1    0.45    0.06
  -2  -5   1    0.37    0.07
  -2  -5   1    0.44    0.07
  -2  -5   1    0.37    0.05
  -2  -5   1    0.43    0.06
   1   5  -1   23.41    0.73
   1   5  -1   23.55    0.72
   1   5  -1   23.75    0.72
   1   5  -1   23.17    0.70
   1   5  -1   23.23    0.70
  -1  -5   1   24.13    0.74
  -1  -5   1   23.50    0.70
  -1  -5   1   23.70    0.69
  -1  -5   1   23.15    0.72
  -1  -5   1   23.60    0.71
   0   5  -1    3.68    0.18
   0   5  -1    3.65    0.16
   0   5  -1    3.54    0.15
   0  -5   1    3.59    0.15
   0  -5   1    3.57    0.15
   0  -5   1    3.81    0.15
   0  -5   1    3.49    0.15
  -1   5  -1    4.97    0.17
  -1   5  -1    4.98    0.23
  -1   5  -1    4.99    0.17
  -1   5  -1    5.01    0.21
  -1   5  -1    5.03    0.17
  -1   5  -1    4.98    0.18
   1  -5   1    5.44    0.17
   1  -5   1    4.97    0.18
   1  -5   1    4.80    0.19
  -2   5  -1   15.53    0.49
  -2   5  -1   15.51    0.47
  -2   5  -1   15.02    0.53
   2  -5   1   15.91    0.48
   2  -5   1   15.18    0.49
   2  -5   1   15.68    0.52
   2  -5   1   15.38    0.47
  -3   5  -1   14.42    0.52
  -3   5  -1   14.60    0.49
  -3   5  -1   15.14    0.45
   3  -5   1   14.42    0.47
   3  -5   1   14.80    0.45
   3  -5   1   14.76    0.51
  -4   5  -1    0.06    0.07
  -4   5  -1    0.17    0.07
  -4   5  -1    0.18    0.05
   4  -5   1    0.18    0.06
   4  -5   1    0.17    0.08
   4  -5   1    0.25    0.04
  -5   5  -1    1.60    0.14
  -5   5  -1    1.13    0.15
   5  -5   1    1.25    0.14
   5  -5   1    1.30    0.08
   5  -5   1    1.52    0.11
  -6   5  -1    0.30    0.12
  -6   5  -1    0.52    0.11
   6  -5   1    0.39    0.09
   6  -5   1    0.56    0.12
  -7   5  -1    4.05    0.26
  -7   5  -1    4.26    0.29
   7  -5   1    4.16    0.26
   7  -5   1    3.84    0.21
  -8   5  -1   -0.09    0.09
  -8   5  -1    0.03    0.10
   8  -5   1    0.05    0.07
   8  -5   1    0.10    0.10
  10   4  -1    1.75    0.19
  10   4  -1    1.61    0.19
  10   4  -1    1.76    0.21
 -10  -4   1    1.73    0.21
 -10  -4   1    1.46    0.22
 -10  -4   1    1.69    0.20
   9   4  -1    0.68    0.13
   9   4  -1    0.88    0.14
   9   4  -1    0.97    0.14
  -9  -4   1    0.72    0.16
  -9  -4   1    0.60    0.14
  -9  -4   1    0.62    0.13
   8   4  -1   -0.06    0.07
   8   4  -1   -0.08    0.07
   8   4  -1    0.11    0.08
  -8  -4   1    0.03    0.08
  -8  -4   1    0.03    0.11
  -8  -4   1    0.05    0.10
   7   4  -1    0.03    0.08
   7   4  -1    0.10    0.07
   7   4  -1   -0.03    0.06
  -7  -4   1    0.08    0.08
  -7  -4   1   -0.04    0.09
  -7  -4   1    0.05    0.10
   6   4  -1    2.32    0.15
   6   4  -1    2.07    0.16
   6   4  -1    2.54    0.16
  -6  -4   1    2.57    0.16
  -6  -4   1    2.27    0.17
  -6  -4   1    2.19    0.17
   5   4  -1    0.40    0.08
   5   4  -1    0.66    0.08
  -5  -4   1    0.43    0.08
  -5  -4   1    0.48    0.07
  -5  -4   1    0.58    0.10
   4   4  -1   13.24    0.45
   4   4  -1   13.03    0.44
  -4  -4   1   13.48    0.42
  -4  -4   1   12.96    0.44
  -4  -4   1   13.19    0.41
  -4  -4   1   12.73    0.46
  -4  -4   1   13.27    0.46
   3   4  -1    0.08    0.05
   3   4  -1    0.12    0.06
   3   4  -1    0.01    0.05
  -3  -4   1    0.03    0.05
  -3  -4   1   -0.03    0.05
  -3  -4   1    0.04    0.03
  -3  -4   1    0.05    0.06
  -3  -4   1   -0.02    0.04
   2   4  -1    0.13    0.04
   2   4  -1    0.12    0.02
   2   4  -1    0.09    0.04
   2   4  -1    0.16    0.05
  -2  -4   1    0.06    0.06
  -2  -4   1    0.10    0.05
  -2  -4   1    0.18    0.03
  -2  -4   1    0.12    0.04
  -2  -4   1    0.20    0.05
   1   4  -1   74.98    2.17
   1   4  -1   74.56    2.20
   1   4  -1   75.88    2.18
   1   4  -1   74.43    2.17
   1   4  -1   74.43    2.18
   1   4  -1   75.10    2.17
   1   4  -1   74.60    2.15
  -1  -4   1   73.31    2.17
  -1  -4   1   74.13    2.18
  -1  -4   1   78.04    2.18
  -1  -4   1   75.03    2.20
  -1  -4   1   76.62    2.15
   0   4  -1   62.03    1.88
   0   4  -1   63.56    1.84
   0   4  -1   66.49    1.87
   0   4  -1   63.47    1.84
   0   4  -1   62.87    1.82
   0   4  -1   63.71    1.86
   0  -4   1   63.51    1.86
   0  -4   1   62.92    1.84
   0  -4   1   64.46    1.82
   0  -4   1   63.07    1.84
  -1   4  -1   16.83    0.52
  -1   4  -1   16.31    0.54
  -1   4  -1   16.05    0.55
  -1   4  -1   17.13    0.50
  -1   4  -1   16.58    0.50
  -1   4  -1   16.19    0.49
  -1   4  -1   16.81    0.50
   1  -4   1   16.54    0.53
   1  -4   1   17.11    0.50
   1  -4   1   16.77    0.49
   1  -4   1   16.72    0.52
  -2   4  -1    0.22    0.04
  -2   4  -1    0.22    0.05
  -2   4  -1    0.22    0.07
   2  -4   1    0.12    0.06
   2  -4   1    0.24    0.04
   2  -4   1    0.16    0.04
   2  -4   1    0.18    0.04
  -3   4  -1    5.01    0.21
  -3   4  -1    5.24    0.19
  -3   4  -1    4.95    0.24
   3  -4   1    5.21    0.23
   3  -4   1    5.33    0.18
   3  -4   1    5.19    0.20
   3  -4   1    5.32    0.20
  -4   4  -1    3.91    0.22
  -4   4  -1    4.17    0.16
  -4   4  -1    4.03    0.20
   4  -4   1    4.00    0.17
   4  -4   1    3.82    0.20
   4  -4   1    3.86    0.14
  -5   4  -1    0.23    0.09
  -5   4  -1    0.14    0.08
  -5   4  -1    0.23    0.03
  -5   4  -1    0.32    0.06
   5  -4   1    0.19    0.04
   5  -4   1    0.11    0.06
   5  -4   1    0.23    0.08
  -6   4  -1    9.63    0.41
  -6   4  -1    9.35    0.42
   6  -4   1    9.75    0.41
   6  -4   1   10.16    0.37
   6  -4   1   10.09    0.32
  -7   4  -1   10.01    0.46
  -7   4  -1   10.86    0.45
   7  -4   1    9.75    0.39
   7  -4   1   10.37    0.44
  -8   4  -1    1.20    0.17
  -8   4  -1    0.78    0.16
   8  -4   1    0.69    0.14
   8  -4   1    0.78    0.12
   9  -4   1    0.58    0.15
   9  -4   1    0.73    0.13
  10   3  -1    0.97    0.16
  10   3  -1    1.36    0.16
  10   3  -1    1.40    0.19
 -10  -3   1    0.99    0.18
 -10  -3   1    1.28    0.19
 -10  -3   1    1.15    0.21
   9   3  -1    0.37    0.10
   9   3  -1    0.42    0.12
   9   3  -1    0.34    0.11
  -9  -3   1    0.32    0.12
  -9  -3   1    0.25    0.11
  -9  -3   1    0.34    0.14
   8   3  -1   18.32    0.69
   8   3  -1   19.41    0.70
   8   3  -1   19.65    0.68
  -8  -3   1   19.90    0.74
  -8  -3   1   20.32    0.71
  -8  -3   1   20.25    0.71
   7   3  -1   15.07    0.57
   7   3  -1   15.90    0.56
   7   3  -1   15.64    0.55
  -7  -3   1   16.07    0.60
  -7  -3   1   15.98    0.57
  -7  -3   1   15.23    0.57
   6   3  -1    3.12    0.18
   6   3  -1    2.67    0.16
   6   3  -1    2.64    0.17
  -6  -3   1    2.76    0.17
  -6  -3   1    2.79    0.19
  -6  -3   1    2.47    0.18
   5   3  -1    0.06    0.05
   5   3  -1    0.04    0.05
   5   3  -1    0.01    0.05
  -5  -3   1    0.05    0.07
  -5  -3   1    0.08    0.05
  -5  -3   1    0.06    0.07
   4   3  -1   39.80    1.19
   4   3  -1   39.39    1.19
  -4  -3   1   41.22    1.17
  -4  -3   1   37.90    1.20
  -4  -3   1   39.80    1.17
  -4  -3   1   37.44    1.21
  -4  -3   1   39.48    1.18
   3   3  -1   21.76    0.69
   3   3  -1   22.69    0.70
   3   3  -1   22.32    0.67
   3   3  -1   22.17    0.69
  -3  -3   1   21.56    0.68
  -3  -3   1   22.47    0.67
  -3  -3   1   22.05    0.70
  -3  -3   1   22.06    0.70
  -3  -3   1   22.11    0.69
   2   3  -1    8.38    0.29
   2   3  -1    7.56    0.27
   2   3  -1    8.23    0.27
   2   3  -1    8.08    0.27
   2   3  -1    7.98    0.27
   2   3  -1    8.19    0.25
  -2  -3   1    8.28    0.28
  -2  -3   1    8.04    0.25
  -2  -3   1    8.00    0.27
  -2  -3   1    8.13    0.29
  -2  -3   1    7.53    0.27
  -2  -3   1    8.09    0.27
   1   3  -1    0.67    0.05
   1   3  -1    0.65    0.06
   1   3  -1    0.73    0.04
   1   3  -1    0.68    0.05
   1   3  -1    0.67    0.06
   1   3  -1    0.70    0.06
   1   3  -1    0.65    0.04
  -1  -3   1    0.64    0.06
  -1  -3   1    0.69    0.05
  -1  -3   1    0.61    0.04
  -1  -3   1    0.71    0.06
  -1  -3   1    0.62    0.04
   0   3  -1    2.67    0.11
   0   3  -1    2.82    0.13
   0   3  -1    2.73    0.11
   0   3  -1    2.65    0.11
   0   3  -1    2.82    0.11
   0  -3   1    2.68    0.11
   0  -3   1    2.83    0.11
   0  -3   1    2.54    0.12
   0  -3   1    2.85    0.11
   0  -3   1    2.73    0.11
  -1   3  -1    5.29    0.19
  -1   3  -1    5.44    0.21
  -1   3  -1    5.37    0.18
  -1   3  -1    5.58    0.18
  -1   3  -1    5.77    0.21
  -1   3  -1    5.53    0.17
  -1   3  -1    5.34    0.21
   1  -3   1    5.34    0.18
   1  -3   1    5.24    0.17
   1  -3   1    5.45    0.18
   1  -3   1    5.98    0.19
   1  -3   1    5.36    0.20
  -2   3  -1    8.63    0.29
  -2   3  -1    8.63    0.31
  -2   3  -1    8.05    0.28
  -2   3  -1    8.76    0.27
   2  -3   1    8.39    0.28
   2  -3   1    8.26    0.30
   2  -3   1    8.23    0.30
   2  -3   1    8.45    0.28
   2  -3   1    8.36    0.26
  -3   3  -1    0.32    0.07
  -3   3  -1    0.49    0.06
  -3   3  -1    0.32    0.08
   3  -3   1    0.27    0.07
   3  -3   1    0.29    0.04
   3  -3   1    0.27    0.05
   3  -3   1    0.36    0.06
  -4   3  -1   24.04    0.69
  -4   3  -1   22.58    0.68
  -4   3  -1   23.47    0.75
  -4   3  -1   22.37    0.77
   4  -3   1   22.32    0.75
   4  -3   1   23.37    0.68
   4  -3   1   23.88    0.72
   4  -3   1   23.06    0.68
  -5   3  -1    0.31    0.08
  -5   3  -1    0.52    0.06
  -5   3  -1    0.19    0.08
  -5   3  -1    0.28    0.05
   5  -3   1    0.19    0.06
   5  -3   1    0.14    0.07
   5  -3   1    0.16    0.04
   5  -3   1    0.24    0.04
  -6   3  -1    6.76    0.31
  -6   3  -1    6.23    0.32
  -6   3  -1    6.28    0.23
   6  -3   1    6.24    0.22
   6  -3   1    6.39    0.30
   6  -3   1    6.03    0.27
  -7   3  -1    1.15    0.17
  -7   3  -1    0.95    0.15
   7  -3   1    0.99    0.12
   7  -3   1    0.89    0.08
   7  -3   1    0.85    0.13
  -8   3  -1    0.83    0.15
  -8   3  -1    0.90    0.17
   8  -3   1    0.95    0.13
   8  -3   1    0.86    0.14
  -9   3  -1    0.21    0.13
  -9   3  -1    0.06    0.12
   9  -3   1    0.01    0.09
   9  -3   1    0.10    0.11
  10   2  -1    2.44    0.22
  10   2  -1    2.77    0.21
  10   2  -1    2.41    0.22
 -10  -2   1    2.34    0.27
 -10  -2   1    2.82    0.24
 -10  -2   1    2.99    0.26
   9   2  -1    2.33    0.18
   9   2  -1    2.41    0.19
   9   2  -1    2.12    0.20
  -9  -2   1    2.46    0.22
  -9  -2   1    2.19    0.21
  -9  -2   1    2.63    0.24
   8   2  -1    1.38    0.15
   8   2  -1    1.67    0.16
   8   2  -1    1.31    0.15
  -8  -2   1    1.42    0.19
  -8  -2   1    1.62    0.18
  -8  -2   1    1.79    0.19
   7   2  -1    4.87    0.25
   7   2  -1    5.05    0.25
   7   2  -1    4.68    0.23
  -7  -2   1    4.87    0.26
  -7  -2   1    5.08    0.29
  -7  -2   1    4.80    0.26
   6   2  -1    4.78    0.24
   6   2  -1    5.19    0.22
   6   2  -1    5.01    0.23
  -6  -2   1    4.87    0.25
  -6  -2   1    4.88    0.24
  -6  -2   1    4.58    0.25
   5   2  -1   12.69    0.43
   5   2  -1   12.10    0.43
   5   2  -1   12.75    0.42
  -5  -2   1   12.14    0.44
  -5  -2   1   11.97    0.43
  -5  -2   1   12.05    0.45
   4   2  -1   69.61    2.01
   4   2  -1   69.66    2.03
  -4  -2   1   66.76    2.02
  -4  -2   1   68.39    2.01
  -4  -2   1   66.17    2.05
  -4  -2   1   70.05    2.03
  -4  -2   1   68.65    1.98
   3   2  -1   71.39    2.04
   3   2  -1   71.70    2.05
   3   2  -1   65.48    2.02
   3   2  -1   69.72    2.03
  -3  -2   1   67.66    2.06
  -3  -2   1   69.49    2.04
  -3  -2   1   71.11    2.03
  -3  -2   1   67.34    2.00
  -3  -2   1   70.90    2.05
   2   2  -1   21.79    0.65
   2   2  -1   21.85    0.66
   2   2  -1   21.95    0.67
   2   2  -1   21.54    0.65
   2   2  -1   22.26    0.67
   2   2  -1   21.80    0.67
  -2  -2   1   21.99    0.65
  -2  -2   1   21.28    0.65
  -2  -2   1   21.88    0.67
  -2  -2   1   21.46    0.67
  -2  -2   1   22.02    0.66
  -2  -2   1   22.63    0.67
   1   2  -1   16.31    0.48
   1   2  -1   15.34    0.46
   1   2  -1   15.83    0.48
   1   2  -1   15.79    0.47
   1   2  -1   15.48    0.47
   1   2  -1   15.39    0.47
  -1  -2   1   15.29    0.47
  -1  -2   1   15.33    0.48
  -1  -2   1   15.44    0.47
  -1  -2   1   15.19    0.48
   0   2  -1  611.24   16.76
   0   2  -1  528.95   16.53
   0   2  -1  569.97   16.39
   0   2  -1  605.84   16.78
   0   2  -1  563.09   16.57
   0  -2   1  656.23   16.76
   0  -2   1  607.34   16.57
   0  -2   1  546.29   16.53
   0  -2   1  638.59   16.78
   0  -2   1  502.89   16.39
  -1   2  -1   86.86    2.46
  -1   2  -1   88.75    2.49
  -1   2  -1   87.01    2.52
  -1   2  -1   91.91    2.48
  -1   2  -1   85.20    2.53
  -1   2  -1   87.35    2.54
   1  -2   1   88.07    2.52
   1  -2   1   88.39    2.48
   1  -2   1   83.43    2.46
   1  -2   1   86.49    2.53
   1  -2   1   83.68    2.49
   1  -2   1   87.97    2.54
  -2   2  -1   10.68    0.36
  -2   2  -1   11.16    0.35
  -2   2  -1   10.45    0.35
  -2   2  -1   11.09    0.33
  -2   2  -1   10.70    0.37
   2  -2   1   10.55    0.36
   2  -2   1   11.27    0.37
   2  -2   1   10.34    0.32
   2  -2   1   10.79    0.34
   2  -2   1   10.70    0.34
  -3   2  -1   15.60    0.51
  -3   2  -1   16.02    0.48
  -3   2  -1   15.39    0.47
  -3   2  -1   15.88    0.53
   3  -2   1   16.26    0.47
   3  -2   1   15.09    0.47
   3  -2   1   15.59    0.51
   3  -2   1   16.01    0.51
   3  -2   1   15.31    0.49
  -4   2  -1    8.27    0.27
  -4   2  -1    8.75    0.28
  -4   2  -1    8.64    0.34
   4  -2   1    8.05    0.30
   4  -2   1    7.71    0.31
   4  -2   1    8.61    0.27
   4  -2   1    7.96    0.27
  -5   2  -1    2.99    0.14
  -5   2  -1    3.10    0.15
  -5   2  -1    3.19    0.18
  -5   2  -1    2.98    0.19
   5  -2   1    3.23    0.14
   5  -2   1    3.33    0.18
   5  -2   1    3.07    0.13
   5  -2   1    3.18    0.16
  -6   2  -1    2.46    0.13
  -6   2  -1    2.11    0.18
  -6   2  -1    1.89    0.17
   6  -2   1    2.31    0.15
   6  -2   1    2.34    0.17
   6  -2   1    2.35    0.12
  -7   2  -1    0.97    0.15
  -7   2  -1    0.72    0.09
  -7   2  -1    0.56    0.13
   7  -2   1    0.78    0.08
   7  -2   1    0.78    0.12
   7  -2   1    0.71    0.11
  -8   2  -1    5.49    0.32
  -8   2  -1    6.07    0.33
   8  -2   1    5.65    0.23
   8  -2   1    5.85    0.29
   8  -2   1    5.23    0.30
  -9   2  -1    5.74    0.35
  -9   2  -1    5.89    0.35
   9  -2   1    5.92    0.34
   9  -2   1    5.81    0.30
  10   1  -1    3.08    0.25
  10   1  -1    3.61    0.25
 -10  -1   1    3.61    0.30
 -10  -1   1    3.13    0.27
 -10  -1   1    3.36    0.25
   9   1  -1    0.98    0.15
   9   1  -1    0.82    0.14
   9   1  -1    1.10    0.13
  -9  -1   1    1.11    0.19
  -9  -1   1    1.29    0.18
  -9  -1   1    0.98    0.16
   8   1  -1    5.42    0.29
   8   1  -1    4.95    0.27
   8   1  -1    5.26    0.25
  -8  -1   1    5.47    0.30
  -8  -1   1    5.47    0.28
  -8  -1   1    5.39    0.32
   7   1  -1    2.34    0.18
   7   1  -1    2.60    0.16
   7   1  -1    2.24    0.17
  -7  -1   1    2.28    0.18
  -7  -1   1    1.95    0.18
  -7  -1   1    2.15    0.19
   6   1  -1    2.10    0.14
   6   1  -1    1.87    0.14
   6   1  -1    1.83    0.14
  -6  -1   1    2.01    0.15
  -6  -1   1    2.12    0.16
  -6  -1   1    1.92    0.17
   5   1  -1    1.19    0.11
   5   1  -1    1.47    0.12
   5   1  -1    1.37    0.12
  -5  -1   1    1.23    0.11
  -5  -1   1    1.32    0.11
  -5  -1   1    1.10    0.12
   4   1  -1   20.38    0.65
   4   1  -1   20.34    0.62
   4   1  -1   19.95    0.65
  -4  -1   1   20.13    0.65
  -4  -1   1   19.63    0.67
  -4  -1   1   21.32    0.65
   3   1  -1   93.03    2.65
   3   1  -1   91.13    2.61
   3   1  -1   90.52    2.64
   3   1  -1   88.54    2.64
   3   1  -1   94.69    2.62
   3   1  -1   90.20    2.57
  -3  -1   1   87.92    2.62
  -3  -1   1   90.92    2.63
  -3  -1   1   90.95    2.61
  -3  -1   1   82.33    2.57
  -3  -1   1   89.45    2.65
  -3  -1   1   92.29    2.64
   2   1  -1   30.62    0.94
   2   1  -1   31.79    0.94
   2   1  -1   31.40    0.91
   2   1  -1   31.79    0.93
   2   1  -1   31.81    0.93
  -2  -1   1   30.63    0.94
  -2  -1   1   32.54    0.94
  -2  -1   1   31.07    0.95
  -2  -1   1   31.11    0.91
  -2  -1   1   32.48    0.93
  -2  -1   1   31.46    0.93
   1   1  -1   16.73    0.53
   1   1  -1   18.41    0.54
   1   1  -1   19.07    0.53
   1   1  -1   17.69    0.54
   1   1  -1   18.53    0.53
   1   1  -1   18.54    0.55
  -1  -1   1   18.74    0.55
  -1  -1   1   17.73    0.53
  -1  -1   1   17.84    0.54
  -1  -1   1   18.01    0.53
  -1  -1   1   18.15    0.54
  -1  -1   1   17.27    0.54
   0   1  -1    0.05    0.02
   0  -1   1    0.12    0.02
   0  -1   1    0.14    0.01
   0  -1   1    0.17    0.02
  -1   1  -1    0.61    0.03
  -1   1  -1    0.45    0.05
  -1   1  -1    0.55    0.04
  -1   1  -1    0.48    0.04
  -1   1  -1    0.51    0.04
  -1   1  -1    0.60    0.05
   1  -1   1    0.54    0.05
   1  -1   1    0.55    0.05
   1  -1   1    0.52    0.04
   1  -1   1    0.48    0.04
   1  -1   1    0.49    0.03
   1  -1   1    0.59    0.04
  -2   1  -1   71.85    2.00
  -2   1  -1   69.75    1.97
  -2   1  -1   70.48    2.03
  -2   1  -1   67.73    2.03
  -2   1  -1   67.99    2.05
  -2   1  -1   67.16    1.99
   2  -1   1   72.32    1.99
   2  -1   1   64.98    2.00
   2  -1   1   67.19    1.97
   2  -1   1   68.17    2.03
   2  -1   1   71.52    2.03
   2  -1   1   71.54    2.04
  -3   1  -1   26.33    0.83
  -3   1  -1   26.33    0.78
  -3   1  -1   26.59    0.83
  -3   1  -1   26.97    0.81
  -3   1  -1   26.67    0.79
   3  -1   1   26.79    0.78
   3  -1   1   26.39    0.80
   3  -1   1   26.92    0.82
   3  -1   1   27.84    0.79
   3  -1   1   26.07    0.82
  -4   1  -1   16.19    0.50
  -4   1  -1   15.88    0.54
  -4   1  -1   15.19    0.54
  -4   1  -1   16.10    0.49
   4  -1   1   15.72    0.49
   4  -1   1   15.61    0.53
   4  -1   1   15.40    0.51
   4  -1   1   16.93    0.50
  -5   1  -1    1.40    0.10
  -5   1  -1    0.97    0.12
  -5   1  -1    1.11    0.12
   5  -1   1    1.27    0.12
   5  -1   1    1.14    0.09
   5  -1   1    1.72    0.11
   5  -1   1    1.23    0.11
  -6   1  -1    0.15    0.08
  -6   1  -1    0.18    0.08
  -6   1  -1    0.12    0.06
   6  -1   1    0.17    0.07
   6  -1   1    0.18    0.05
   6  -1   1    0.19    0.07
  -7   1  -1   25.58    0.81
  -7   1  -1   24.59    0.88
  -7   1  -1   25.25    0.88
   7  -1   1   26.13    0.79
   7  -1   1   25.99    0.83
   7  -1   1   25.01    0.85
  -8   1  -1    8.08    0.39
  -8   1  -1    8.24    0.33
  -8   1  -1    8.10    0.40
   8  -1   1    8.03    0.37
   8  -1   1    8.14    0.31
   8  -1   1    8.49    0.36
  -9   1  -1    0.53    0.14
  -9   1  -1    0.20    0.12
   9  -1   1    0.39    0.11
   9  -1   1    0.33    0.12
 -10   1  -1    1.38    0.21
 -10   1  -1    1.53    0.22
  10  -1   1    1.30    0.17
  10  -1   1    1.00    0.17
   9   0  -1    2.36    0.20
   9   0  -1    2.46    0.21
   9   0  -1    2.49    0.18
  -9   0   1    2.30    0.20
  -9   0   1    2.44    0.24
  -9   0   1    2.36    0.25
   8   0  -1    1.97    0.17
   8   0  -1    1.92    0.18
   8   0  -1    2.06    0.16
  -8   0   1    1.82    0.21
  -8   0   1    2.05    0.18
  -8   0   1    2.08    0.21
   7   0  -1   40.31    1.17
   7   0  -1   37.41    1.23
   7   0  -1   37.39    1.22
  -7   0   1   38.44    1.25
  -7   0   1   38.16    1.27
  -7   0   1   40.39    1.22
   6   0  -1    5.73    0.26
   6   0  -1    5.60    0.26
   6   0  -1    5.80    0.23
  -6   0   1    5.62    0.27
  -6   0   1    5.24    0.25
  -6   0   1    5.44    0.28
   5   0  -1    5.57    0.24
   5   0  -1    5.82    0.22
   5   0  -1    5.59    0.24
  -5   0   1    5.16    0.25
  -5   0   1    5.41    0.24
  -5   0   1    5.68    0.25
   4   0  -1   72.50    2.16
   4   0  -1   77.45    2.10
   4   0  -1   73.57    2.10
   4   0  -1   73.50    2.14
  -4   0   1   69.65    2.18
  -4   0   1   73.92    2.17
  -4   0   1   70.52    2.14
   3   0  -1    1.31    0.07
   3   0  -1    1.31    0.09
   3   0  -1    1.39    0.10
   3   0  -1    1.21    0.09
   3   0  -1    1.31    0.08
   3   0  -1    1.37    0.09
  -3   0   1    1.16    0.10
  -3   0   1    1.33    0.09
  -3   0   1    1.41    0.10
  -3   0   1    1.29    0.09
  -3   0   1    1.28    0.10
   2   0  -1   31.21    0.89
   2   0  -1   31.66    0.93
   2   0  -1   30.81    0.92
   2   0  -1   31.18    0.92
   2   0  -1   30.79    0.91
  -2   0   1   30.12    0.89
  -2   0   1   31.90    0.92
  -2   0   1   30.89    0.92
  -2   0   1   30.49    0.91
  -2   0   1   29.78    0.91
  -2   0   1   30.91    0.93
   1   0  -1  205.95    5.56
   1   0  -1  194.03    5.63
   1   0  -1  188.93    5.63
   1   0  -1  181.58    5.50
   1   0  -1  201.91    5.57
   1   0  -1  199.22    5.63
  -1   0   1  209.69    5.55
  -1   0   1  199.16    5.63
  -1   0   1  181.78    5.50
  -1   0   1  196.70    5.57
  -1   0   1  193.77    5.64
  -1   0   1  191.60    5.63
   0   0  -1   -0.69    0.00
   0   0  -1   -0.69    0.00
   0   0  -1   -0.69    0.00
   0   0   1   -0.69    0.00
   0   0   1   -0.69    0.00
  -1   0  -1   48.34    1.40
  -1   0  -1   45.18    1.38
  -1   0  -1   50.07    1.43
  -1   0  -1   49.73    1.42
   1   0   1   49.52    1.40
   1   0   1   48.49    1.38
   1   0   1   50.40    1.42
  -2   0  -1   47.82    1.38
  -2   0  -1   46.52    1.38
  -2   0  -1   46.76    1.34
  -2   0  -1   46.79    1.39
  -2   0  -1   47.43    1.36
  -2   0  -1   46.15    1.35
   2   0   1   46.26    1.39
   2   0   1   44.64    1.38
   2   0   1   47.04    1.38
   2   0   1   45.55    1.36
   2   0   1   46.55    1.34
   2   0   1   47.62    1.35
  -3   0  -1   32.07    0.97
  -3   0  -1   32.15    0.96
  -3   0  -1   31.33    0.97
  -3   0  -1   31.12    0.93
  -3   0  -1   32.86    0.92
  -3   0  -1   31.91    0.94
   3   0   1   31.04    0.97
   3   0   1   32.40    0.97
   3   0   1   31.78    0.94
   3   0   1   31.20    0.94
   3   0   1   31.32    0.95
   3   0   1   30.62    0.92
  -4   0  -1    0.11    0.07
  -4   0  -1   -0.01    0.07
  -4   0  -1    0.15    0.06
  -4   0  -1    0.15    0.05
   4   0   1    0.11    0.05
   4   0   1    0.16    0.06
   4   0   1    0.16    0.05
   4   0   1    0.20    0.06
  -5   0  -1    0.32    0.08
  -5   0  -1    0.29    0.06
  -5   0  -1    0.27    0.08
   5   0   1    0.44    0.07
   5   0   1    0.29    0.07
   5   0   1    0.31    0.06
  -6   0  -1    0.87    0.12
  -6   0  -1    0.86    0.12
  -6   0  -1    1.04    0.10
   6   0   1    0.80    0.10
   6   0   1    0.95    0.11
   6   0   1    0.90    0.09
  -7   0  -1    2.32    0.19
  -7   0  -1    2.83    0.21
  -7   0  -1    2.92    0.17
   7   0   1    2.58    0.18
   7   0   1    2.57    0.15
   7   0   1    2.68    0.18
  -8   0  -1    2.56    0.21
  -8   0  -1    2.67    0.22
  -8   0  -1    2.60    0.18
   8   0   1    2.61    0.17
   8   0   1    2.55    0.20
   8   0   1    2.35    0.19
  -9   0  -1    2.50    0.18
  -9   0  -1    2.28    0.22
  -9   0  -1    2.34    0.24
   9   0   1    2.55    0.17
   9   0   1    2.48    0.21
   9   0   1    1.87    0.18
 -10   0  -1    1.98    0.24
 -10   0  -1    2.24    0.25
  10   0   1    1.94    0.21
  10   0   1    2.18    0.20
   9  -1  -1    1.65    0.18
   9  -1  -1    1.80    0.20
  -9   1   1    1.55    0.21
  -9   1   1    1.74    0.22
  -9   1   1    1.64    0.17
   8  -1  -1    0.15    0.09
   8  -1  -1    0.09    0.09
   8  -1  -1    0.08    0.06
  -8   1   1    0.10    0.10
  -8   1   1    0.03    0.11
  -8   1   1   -0.02    0.08
   7  -1  -1    5.87    0.29
   7  -1  -1    6.60    0.30
   7  -1  -1    6.14    0.25
  -7   1   1    6.27    0.32
  -7   1   1    5.81    0.32
  -7   1   1    6.25    0.28
   6  -1  -1    1.50    0.14
   6  -1  -1    1.12    0.12
   6  -1  -1    1.18    0.10
  -6   1   1    0.97    0.13
  -6   1   1    1.19    0.12
  -6   1   1    0.97    0.13
   5  -1  -1    9.70    0.31
   5  -1  -1    9.45    0.35
   5  -1  -1    9.09    0.31
   5  -1  -1    8.91    0.34
  -5   1   1    9.25    0.37
  -5   1   1    8.98    0.33
  -5   1   1    9.03    0.37
   4  -1  -1   70.30    1.92
   4  -1  -1   67.19    1.96
   4  -1  -1   67.96    1.92
   4  -1  -1   64.56    1.99
  -4   1   1   66.07    1.96
  -4   1   1   63.22    2.01
  -4   1   1   69.49    2.01
   3  -1  -1   28.78    0.90
   3  -1  -1   28.37    0.88
   3  -1  -1   29.42    0.85
   3  -1  -1   30.78    0.85
   3  -1  -1   29.52    0.87
  -3   1   1   29.06    0.90
  -3   1   1   28.62    0.88
  -3   1   1   29.49    0.88
   2  -1  -1    9.09    0.31
   2  -1  -1    9.77    0.29
   2  -1  -1    9.90    0.32
   2  -1  -1    9.42    0.30
   2  -1  -1    9.49    0.29
   2  -1  -1    9.50    0.31
   2  -1  -1    9.35    0.31
  -2   1   1    9.55    0.32
  -2   1   1    9.67    0.32
  -2   1   1    9.51    0.30
  -2   1   1    9.80    0.31
  -2   1   1   10.11    0.31
   1  -1  -1   61.44    1.74
   1  -1  -1   59.77    1.68
   1  -1  -1   59.79    1.71
   1  -1  -1   58.17    1.74
   1  -1  -1   60.13    1.71
   1  -1  -1   56.10    1.74
  -1   1   1   61.88    1.74
  -1   1   1   59.98    1.71
  -1   1   1   58.04    1.74
  -1   1   1   58.78    1.74
  -1   1   1   60.02    1.71
  -1   1   1   61.36    1.68
   0  -1  -1    9.89    0.30
  -1  -1  -1   18.62    0.56
  -1  -1  -1   17.27    0.56
  -1  -1  -1   16.58    0.56
   1   1   1   19.89    0.55
   1   1   1   19.59    0.55
   1   1   1   19.50    0.55
  -2  -1  -1   53.82    1.60
  -2  -1  -1   54.66    1.56
  -2  -1  -1   55.31    1.59
  -2  -1  -1   52.24    1.60
  -2  -1  -1   54.58    1.58
  -2  -1  -1   54.56    1.57
   2   1   1   54.75    1.56
   2   1   1   55.13    1.57
   2   1   1   54.36    1.59
   2   1   1   56.21    1.58
   2   1   1   52.33    1.60
   2   1   1   55.72    1.60
  -3  -1  -1   65.97    1.88
  -3  -1  -1   65.81    1.90
  -3  -1  -1   66.32    1.86
  -3  -1  -1   63.80    1.88
  -3  -1  -1   64.49    1.91
  -3  -1  -1   61.42    1.92
   3   1   1   64.76    1.92
   3   1   1   65.05    1.86
   3   1   1   68.13    1.89
   3   1   1   62.01    1.88
   3   1   1   64.52    1.90
   3   1   1   66.11    1.91
  -4  -1  -1    2.73    0.16
  -4  -1  -1    2.68    0.16
  -4  -1  -1    2.84    0.15
  -4  -1  -1    3.00    0.14
   4   1   1    2.81    0.14
   4   1   1    2.97    0.15
   4   1   1    2.80    0.15
   4   1   1    2.88    0.15
  -5  -1  -1   13.36    0.48
  -5  -1  -1   13.44    0.49
  -5  -1  -1   13.96    0.46
   5   1   1   13.82    0.47
   5   1   1   13.38    0.47
   5   1   1   13.98    0.45
  -6  -1  -1    2.81    0.18
  -6  -1  -1    2.64    0.16
  -6  -1  -1    2.19    0.17
   6   1   1    2.61    0.16
   6   1   1    2.68    0.16
   6   1   1    2.51    0.14
  -7  -1  -1    4.49    0.23
  -7  -1  -1    4.51    0.26
  -7  -1  -1    4.75    0.25
   7   1   1    4.00    0.22
   7   1   1    4.23    0.23
   7   1   1    4.27    0.20
  -8  -1  -1    3.59    0.21
  -8  -1  -1    4.01    0.25
  -8  -1  -1    3.56    0.25
   8   1   1    3.84    0.21
   8   1   1    3.41    0.22
   8   1   1    3.42    0.22
  -9  -1  -1    0.01    0.09
  -9  -1  -1   -0.01    0.10
  -9  -1  -1   -0.18    0.09
   9   1   1   -0.06    0.08
   9   1   1    0.09    0.08
   9   1   1   -0.05    0.08
 -10  -1  -1    1.43    0.21
 -10  -1  -1    1.43    0.17
 -10  -1  -1    1.29    0.20
  10   1   1    1.42    0.18
  10   1   1    1.22    0.17
  10   1   1    1.66    0.16
   9  -2  -1    0.48    0.13
   9  -2  -1    0.82    0.13
  -9   2   1    0.91    0.18
  -9   2   1    0.66    0.17
   8  -2  -1    2.75    0.21
   8  -2  -1    2.56    0.19
  -8   2   1    2.78    0.23
  -8   2   1    2.70    0.19
  -8   2   1    2.74    0.24
   7  -2  -1   23.77    0.83
   7  -2  -1   25.03    0.81
   7  -2  -1   24.87    0.75
  -7   2   1   25.11    0.79
  -7   2   1   23.62    0.86
  -7   2   1   22.92    0.85
   6  -2  -1    1.29    0.14
   6  -2  -1    1.55    0.13
   6  -2  -1    1.58    0.10
  -6   2   1    1.39    0.16
  -6   2   1    1.45    0.16
  -6   2   1    1.47    0.13
   5  -2  -1    2.95    0.13
   5  -2  -1    3.04    0.16
   5  -2  -1    2.68    0.17
   5  -2  -1    3.48    0.13
  -5   2   1    2.78    0.18
  -5   2   1    2.85    0.19
  -5   2   1    2.91    0.15
   4  -2  -1    5.08    0.21
   4  -2  -1    5.09    0.23
   4  -2  -1    5.57    0.18
   4  -2  -1    5.11    0.18
   4  -2  -1    5.23    0.20
  -4   2   1    5.05    0.24
  -4   2   1    5.18    0.20
  -4   2   1    4.52    0.23
   3  -2  -1   45.92    1.34
   3  -2  -1   45.33    1.33
   3  -2  -1   48.07    1.30
   3  -2  -1   45.91    1.30
   3  -2  -1   45.88    1.37
  -3   2   1   44.34    1.38
  -3   2   1   46.47    1.34
  -3   2   1   46.13    1.35
  -3   2   1   42.76    1.38
   2  -2  -1   12.27    0.39
   2  -2  -1   12.46    0.40
   2  -2  -1   12.20    0.40
   2  -2  -1   11.94    0.36
   2  -2  -1   12.78    0.41
   2  -2  -1   12.38    0.38
   2  -2  -1   13.29    0.36
  -2   2   1   12.56    0.41
  -2   2   1   12.50    0.38
  -2   2   1   12.45    0.39
  -2   2   1   12.31    0.40
  -2   2   1   12.67    0.40
   1  -2  -1   -0.14    0.02
   1  -2  -1   -0.24    0.02
   1  -2  -1   -0.21    0.03
   1  -2  -1   -0.22    0.02
   1  -2  -1   -0.20    0.02
  -1   2   1   -0.18    0.02
  -1   2   1   -0.13    0.03
  -1   2   1   -0.22    0.02
  -1   2   1   -0.23    0.02
  -1   2   1   -0.23    0.02
   0  -2  -1  237.67    6.70
   0  -2  -1  224.82    6.60
   0  -2  -1  242.03    6.71
   0  -2  -1  226.10    6.71
   0   2   1  225.45    6.71
   0   2   1  243.51    6.70
   0   2   1  233.01    6.55
   0   2   1  233.07    6.63
   0   2   1  231.16    6.63
   0   2   1  233.91    6.71
   0   2   1  230.35    6.60
   0   2   1  232.86    6.55
  -1  -2  -1  255.44    7.10
  -1  -2  -1  250.82    7.15
  -1  -2  -1  248.43    7.26
  -1  -2  -1  247.21    7.26
  -1  -2  -1  248.84    7.18
   1   2   1  253.57    7.26
   1   2   1  250.89    7.26
   1   2   1  249.98    7.15
   1   2   1  262.27    7.10
   1   2   1  254.03    7.18
  -2  -2  -1   13.17    0.42
  -2  -2  -1   14.14    0.41
  -2  -2  -1   13.80    0.41
  -2  -2  -1   13.30    0.41
  -2  -2  -1   12.76    0.43
  -2  -2  -1   13.88    0.41
   2   2   1   12.33    0.41
   2   2   1   13.31    0.41
   2   2   1   13.93    0.42
   2   2   1   13.22    0.42
   2   2   1   13.69    0.43
   2   2   1   13.48    0.41
  -3  -2  -1   10.66    0.36
  -3  -2  -1   10.97    0.35
  -3  -2  -1   10.98    0.36
  -3  -2  -1   10.30    0.37
  -3  -2  -1   11.75    0.36
  -3  -2  -1   11.44    0.35
   3   2   1   10.56    0.36
   3   2   1   11.18    0.35
   3   2   1   11.21    0.37
   3   2   1   11.14    0.35
   3   2   1   11.04    0.38
   3   2   1   11.37    0.36
  -4  -2  -1   38.23    1.15
  -4  -2  -1   37.95    1.14
  -4  -2  -1   37.71    1.14
  -4  -2  -1   36.26    1.16
   4   2   1   37.79    1.14
   4   2   1   38.52    1.12
   4   2   1   40.28    1.15
   4   2   1   35.67    1.13
  -5  -2  -1   37.57    1.11
  -5  -2  -1   35.16    1.14
  -5  -2  -1   36.47    1.13
   5   2   1   37.63    1.09
   5   2   1   36.61    1.11
   5   2   1   34.83    1.11
  -6  -2  -1    4.48    0.23
  -6  -2  -1    4.71    0.22
  -6  -2  -1    4.68    0.25
   6   2   1    4.56    0.21
   6   2   1    4.45    0.22
   6   2   1    4.53    0.21
  -7  -2  -1    0.84    0.13
  -7  -2  -1    1.30    0.14
  -7  -2  -1    0.98    0.12
   7   2   1    1.16    0.12
   7   2   1    0.98    0.11
   7   2   1    0.93    0.12
  -8  -2  -1   36.22    1.13
  -8  -2  -1   35.75    1.19
  -8  -2  -1   36.48    1.17
   8   2   1   33.74    1.14
   8   2   1   35.61    1.10
   8   2   1   33.99    1.13
  -9  -2  -1    3.06    0.25
  -9  -2  -1    2.97    0.21
  -9  -2  -1    2.85    0.24
   9   2   1    3.05    0.21
   9   2   1    3.13    0.22
   9   2   1    3.47    0.21
 -10  -2  -1    1.73    0.21
 -10  -2  -1    2.08    0.20
 -10  -2  -1    1.98    0.24
  10   2   1    1.68    0.17
  10   2   1    1.91    0.20
  10   2   1    1.65    0.19
   9  -3  -1    0.12    0.10
   9  -3  -1    0.07    0.11
  -9   3   1    0.00    0.12
  -9   3   1    0.03    0.12
   8  -3  -1    0.46    0.11
   8  -3  -1    0.35    0.11
  -8   3   1    0.26    0.12
  -8   3   1    0.33    0.13
   7  -3  -1   -0.06    0.08
   7  -3  -1   -0.09    0.09
  -7   3   1    0.04    0.07
  -7   3   1   -0.11    0.08
  -7   3   1   -0.10    0.09
   6  -3  -1    0.39    0.05
   6  -3  -1    0.30    0.08
   6  -3  -1    0.21    0.09
  -6   3   1    0.22    0.10
   5  -3  -1    0.77    0.07
   5  -3  -1    0.77    0.07
   5  -3  -1    0.64    0.08
   5  -3  -1    0.54    0.09
  -5   3   1    0.66    0.11
  -5   3   1    0.69    0.08
  -5   3   1    0.53    0.10
   4  -3  -1    0.26    0.06
   4  -3  -1    0.13    0.06
   4  -3  -1    0.11    0.03
   4  -3  -1    0.15    0.04
   4  -3  -1    0.18    0.03
  -4   3   1    0.09    0.07
  -4   3   1    0.03    0.06
  -4   3   1    0.09    0.04
   3  -3  -1    0.26    0.03
   3  -3  -1    0.23    0.06
   3  -3  -1    0.30    0.03
   3  -3  -1    0.21    0.04
   3  -3  -1    0.17    0.07
  -3   3   1    0.20    0.04
  -3   3   1    0.20    0.06
  -3   3   1    0.19    0.07
   2  -3  -1   60.85    1.75
   2  -3  -1   58.61    1.76
   2  -3  -1   57.93    1.72
   2  -3  -1   57.81    1.71
   2  -3  -1   59.34    1.68
  -2   3   1   59.97    1.76
  -2   3   1   58.79    1.76
  -2   3   1   61.52    1.73
  -2   3   1   61.37    1.71
   1  -3  -1   31.15    0.90
   1  -3  -1   31.53    0.90
   1  -3  -1   29.41    0.88
   1  -3  -1   29.98    0.93
   1  -3  -1   31.81    0.92
   1  -3  -1   31.60    0.93
  -1   3   1   30.91    0.88
  -1   3   1   31.24    0.93
  -1   3   1   31.90    0.93
  -1   3   1   30.74    0.90
  -1   3   1   32.20    0.91
  -1   3   1   30.89    0.92
   0  -3  -1  137.12    3.93
   0  -3  -1  137.16    3.90
   0  -3  -1  135.38    3.99
   0  -3  -1  138.68    4.00
   0  -3  -1  135.59    3.99
   0   3   1  141.41    3.90
   0   3   1  137.89    3.99
   0   3   1  138.13    3.99
   0   3   1  139.40    3.95
   0   3   1  138.35    3.93
   0   3   1  141.18    3.99
  -1  -3  -1    1.31    0.08
  -1  -3  -1    1.39    0.07
  -1  -3  -1    1.22    0.09
  -1  -3  -1    1.16    0.09
   1   3   1    1.48    0.09
   1   3   1    1.12    0.07
   1   3   1    1.25    0.07
   1   3   1    1.24    0.08
   1   3   1    1.10    0.09
  -2  -3  -1   13.69    0.41
  -2  -3  -1   13.09    0.42
  -2  -3  -1   12.75    0.40
  -2  -3  -1   13.54    0.40
  -2  -3  -1   13.16    0.42
   2   3   1   14.78    0.42
   2   3   1   13.58    0.43
   2   3   1   13.83    0.42
   2   3   1   13.57    0.40
   2   3   1   13.65    0.40
   2   3   1   13.30    0.41
   2   3   1   12.63    0.42
  -3  -3  -1    1.87    0.09
  -3  -3  -1    1.76    0.11
  -3  -3  -1    1.74    0.09
  -3  -3  -1    1.84    0.09
  -3  -3  -1    1.72    0.11
   3   3   1    2.05    0.10
   3   3   1    1.95    0.10
   3   3   1    1.76    0.12
   3   3   1    1.83    0.11
   3   3   1    1.70    0.08
   3   3   1    1.79    0.10
   3   3   1    1.83    0.09
  -4  -3  -1    2.70    0.16
  -4  -3  -1    2.76    0.15
  -4  -3  -1    2.77    0.17
  -4  -3  -1    2.74    0.13
   4   3   1    2.84    0.16
   4   3   1    2.93    0.15
   4   3   1    2.61    0.15
   4   3   1    2.82    0.13
  -5  -3  -1   23.85    0.77
  -5  -3  -1   23.70    0.74
  -5  -3  -1   22.87    0.74
   5   3   1   22.17    0.72
   5   3   1   23.78    0.73
   5   3   1   22.89    0.74
  -6  -3  -1    7.56    0.30
  -6  -3  -1    7.16    0.30
  -6  -3  -1    6.43    0.31
   6   3   1    7.05    0.30
   6   3   1    7.15    0.29
   6   3   1    6.98    0.28
  -7  -3  -1    2.90    0.20
  -7  -3  -1    3.40    0.23
  -7  -3  -1    3.17    0.20
   7   3   1    3.21    0.18
   7   3   1    3.33    0.19
   7   3   1    3.36    0.20
  -8  -3  -1   20.87    0.72
  -8  -3  -1   20.38    0.76
  -8  -3  -1   20.69    0.73
   8   3   1   21.51    0.70
   8   3   1   19.85    0.72
   8   3   1   20.36    0.71
  -9  -3  -1    0.68    0.16
  -9  -3  -1    0.76    0.13
  -9  -3  -1    0.39    0.11
   9   3   1    0.44    0.12
   9   3   1    0.45    0.11
   9   3   1    0.58    0.12
 -10  -3  -1    0.04    0.12
 -10  -3  -1   -0.05    0.10
 -10  -3  -1    0.16    0.12
  10   3   1    0.07    0.09
  10   3   1    0.10    0.10
  10   3   1   -0.01    0.09
   8  -4  -1    0.39    0.10
   8  -4  -1    0.39    0.12
  -8   4   1    0.54    0.15
  -8   4   1    0.80    0.16
   7  -4  -1    2.32    0.17
   7  -4  -1    2.56    0.21
  -7   4   1    2.13    0.20
  -7   4   1    2.22    0.21
   6  -4  -1    0.08    0.08
   6  -4  -1    0.13    0.08
  -6   4   1    0.24    0.07
  -6   4   1    0.03    0.09
  -6   4   1    0.06    0.08
   5  -4  -1    5.06    0.25
   5  -4  -1    5.14    0.23
   5  -4  -1    5.33    0.17
   5  -4  -1    5.49    0.19
  -5   4   1    5.04    0.26
  -5   4   1    5.23    0.27
  -5   4   1    5.16    0.21
   4  -4  -1    0.05    0.05
   4  -4  -1    0.04    0.02
   4  -4  -1    0.10    0.05
   4  -4  -1    0.05    0.02
   4  -4  -1    0.09    0.03
  -4   4   1   -0.02    0.06
  -4   4   1   -0.08    0.04
  -4   4   1    0.11    0.04
   3  -4  -1   17.12    0.51
   3  -4  -1   16.88    0.53
   3  -4  -1   17.34    0.57
   3  -4  -1   17.18    0.49
  -3   4   1   16.33    0.56
  -3   4   1   18.10    0.52
  -3   4   1   16.48    0.58
   2  -4  -1    2.25    0.07
   2  -4  -1    2.00    0.13
   2  -4  -1    2.12    0.11
   2  -4  -1    2.07    0.10
   2  -4  -1    2.16    0.09
  -2   4   1    1.99    0.13
  -2   4   1    2.05    0.09
  -2   4   1    1.92    0.12
  -2   4   1    1.97    0.12
  -2   4   1    2.19    0.08
   1  -4  -1    1.35    0.07
   1  -4  -1    1.40    0.06
   1  -4  -1    1.22    0.09
  -1   4   1    1.39    0.06
  -1   4   1    1.40    0.09
  -1   4   1    1.41    0.09
  -1   4   1    1.49    0.08
  -1   4   1    1.36    0.08
  -1   4   1    1.50    0.07
  -1   4   1    1.30    0.06
  -1   4   1    1.35    0.08
   0  -4  -1    4.54    0.16
   0  -4  -1    4.63    0.15
   0  -4  -1    4.66    0.16
   0  -4  -1    4.56    0.16
   0  -4  -1    4.38    0.15
   0  -4  -1    4.68    0.17
   0   4   1    4.52    0.15
   0   4   1    4.48    0.16
   0   4   1    4.49    0.16
   0   4   1    4.67    0.15
   0   4   1    4.54    0.16
   0   4   1    4.54    0.16
  -1  -4  -1   95.50    2.81
  -1  -4  -1   97.23    2.76
  -1  -4  -1   97.19    2.80
  -1  -4  -1   97.11    2.79
   1   4   1   99.67    2.76
   1   4   1   96.99    2.78
   1   4   1   95.98    2.81
   1   4   1   96.83    2.80
   1   4   1   94.70    2.82
   1   4   1   97.28    2.80
   1   4   1   97.25    2.77
   1   4   1   98.57    2.80
  -2  -4  -1   18.45    0.55
  -2  -4  -1   18.24    0.56
  -2  -4  -1   17.69    0.54
  -2  -4  -1   18.02    0.53
  -2  -4  -1   17.16    0.55
   2   4   1   18.02    0.57
   2   4   1   18.43    0.56
   2   4   1   17.35    0.53
   2   4   1   18.09    0.55
   2   4   1   17.73    0.54
   2   4   1   17.85    0.55
  -3  -4  -1   10.45    0.37
  -3  -4  -1   10.40    0.34
  -3  -4  -1   10.44    0.37
  -3  -4  -1   10.38    0.35
  -3  -4  -1   10.73    0.35
   3   4   1   12.83    0.37
   3   4   1   10.79    0.38
   3   4   1   10.89    0.37
   3   4   1   11.11    0.34
  -4  -4  -1    1.06    0.11
  -4  -4  -1    1.28    0.09
  -4  -4  -1    1.36    0.10
  -4  -4  -1    1.42    0.09
  -4  -4  -1    1.25    0.12
   4   4   1    1.17    0.11
   4   4   1    1.35    0.09
   4   4   1    1.45    0.12
  -5  -4  -1   25.48    0.75
  -5  -4  -1   23.72    0.77
  -5  -4  -1   22.95    0.78
  -5  -4  -1   24.04    0.76
   5   4   1   24.49    0.76
   5   4   1   23.86    0.76
   5   4   1   23.72    0.75
  -6  -4  -1    5.08    0.23
  -6  -4  -1    4.54    0.23
  -6  -4  -1    4.88    0.25
   6   4   1    4.71    0.23
   6   4   1    5.01    0.22
   6   4   1    5.15    0.23
  -7  -4  -1   -0.01    0.07
  -7  -4  -1    0.20    0.10
  -7  -4  -1   -0.05    0.07
   7   4   1    0.00    0.06
   7   4   1    0.00    0.06
   7   4   1    0.05    0.06
  -8  -4  -1    1.36    0.15
  -8  -4  -1    1.37    0.17
  -8  -4  -1    1.40    0.16
   8   4   1    1.30    0.15
   8   4   1    1.12    0.13
   8   4   1    1.46    0.15
  -9  -4  -1    2.19    0.19
  -9  -4  -1    2.33    0.22
  -9  -4  -1    2.34    0.21
   9   4   1    2.22    0.19
   9   4   1    2.24    0.18
   9   4   1    2.30    0.19
 -10  -4  -1   -0.08    0.10
 -10  -4  -1    0.11    0.14
 -10  -4  -1    0.03    0.10
  10   4   1    0.28    0.11
  10   4   1    0.01    0.09
  10   4   1    0.08    0.09
   8  -5  -1    0.06    0.08
   8  -5  -1    0.00    0.09
  -8   5   1    0.00    0.10
  -8   5   1    0.06    0.11
   7  -5  -1    1.10    0.12
   7  -5  -1    0.99    0.15
  -7   5   1    1.02    0.17
  -7   5   1    0.95    0.16
   6  -5  -1    2.06    0.18
   6  -5  -1    2.38    0.15
  -6   5   1    2.22    0.20
  -6   5   1    2.36    0.19
   5  -5  -1    0.51    0.08
   5  -5  -1    0.42    0.10
  -5   5   1    0.61    0.12
  -5   5   1    0.67    0.07
  -5   5   1    0.35    0.09
   4  -5  -1    5.89    0.21
   4  -5  -1    6.55    0.25
   4  -5  -1    6.77    0.29
  -4   5   1    6.50    0.30
  -4   5   1    6.95    0.29
  -4   5   1    6.95    0.22
   3  -5  -1   12.65    0.37
   3  -5  -1   11.94    0.43
   3  -5  -1   11.71    0.39
  -3   5   1   12.65    0.37
  -3   5   1   11.84    0.44
  -3   5   1   11.80    0.42
   2  -5  -1    0.09    0.02
   2  -5  -1    0.25    0.04
   2  -5  -1    0.17    0.06
  -2   5   1    0.02    0.04
  -2   5   1    0.04    0.02
  -2   5   1    0.13    0.06
  -2   5   1    0.07    0.02
  -2   5   1    0.03    0.04
  -2   5   1    0.06    0.03
   1  -5  -1    3.05    0.13
   1  -5  -1    3.15    0.15
   1  -5  -1    3.10    0.11
  -1   5   1    3.06    0.15
  -1   5   1    3.21    0.14
  -1   5   1    3.41    0.14
  -1   5   1    3.09    0.11
  -1   5   1    2.90    0.11
  -1   5   1    3.21    0.12
  -1   5   1    3.12    0.13
  -1   5   1    3.09    0.14
  -1   5   1    3.11    0.16
   0  -5  -1   27.61    0.82
   0  -5  -1   28.20    0.83
   0  -5  -1   28.65    0.85
   0  -5  -1   28.60    0.83
   0   5   1   28.22    0.84
   0   5   1   27.99    0.83
   0   5   1   28.11    0.85
   0   5   1   27.72    0.85
   0   5   1   28.75    0.84
   0   5   1   27.94    0.83
   0   5   1   28.05    0.82
   0   5   1   28.04    0.84
  -1  -5  -1  104.67    3.00
  -1  -5  -1  105.78    3.06
  -1  -5  -1  106.14    3.04
   1   5   1  107.15    3.04
   1   5   1  105.39    3.00
   1   5   1  106.80    3.05
   1   5   1  104.79    3.02
   1   5   1  103.77    3.06
   1   5   1  106.27    3.05
   1   5   1  104.58    3.02
   1   5   1  103.38    3.06
  -2  -5  -1    1.43    0.09
  -2  -5  -1    1.41    0.12
  -2  -5  -1    1.51    0.10
  -2  -5  -1    1.46    0.10
  -2  -5  -1    1.28    0.09
   2   5   1    1.30    0.08
   2   5   1    1.33    0.09
   2   5   1    1.53    0.11
   2   5   1    1.65    0.13
  -3  -5  -1   67.69    2.04
  -3  -5  -1   69.07    2.05
  -3  -5  -1   69.38    2.01
  -3  -5  -1   69.76    2.03
   3   5   1   68.78    2.01
   3   5   1   71.11    2.06
   3   5   1   70.47    2.03
   3   5   1   69.64    2.02
  -4  -5  -1    9.51    0.31
  -4  -5  -1    9.64    0.36
  -4  -5  -1    9.89    0.30
  -4  -5  -1    9.28    0.35
  -4  -5  -1    9.56    0.32
   4   5   1    9.46    0.34
   4   5   1    9.21    0.34
   4   5   1    9.38    0.32
  -5  -5  -1    1.32    0.12
  -5  -5  -1    1.03    0.11
  -5  -5  -1    1.49    0.09
  -5  -5  -1    1.09    0.09
   5   5   1    1.35    0.12
   5   5   1    1.31    0.10
   5   5   1    1.18    0.11
  -6  -5  -1    9.11    0.37
  -6  -5  -1    9.28    0.34
  -6  -5  -1    8.87    0.37
   6   5   1    9.39    0.33
   6   5   1    8.50    0.35
   6   5   1    9.07    0.36
  -7  -5  -1    3.52    0.23
  -7  -5  -1    3.61    0.22
  -7  -5  -1    3.57    0.20
   7   5   1    3.53    0.19
   7   5   1    3.53    0.21
   7   5   1    4.01    0.22
  -8  -5  -1    0.04    0.10
  -8  -5  -1    0.08    0.08
  -8  -5  -1    0.09    0.10
   8   5   1    0.07    0.08
   8   5   1   -0.03    0.07
   8   5   1    0.02    0.08
  -9  -5  -1    1.26    0.17
  -9  -5  -1    1.56    0.17
  -9  -5  -1    0.94    0.16
   9   5   1    1.65    0.16
   9   5   1    1.35    0.16
   9   5   1    1.37    0.17
 -10  -5  -1    0.20    0.11
 -10  -5  -1    0.14    0.11
 -10  -5  -1    0.24    0.13
  10   5   1    0.12    0.11
  10   5   1    0.08    0.10
  10   5   1    0.24    0.11
   7  -6  -1    1.49    0.19
   7  -6  -1    1.30    0.13
  -7   6   1    1.48    0.19
  -7   6   1    1.28    0.19
   6  -6  -1    0.79    0.11
   6  -6  -1    0.98    0.15
  -6   6   1    0.85    0.16
  -6   6   1    1.12    0.16
   5  -6  -1    0.56    0.08
   5  -6  -1    0.38    0.11
  -5   6   1    0.46    0.11
  -5   6   1    0.61    0.11
   4  -6  -1   10.67    0.37
   4  -6  -1   10.12    0.41
  -4   6   1   10.04    0.40
  -4   6   1   11.30    0.33
  -4   6   1   10.49    0.43
   3  -6  -1    2.23    0.15
   3  -6  -1    2.33    0.08
   3  -6  -1    2.50    0.12
  -3   6   1    2.47    0.17
  -3   6   1    2.61    0.15
  -3   6   1    2.65    0.09
   2  -6  -1    1.25    0.08
   2  -6  -1    1.16    0.06
   2  -6  -1    0.94    0.10
  -2   6   1    1.07    0.09
  -2   6   1    0.99    0.06
  -2   6   1    1.17    0.05
  -2   6   1    1.12    0.06
  -2   6   1    1.04    0.11
   1  -6  -1    0.07    0.03
   1  -6  -1   -0.01    0.02
   1  -6  -1    0.02    0.05
  -1   6   1    0.08    0.05
  -1   6   1    0.04    0.03
  -1   6   1   -0.01    0.04
  -1   6   1   -0.02    0.04
  -1   6   1    0.03    0.03
  -1   6   1    0.00    0.03
  -1   6   1    0.10    0.03
   0  -6  -1    0.58    0.06
   0  -6  -1    0.79    0.07
   0  -6  -1    0.69    0.06
   0   6   1    0.78    0.07
   0   6   1    0.63    0.07
   0   6   1    0.72    0.07
   0   6   1    0.64    0.07
   0   6   1    0.72    0.08
   0   6   1    0.66    0.06
   0   6   1    0.79    0.07
   0   6   1    0.83    0.06
   0   6   1    0.73    0.07
  -1  -6  -1  185.63    5.36
  -1  -6  -1  190.95    5.47
  -1  -6  -1  187.71    5.42
   1   6   1  190.86    5.47
   1   6   1  187.52    5.47
   1   6   1  192.53    5.43
   1   6   1  189.51    5.46
   1   6   1  191.25    5.40
   1   6   1  189.28    5.47
   1   6   1  190.02    5.39
   1   6   1  186.34    5.47
  -2  -6  -1    4.51    0.20
  -2  -6  -1    4.76    0.18
  -2  -6  -1    4.67    0.18
  -2  -6  -1    4.49    0.19
   2   6   1    4.50    0.19
   2   6   1    4.67    0.18
   2   6   1    4.47    0.17
  -3  -6  -1    0.07    0.04
  -3  -6  -1    0.09    0.06
  -3  -6  -1   -0.01    0.05
   3   6   1    0.07    0.04
   3   6   1    0.00    0.04
   3   6   1    0.05    0.06
  -4  -6  -1    2.89    0.11
  -4  -6  -1    2.95    0.10
  -4  -6  -1    2.85    0.16
  -4  -6  -1    2.57    0.16
  -4  -6  -1    3.09    0.14
   4   6   1    2.97    0.13
   4   6   1    2.93    0.15
   4   6   1    2.68    0.16
  -5  -6  -1   62.67    1.75
  -5  -6  -1   59.55    1.81
  -5  -6  -1   59.23    1.76
  -5  -6  -1   58.54    1.82
   5   6   1   60.06    1.78
   5   6   1   60.77    1.79
   5   6   1   59.02    1.78
  -6  -6  -1    1.25    0.09
  -6  -6  -1    1.17    0.14
  -6  -6  -1    1.08    0.10
  -6  -6  -1    0.88    0.13
   6   6   1    1.15    0.10
   6   6   1    1.44    0.14
   6   6   1    1.07    0.12
  -7  -6  -1   10.27    0.44
  -7  -6  -1   11.16    0.44
  -7  -6  -1   10.81    0.39
   7   6   1    9.86    0.42
   7   6   1   11.10    0.39
   7   6   1   10.99    0.42
  -8  -6  -1    0.22    0.11
  -8  -6  -1    0.15    0.11
   8   6   1    0.11    0.07
   8   6   1    0.19    0.09
   8   6   1    0.12    0.08
  -9  -6  -1    1.20    0.17
  -9  -6  -1    1.51    0.16
  -9  -6  -1    1.21    0.18
   9   6   1    1.30    0.14
   9   6   1    0.94    0.15
   9   6   1    1.57    0.17
 -10  -6  -1    1.11    0.17
 -10  -6  -1    1.02    0.19
  10   6   1    1.34    0.16
  10   6   1    1.17    0.17
  10   6   1    1.35    0.18
   7  -7  -1    1.27    0.18
   7  -7  -1    1.20    0.13
  -7   7   1    1.32    0.20
  -7   7   1    1.26    0.18
   6  -7  -1    1.26    0.16
   6  -7  -1    1.30    0.12
  -6   7   1    1.25    0.17
  -6   7   1    1.12    0.16
   5  -7  -1    8.71    0.39
   5  -7  -1    9.09    0.33
  -5   7   1    8.69    0.38
  -5   7   1    8.15    0.40
   4  -7  -1    2.92    0.15
   4  -7  -1    2.75    0.19
  -4   7   1    2.84    0.18
  -4   7   1    2.74    0.20
   3  -7  -1    0.37    0.09
   3  -7  -1    0.56    0.04
   3  -7  -1    0.59    0.07
  -3   7   1    0.52    0.11
  -3   7   1    0.57    0.09
   2  -7  -1    0.28    0.04
   2  -7  -1    0.33    0.07
   2  -7  -1    0.26    0.05
  -2   7   1    0.31    0.03
  -2   7   1    0.25    0.06
  -2   7   1    0.47    0.04
  -2   7   1    0.32    0.08
   1  -7  -1    0.31    0.05
   1  -7  -1    0.04    0.05
  -1   7   1    0.18    0.03
   0  -7  -1   18.93    0.59
   0  -7  -1   19.29    0.59
   0  -7  -1   19.05    0.59
   0   7   1   18.76    0.62
   0   7   1   20.16    0.60
   0   7   1   19.46    0.60
   0   7   1   19.79    0.60
   0   7   1   19.51    0.62
   0   7   1   19.75    0.59
  -1  -7  -1   35.10    1.04
  -1  -7  -1   35.40    1.04
  -1  -7  -1   33.74    1.03
   1   7   1   34.23    1.05
   1   7   1   35.33    1.04
   1   7   1   35.50    1.05
   1   7   1   34.47    1.04
   1   7   1   35.44    1.03
   1   7   1   34.75    1.06
  -2  -7  -1   35.21    1.07
  -2  -7  -1   35.02    1.06
  -2  -7  -1   34.82    1.06
   2   7   1   36.19    1.06
   2   7   1   35.25    1.07
   2   7   1   34.95    1.06
   2   7   1   35.73    1.06
  -3  -7  -1    0.30    0.06
  -3  -7  -1    0.22    0.07
  -3  -7  -1    0.19    0.06
   3   7   1    0.20    0.05
   3   7   1    0.32    0.05
  -4  -7  -1    1.28    0.11
  -4  -7  -1    1.66    0.11
  -4  -7  -1    1.37    0.13
   4   7   1    1.37    0.11
   4   7   1    1.19    0.11
   4   7   1    1.29    0.09
  -5  -7  -1    2.13    0.15
  -5  -7  -1    2.34    0.09
  -5  -7  -1    2.43    0.18
   5   7   1    2.27    0.15
   5   7   1    2.20    0.12
   5   7   1    2.20    0.16
  -6  -7  -1   17.63    0.62
  -6  -7  -1   17.84    0.55
  -6  -7  -1   17.38    0.62
   6   7   1   17.14    0.60
   6   7   1   17.90    0.57
   6   7   1   16.23    0.60
  -7  -7  -1    2.59    0.21
  -7  -7  -1    2.87    0.16
  -7  -7  -1    2.37    0.20
   7   7   1    2.66    0.16
   7   7   1    2.36    0.18
   7   7   1    2.83    0.19
  -8  -7  -1    3.40    0.24
  -8  -7  -1    3.36    0.24
   8   7   1    3.49    0.23
   8   7   1    3.45    0.20
   8   7   1    3.42    0.23
  -9  -7  -1    0.03    0.11
  -9  -7  -1   -0.02    0.10
   9   7   1    0.00    0.09
   9   7   1    0.06    0.07
   9   7   1    0.02    0.09
 -10  -7  -1    0.59    0.16
 -10  -7  -1    0.84    0.17
  10   7   1    0.98    0.16
  10   7   1    0.85    0.13
  10   7   1    0.88    0.15
   6  -8  -1    0.16    0.07
   6  -8  -1    0.07    0.10
  -6   8   1    0.27    0.13
  -6   8   1    0.09    0.11
   5  -8  -1    7.28    0.29
   5  -8  -1    7.18    0.35
  -5   8   1    7.50    0.37
  -5   8   1    7.07    0.34
   4  -8  -1    5.52    0.23
   4  -8  -1    5.42    0.28
  -4   8   1    4.99    0.29
  -4   8   1    5.17    0.26
   3  -8  -1    0.21    0.08
   3  -8  -1    0.28    0.06
  -3   8   1    0.20    0.07
  -3   8   1    0.17    0.10
   2  -8  -1    4.85    0.24
   2  -8  -1    5.00    0.20
   2  -8  -1    4.99    0.18
  -2   8   1    4.80    0.25
  -2   8   1    5.11    0.21
   1  -8  -1    4.14    0.16
   1  -8  -1    3.98    0.17
  -1   8   1    4.09    0.16
  -1   8   1    3.96    0.21
  -1   8   1    3.97    0.16
  -1   8   1    4.13    0.17
  -1   8   1    3.93    0.20
  -1   8   1    4.12    0.15
   0  -8  -1    0.90    0.08
   0   8   1    0.97    0.11
   0   8   1    0.93    0.07
   0   8   1    0.91    0.09
   0   8   1    0.94    0.09
   0   8   1    0.99    0.09
  -1  -8  -1   13.68    0.44
  -1  -8  -1   13.46    0.43
  -1  -8  -1   13.17    0.44
   1   8   1   13.71    0.42
   1   8   1   13.09    0.44
   1   8   1   13.42    0.43
   1   8   1   13.39    0.45
   1   8   1   13.00    0.44
  -2  -8  -1   24.29    0.71
  -2  -8  -1   22.69    0.73
  -2  -8  -1   23.12    0.74
   2   8   1   23.63    0.73
   2   8   1   22.11    0.72
   2   8   1   23.87    0.72
   2   8   1   22.94    0.72
  -3  -8  -1   13.00    0.45
  -3  -8  -1   12.49    0.41
  -3  -8  -1   12.72    0.42
   3   8   1   12.20    0.41
   3   8   1   11.99    0.42
  -4  -8  -1   10.44    0.38
  -4  -8  -1   10.96    0.36
  -4  -8  -1   10.89    0.41
   4   8   1    9.77    0.39
   4   8   1   10.73    0.35
   4   8   1   10.35    0.38
  -5  -8  -1    7.90    0.32
  -5  -8  -1    7.92    0.34
   5   8   1    7.96    0.33
   5   8   1    8.12    0.29
   5   8   1    7.66    0.32
  -6  -8  -1    2.30    0.17
  -6  -8  -1    2.22    0.19
   6   8   1    2.18    0.18
   6   8   1    2.15    0.16
   6   8   1    2.05    0.13
  -7  -8  -1    0.23    0.10
  -7  -8  -1    0.21    0.11
   7   8   1    0.19    0.07
   7   8   1    0.17    0.09
   7   8   1    0.15    0.09
  -8  -8  -1    0.19    0.11
  -8  -8  -1    0.31    0.12
   8   8   1    0.30    0.08
   8   8   1    0.30    0.11
   8   8   1    0.49    0.12
  -9  -8  -1    0.21    0.13
  -9  -8  -1    0.34    0.12
   9   8   1    0.17    0.10
   9   8   1    0.20    0.10
   5  -9  -1    4.87    0.22
   5  -9  -1    5.24    0.30
  -5   9   1    5.14    0.32
   4  -9  -1    0.21    0.10
   4  -9  -1   -0.01    0.06
  -4   9   1    0.12    0.09
   3  -9  -1   -0.07    0.07
   3  -9  -1    0.02    0.05
  -3   9   1    0.08    0.07
  -3   9   1    0.09    0.09
   2  -9  -1   -0.06    0.05
  -2   9   1    0.01    0.08
  -2   9   1    0.05    0.06
   1  -9  -1   10.02    0.34
   1  -9  -1   10.29    0.35
  -1   9   1   10.02    0.39
  -1   9   1   10.07    0.35
  -1   9   1   10.01    0.40
   0  -9  -1   21.43    0.68
   0   9   1   22.27    0.71
   0   9   1   21.61    0.72
   0   9   1   22.21    0.67
   0   9   1   21.07    0.69
   0   9   1   21.67    0.67
  -1  -9  -1    1.79    0.13
  -1  -9  -1    1.74    0.12
   1   9   1    1.63    0.12
   1   9   1    1.79    0.12
   1   9   1    1.71    0.09
   1   9   1    1.84    0.14
  -2  -9  -1   20.32    0.61
  -2  -9  -1   19.86    0.64
  -2  -9  -1   18.99    0.63
   2   9   1   18.78    0.62
   2   9   1   18.88    0.62
  -3  -9  -1    9.59    0.37
  -3  -9  -1    9.23    0.33
   3   9   1    9.16    0.34
   3   9   1    9.68    0.33
  -4  -9  -1    2.22    0.15
  -4  -9  -1    2.23    0.18
   4   9   1    2.27    0.17
   4   9   1    2.36    0.15
   4   9   1    2.60    0.13
  -5  -9  -1    0.21    0.08
  -5  -9  -1    0.27    0.11
   5   9   1    0.31    0.09
   5   9   1    0.31    0.06
   5   9   1    0.05    0.07
  -6  -9  -1    0.94    0.13
  -6  -9  -1    1.11    0.15
   6   9   1    1.18    0.10
   6   9   1    1.18    0.14
   6   9   1    1.24    0.14
  -7  -9  -1    5.41    0.28
  -7  -9  -1    5.25    0.29
   7   9   1    5.11    0.28
   7   9   1    4.80    0.27
  -8  -9  -1    0.19    0.11
  -8  -9  -1    0.22    0.12
   8   9   1    0.37    0.12
   8   9   1    0.25    0.11
  -9  -9  -1    1.68    0.20
  -9  -9  -1    1.28    0.19
   9   9   1    1.61    0.19
   9   9   1    1.50    0.18
   4 -10  -1    0.12    0.10
  -4  10   1    0.09    0.10
   3 -10  -1    4.20    0.20
  -3  10   1    3.68    0.25
   2 -10  -1   17.23    0.54
  -2  10   1   15.30    0.60
  -2  10   1   16.43    0.61
   1 -10  -1   10.19    0.36
   1 -10  -1   10.34    0.35
  -1  10   1    9.83    0.40
  -1  10   1    9.93    0.41
   0 -10  -1    3.38    0.17
   0  10   1    3.46    0.19
   0  10   1    3.49    0.16
   0  10   1    3.29    0.20
   0  10   1    3.52    0.18
  -1 -10  -1    0.89    0.10
  -1 -10  -1    0.95    0.10
   1  10   1    1.08    0.11
   1  10   1    0.97    0.10
  -2 -10  -1   19.56    0.60
  -2 -10  -1   19.42    0.63
   2  10   1   18.37    0.63
   2  10   1   19.57    0.63
  -3 -10  -1    0.88    0.12
  -3 -10  -1    0.94    0.09
   3  10   1    0.80    0.10
   3  10   1    0.85    0.09
  -4 -10  -1   27.19    0.85
  -4 -10  -1   27.22    0.89
   4  10   1   27.23    0.88
   4  10   1   26.20    0.86
  -5 -10  -1   17.11    0.58
  -5 -10  -1   17.55    0.63
   5  10   1   17.34    0.62
   5  10   1   17.03    0.60
  -6 -10  -1    1.11    0.13
  -6 -10  -1    1.15    0.16
   6  10   1    1.16    0.15
   6  10   1    1.20    0.14
  -7 -10  -1    2.65    0.20
  -7 -10  -1    2.85    0.24
   7  10   1    2.38    0.19
   7  10   1    2.60    0.20
  -8 -10  -1    1.05    0.16
  -8 -10  -1    0.91    0.17
   8  10   1    0.89    0.15
   8  10   1    1.17    0.16
  -3  11   1   -0.05    0.09
  -3  11   1   -0.01    0.11
   2 -11  -1    0.10    0.06
  -2  11   1    0.21    0.10
  -2  11   1    0.17    0.11
  -1  11   1    4.57    0.26
   0  11   1    3.84    0.20
   0  11   1    4.25    0.24
  -1 -11  -1    0.91    0.11
   1  11   1    0.90    0.11
   1  11   1    0.93    0.12
  -2 -11  -1    1.30    0.13
   2  11   1    1.14    0.12
  -3 -11  -1    0.00    0.09
   3  11   1    0.05    0.06
   3  11   1    0.00    0.07
  -4 -11  -1    2.11    0.19
   4  11   1    2.12    0.16
   4  11   1    2.31    0.19
  -5 -11  -1    0.59    0.12
   5  11   1    0.92    0.12
   5  11   1    0.82    0.13
  -6 -11  -1    0.76    0.15
   6  11   1    0.95    0.15
   6  11   1    0.64    0.12
  -7 -11  -1    6.25    0.34
   7  11   1    5.22    0.29
   7  11   1    5.66    0.32
  -8 -11  -1    2.65    0.26
   8  11   1    2.83    0.23
   8  11   1    2.44    0.22
   1  12   1    2.70    0.18
   1  12   1    2.58    0.17
   2  12   1    0.19    0.09
   2  12   1    0.23    0.08
  -3 -12  -1    2.75    0.19
   3  12   1    2.56    0.18
   3  12   1    2.46    0.17
  -4 -12  -1    6.95    0.33
   4  12   1    7.26    0.33
   4  12   1    7.37    0.32
  -5 -12  -1    1.31    0.17
   5  12   1    1.54    0.18
   5  12   1    1.30    0.15
  -6 -12  -1    0.07    0.10
   6  12   1    0.01    0.08
   6  12   1    0.00    0.09
  -7 -12  -1    3.79    0.28
   7  12   1    3.57    0.24
   7  12   1    3.23    0.26
   2  13   1    0.11    0.09
   3  13   1    0.05    0.09
   3  13   1    0.03    0.07
  -4 -13  -1   -0.08    0.09
   4  13   1    0.01    0.08
   4  13   1    0.09    0.09
  -5 -13  -1    0.95    0.16
   5  13   1    1.17    0.15
   5  13   1    1.08    0.16
   3  12  -2    0.84    0.12
  -3 -12   2    0.94    0.14
   2  12  -2    0.15    0.08
  -2 -12   2    0.07    0.08
   1  12  -2    0.11    0.09
  -1 -12   2    0.14    0.09
   0  12  -2    0.09    0.09
   5  11  -2    1.85    0.18
  -5 -11   2    1.86    0.20
  -5 -11   2    1.85    0.19
   4  11  -2    0.11    0.08
  -4 -11   2   -0.11    0.10
  -4 -11   2    0.21    0.10
   3  11  -2    0.36    0.09
  -3 -11   2    0.13    0.09
  -3 -11   2    0.19    0.11
   2  11  -2    0.69    0.11
   2  11  -2    0.77    0.12
  -2 -11   2    0.78    0.12
   1  11  -2    8.70    0.38
   1  11  -2    8.75    0.37
  -1 -11   2    8.47    0.35
   0  11  -2    0.34    0.11
   0  11  -2    0.25    0.10
   0 -11   2    0.55    0.09
  -1  11  -2    6.93    0.35
  -1  11  -2    6.42    0.31
  -2  11  -2    0.44    0.13
   2 -11   2    0.47    0.09
   6  10  -2   -0.07    0.08
  -6 -10   2    0.09    0.12
   5  10  -2    1.07    0.14
  -5 -10   2    0.89    0.15
  -5 -10   2    1.01    0.15
   4  10  -2    0.26    0.09
   4  10  -2    0.19    0.08
  -4 -10   2    0.31    0.10
  -4 -10   2    0.43    0.11
   3  10  -2    2.77    0.19
   3  10  -2    2.98    0.20
  -3 -10   2    3.11    0.19
  -3 -10   2    3.02    0.21
   2  10  -2    2.25    0.17
   2  10  -2    2.81    0.19
  -2 -10   2    2.62    0.19
  -2 -10   2    2.99    0.18
   1  10  -2    0.06    0.07
   1  10  -2    0.05    0.07
  -1 -10   2    0.03    0.07
  -1 -10   2    0.12    0.07
   0  10  -2    0.18    0.09
   0  10  -2    0.05    0.07
   0 -10   2    0.10    0.07
  -1  10  -2    0.35    0.11
   1 -10   2    0.48    0.08
   1 -10   2    0.37    0.08
  -2  10  -2    5.59    0.32
   2 -10   2    5.64    0.26
  -3  10  -2    4.07    0.28
   3 -10   2    3.98    0.22
  -4  10  -2    0.72    0.17
  -4  10  -2    0.91    0.17
   4 -10   2    1.03    0.12
   7   9  -2    0.32    0.11
   7   9  -2    0.44    0.12
  -7  -9   2    0.36    0.14
   6   9  -2    0.35    0.11
   6   9  -2    0.29    0.08
  -6  -9   2    0.31    0.10
  -6  -9   2    0.23    0.11
   5   9  -2    2.45    0.18
   5   9  -2    2.65    0.18
  -5  -9   2    2.52    0.19
  -5  -9   2    2.34    0.20
   4   9  -2    3.56    0.21
   4   9  -2    3.67    0.21
  -4  -9   2    3.26    0.22
  -4  -9   2    3.33    0.21
   3   9  -2   29.05    0.91
   3   9  -2   28.66    0.91
  -3  -9   2   27.07    0.90
  -3  -9   2   27.08    0.91
   2   9  -2    5.88    0.27
   2   9  -2    5.83    0.27
  -2  -9   2    5.56    0.26
  -2  -9   2    5.74    0.27
   1   9  -2    7.61    0.32
   1   9  -2    7.37    0.33
  -1  -9   2    7.65    0.30
  -1  -9   2    7.51    0.30
   0   9  -2    4.17    0.24
   0   9  -2    3.92    0.21
   0  -9   2    4.12    0.19
   0  -9   2    4.15    0.20
  -1   9  -2    3.80    0.22
  -1   9  -2    3.89    0.24
   1  -9   2    4.11    0.20
   1  -9   2    3.54    0.18
  -2   9  -2    0.32    0.12
  -2   9  -2    0.26    0.11
   2  -9   2    0.25    0.07
   2  -9   2    0.41    0.08
  -3   9  -2    0.22    0.11
  -3   9  -2    0.30    0.12
   3  -9   2    0.36    0.08
  -4   9  -2    2.06    0.22
  -4   9  -2    1.99    0.21
   4  -9   2    2.09    0.15
  -5   9  -2   -0.05    0.11
  -5   9  -2   -0.01    0.11
   5  -9   2    0.18    0.08
   8   8  -2    0.18    0.09
   8   8  -2    0.17    0.10
   8   8  -2    0.10    0.09
  -8  -8   2    0.03    0.11
  -8  -8   2    0.18    0.13
   7   8  -2   -0.10    0.08
   7   8  -2    0.02    0.09
   7   8  -2    0.05    0.07
  -7  -8   2   -0.01    0.11
  -7  -8   2    0.02    0.09
   6   8  -2    3.87    0.23
   6   8  -2    3.82    0.21
  -6  -8   2    4.11    0.26
  -6  -8   2    3.62    0.22
  -6  -8   2    4.02    0.24
   5   8  -2    3.52    0.21
   5   8  -2    3.64    0.20
  -5  -8   2    3.42    0.23
  -5  -8   2    3.49    0.21
  -5  -8   2    3.48    0.20
   4   8  -2    0.01    0.06
   4   8  -2   -0.06    0.06
  -4  -8   2   -0.01    0.06
  -4  -8   2   -0.03    0.08
  -4  -8   2    0.10    0.07
   3   8  -2    0.23    0.08
   3   8  -2    0.14    0.07
  -3  -8   2    0.02    0.05
  -3  -8   2    0.06    0.07
  -3  -8   2    0.12    0.07
   2   8  -2    1.05    0.12
   2   8  -2    1.01    0.11
  -2  -8   2    0.71    0.11
  -2  -8   2    1.45    0.12
   1   8  -2   16.73    0.59
   1   8  -2   17.09    0.60
   1   8  -2   17.84    0.54
  -1  -8   2   16.99    0.57
  -1  -8   2   18.07    0.58
   0   8  -2    7.00    0.31
   0   8  -2    6.90    0.27
   0  -8   2    6.92    0.26
   0  -8   2    6.67    0.27
  -1   8  -2   11.14    0.41
  -1   8  -2   10.26    0.43
   1  -8   2   11.10    0.35
   1  -8   2   10.99    0.38
   1  -8   2   11.09    0.39
  -2   8  -2   18.40    0.66
  -2   8  -2   19.18    0.69
   2  -8   2   19.29    0.63
   2  -8   2   19.75    0.61
  -3   8  -2    9.93    0.44
  -3   8  -2   10.42    0.43
   3  -8   2    9.98    0.38
   3  -8   2   10.65    0.35
  -4   8  -2    0.82    0.15
  -4   8  -2    0.78    0.14
   4  -8   2    0.74    0.10
  -5   8  -2    0.10    0.11
  -5   8  -2   -0.06    0.10
   5  -8   2    0.07    0.07
  -6   8  -2    5.28    0.34
   6  -8   2    5.47    0.26
   8   7  -2    1.69    0.19
   8   7  -2    2.01    0.17
   8   7  -2    1.80    0.19
  -8  -7   2    1.64    0.21
  -8  -7   2    2.10    0.20
   7   7  -2    4.65    0.27
   7   7  -2    5.01    0.26
   7   7  -2    5.05    0.27
  -7  -7   2    4.70    0.29
  -7  -7   2    4.95    0.28
   6   7  -2    0.16    0.09
   6   7  -2    0.30    0.08
  -6  -7   2    0.29    0.09
  -6  -7   2    0.31    0.11
  -6  -7   2    0.22    0.10
   5   7  -2   10.19    0.40
   5   7  -2   10.00    0.39
  -5  -7   2   10.89    0.40
  -5  -7   2   10.21    0.43
  -5  -7   2    9.18    0.39
   4   7  -2   20.59    0.69
   4   7  -2   20.27    0.69
  -4  -7   2   21.23    0.68
  -4  -7   2   21.46    0.72
  -4  -7   2   20.27    0.69
   3   7  -2    2.33    0.15
   3   7  -2    2.61    0.16
   3   7  -2    2.64    0.13
  -3  -7   2    2.65    0.18
  -3  -7   2    2.16    0.15
  -3  -7   2    2.29    0.13
   2   7  -2    0.10    0.06
   2   7  -2    0.17    0.06
   2   7  -2    0.17    0.03
  -2  -7   2    0.09    0.07
  -2  -7   2    0.18    0.04
  -2  -7   2    0.16    0.06
   1   7  -2    0.24    0.08
   1   7  -2    0.19    0.07
   1   7  -2    0.26    0.05
  -1  -7   2    0.24    0.06
  -1  -7   2    0.21    0.07
   0   7  -2   13.35    0.49
   0   7  -2   13.16    0.45
   0  -7   2   13.68    0.45
   0  -7   2   13.34    0.45
   0  -7   2   13.94    0.44
  -1   7  -2    4.27    0.21
  -1   7  -2    3.93    0.23
  -1   7  -2    4.46    0.16
   1  -7   2    4.51    0.17
   1  -7   2    4.31    0.19
   1  -7   2    4.23    0.19
  -2   7  -2    1.30    0.14
  -2   7  -2    1.49    0.15
  -2   7  -2    1.12    0.08
   2  -7   2    1.16    0.10
   2  -7   2    1.33    0.11
  -3   7  -2    0.35    0.10
  -3   7  -2    0.31    0.07
  -3   7  -2    0.27    0.11
   3  -7   2    0.23    0.07
   3  -7   2    0.32    0.06
  -4   7  -2    1.56    0.17
  -4   7  -2    1.30    0.16
   4  -7   2    1.39    0.12
   4  -7   2    1.29    0.09
  -5   7  -2    0.06    0.10
   5  -7   2    0.13    0.07
   5  -7   2    0.11    0.10
  -6   7  -2    0.35    0.13
   6  -7   2    0.35    0.11
   6  -7   2    0.25    0.08
  -7   7  -2    2.38    0.25
   7  -7   2    2.25    0.23
   7  -7   2    2.59    0.18
   9   6  -2    0.12    0.11
   9   6  -2    0.00    0.10
   9   6  -2    0.06    0.09
  -9  -6   2    0.08    0.14
  -9  -6   2    0.07    0.13
   8   6  -2   -0.09    0.08
   8   6  -2   -0.07    0.07
   8   6  -2   -0.03    0.08
  -8  -6   2    0.06    0.10
  -8  -6   2    0.08    0.10
   7   6  -2    6.57    0.31
   7   6  -2    5.77    0.30
   7   6  -2    5.87    0.28
  -7  -6   2    5.54    0.31
  -7  -6   2    5.17    0.31
   6   6  -2   14.96    0.57
   6   6  -2   16.12    0.56
  -6  -6   2   15.42    0.59
  -6  -6   2   16.63    0.59
  -6  -6   2   15.51    0.56
  -6  -6   2   16.24    0.53
   5   6  -2    2.33    0.15
   5   6  -2    2.12    0.15
  -5  -6   2    2.41    0.18
  -5  -6   2    2.05    0.12
  -5  -6   2    2.15    0.16
  -5  -6   2    1.87    0.16
   4   6  -2    0.77    0.10
   4   6  -2    0.93    0.10
  -4  -6   2    0.85    0.10
  -4  -6   2    0.81    0.07
  -4  -6   2    0.84    0.12
  -4  -6   2    0.65    0.09
   3   6  -2    0.87    0.10
   3   6  -2    0.83    0.10
   3   6  -2    0.83    0.08
  -3  -6   2    0.88    0.10
  -3  -6   2    0.97    0.12
  -3  -6   2    0.87    0.09
   2   6  -2    1.19    0.05
   2   6  -2    1.41    0.11
   2   6  -2    1.17    0.07
   2   6  -2    1.16    0.11
  -2  -6   2    1.39    0.11
  -2  -6   2    1.06    0.08
  -2  -6   2    1.16    0.11
   1   6  -2   23.18    0.74
   1   6  -2   23.33    0.71
   1   6  -2   23.57    0.76
  -1  -6   2   23.89    0.71
  -1  -6   2   24.36    0.73
  -1  -6   2   22.75    0.74
   0   6  -2   20.20    0.65
   0   6  -2   19.66    0.68
   0   6  -2   21.36    0.63
   0  -6   2   20.74    0.64
   0  -6   2   20.54    0.64
   0  -6   2   21.16    0.64
   0  -6   2   20.28    0.64
  -1   6  -2   25.57    0.80
  -1   6  -2   25.94    0.74
  -1   6  -2   24.16    0.82
   1  -6   2   25.88    0.77
   1  -6   2   24.16    0.78
   1  -6   2   25.38    0.75
  -2   6  -2   28.53    0.82
  -2   6  -2   26.50    0.88
  -2   6  -2   27.47    0.83
  -2   6  -2   27.22    0.90
   2  -6   2   27.77    0.85
   2  -6   2   27.71    0.83
  -3   6  -2    0.42    0.07
  -3   6  -2    0.36    0.10
  -3   6  -2    0.35    0.10
   3  -6   2    0.37    0.07
   3  -6   2    0.39    0.05
   3  -6   2    0.39    0.06
  -4   6  -2    4.01    0.20
  -4   6  -2    3.83    0.24
   4  -6   2    3.98    0.19
   4  -6   2    4.03    0.16
   4  -6   2    3.98    0.22
  -5   6  -2   24.88    0.82
  -5   6  -2   25.14    0.88
   5  -6   2   24.94    0.80
   5  -6   2   24.25    0.85
   5  -6   2   25.56    0.75
  -6   6  -2    4.06    0.25
  -6   6  -2    4.02    0.28
   6  -6   2    4.36    0.21
   6  -6   2    4.16    0.26
  -7   6  -2    0.94    0.18
  -7   6  -2    0.83    0.15
   7  -6   2    0.88    0.11
   7  -6   2    1.11    0.17
   9   5  -2    0.06    0.10
   9   5  -2    0.37    0.11
   9   5  -2    0.13    0.08
  -9  -5   2    0.18    0.13
  -9  -5   2    0.21    0.12
   8   5  -2    0.32    0.11
   8   5  -2    0.25    0.11
   8   5  -2    0.47    0.10
  -8  -5   2    0.22    0.12
  -8  -5   2    0.33    0.10
  -8  -5   2    0.27    0.12
   7   5  -2    0.67    0.11
   7   5  -2    0.84    0.13
   7   5  -2    0.66    0.12
  -7  -5   2    0.92    0.12
  -7  -5   2    0.73    0.14
  -7  -5   2    0.81    0.15
   6   5  -2    0.36    0.08
   6   5  -2    0.24    0.09
  -6  -5   2    0.34    0.08
  -6  -5   2    0.20    0.10
  -6  -5   2    0.14    0.10
  -6  -5   2    0.28    0.08
   5   5  -2   10.71    0.39
   5   5  -2    9.79    0.39
  -5  -5   2   10.47    0.41
  -5  -5   2   10.62    0.39
  -5  -5   2   10.23    0.42
  -5  -5   2   11.10    0.37
  -5  -5   2   10.76    0.36
   4   5  -2    5.68    0.24
   4   5  -2    5.79    0.25
  -4  -5   2    5.58    0.24
  -4  -5   2    6.29    0.21
  -4  -5   2    5.58    0.26
  -4  -5   2    5.85    0.21
  -4  -5   2    5.46    0.24
   3   5  -2   26.85    0.86
   3   5  -2   27.84    0.85
   3   5  -2   28.80    0.84
   3   5  -2   27.43    0.81
  -3  -5   2   27.81    0.81
  -3  -5   2   27.15    0.87
  -3  -5   2   27.32    0.85
  -3  -5   2   25.33    0.84
   2   5  -2    0.63    0.08
   2   5  -2    0.61    0.05
   2   5  -2    0.62    0.08
   2   5  -2    0.61    0.05
  -2  -5   2    0.54    0.05
  -2  -5   2    0.50    0.08
  -2  -5   2    0.47    0.07
  -2  -5   2    0.57    0.06
   1   5  -2   21.65    0.65
   1   5  -2   21.31    0.68
   1   5  -2   21.04    0.69
  -1  -5   2   22.16    0.68
  -1  -5   2   21.70    0.63
  -1  -5   2   22.63    0.66
  -1  -5   2   20.98    0.67
   0   5  -2   23.11    0.76
   0   5  -2   22.70    0.73
   0   5  -2   24.02    0.72
   0  -5   2   24.49    0.72
   0  -5   2   23.39    0.72
   0  -5   2   24.11    0.73
   0  -5   2   24.67    0.73
  -1   5  -2   29.92    0.86
  -1   5  -2   28.24    0.93
  -1   5  -2   29.69    0.91
   1  -5   2   29.11    0.89
   1  -5   2   30.13    0.91
   1  -5   2   29.12    0.87
   1  -5   2   29.52    0.87
  -2   5  -2    5.80    0.20
  -2   5  -2    5.61    0.26
  -2   5  -2    5.60    0.25
   2  -5   2    5.85    0.21
   2  -5   2    5.70    0.22
   2  -5   2    5.82    0.19
  -3   5  -2    1.06    0.09
  -3   5  -2    1.00    0.12
   3  -5   2    0.96    0.09
   3  -5   2    1.08    0.08
   3  -5   2    1.15    0.08
  -4   5  -2    1.39    0.15
  -4   5  -2    1.50    0.12
   4  -5   2    1.24    0.14
   4  -5   2    1.56    0.09
   4  -5   2    1.46    0.11
  -5   5  -2    6.04    0.27
  -5   5  -2    5.89    0.31
   5  -5   2    5.46    0.24
   5  -5   2    5.61    0.28
   5  -5   2    5.66    0.21
  -6   5  -2    9.76    0.40
  -6   5  -2    9.33    0.43
   6  -5   2   10.34    0.42
   6  -5   2    8.68    0.36
  -7   5  -2   -0.08    0.09
  -7   5  -2    0.03    0.11
   7  -5   2   -0.09    0.06
   7  -5   2    0.00    0.09
  -8   5  -2    0.17    0.12
  -8   5  -2    0.46    0.15
   8  -5   2    0.27    0.12
   8  -5   2    0.10    0.08
   9   4  -2    1.52    0.18
   9   4  -2    1.71    0.19
   9   4  -2    1.23    0.17
  -9  -4   2    1.31    0.17
  -9  -4   2    1.63    0.20
  -9  -4   2    1.59    0.21
   8   4  -2    0.00    0.07
   8   4  -2    0.04    0.09
   8   4  -2    0.05    0.09
  -8  -4   2    0.20    0.11
  -8  -4   2   -0.04    0.08
  -8  -4   2    0.01    0.10
   7   4  -2    9.77    0.39
   7   4  -2    9.53    0.40
   7   4  -2   10.23    0.41
  -7  -4   2    9.87    0.44
  -7  -4   2   10.39    0.40
  -7  -4   2    9.24    0.42
   6   4  -2   13.00    0.47
   6   4  -2   12.26    0.48
  -6  -4   2   13.25    0.51
  -6  -4   2   12.57    0.50
  -6  -4   2   13.42    0.46
   5   4  -2    0.30    0.07
   5   4  -2    0.40    0.08
  -5  -4   2    0.39    0.09
  -5  -4   2    0.42    0.09
  -5  -4   2    0.61    0.08
  -5  -4   2    0.49    0.08
   4   4  -2   10.66    0.36
   4   4  -2   11.02    0.39
   4   4  -2   11.09    0.39
  -4  -4   2   10.58    0.40
  -4  -4   2   10.67    0.40
  -4  -4   2   10.93    0.36
  -4  -4   2   10.90    0.38
   3   4  -2    4.32    0.18
   3   4  -2    3.81    0.18
   3   4  -2    4.15    0.19
   3   4  -2    4.20    0.15
  -3  -4   2    4.47    0.16
  -3  -4   2    3.98    0.19
  -3  -4   2    4.11    0.20
  -3  -4   2    4.30    0.19
   2   4  -2   39.52    1.19
   2   4  -2   40.88    1.18
   2   4  -2   39.90    1.16
   2   4  -2   40.86    1.20
  -2  -4   2   40.67    1.17
  -2  -4   2   39.31    1.17
  -2  -4   2   37.77    1.20
  -2  -4   2   38.64    1.18
   1   4  -2   79.92    2.34
   1   4  -2   80.53    2.30
   1   4  -2   77.58    2.31
   1   4  -2   78.43    2.31
   1   4  -2   79.96    2.31
  -1  -4   2   80.07    2.28
  -1  -4   2   78.52    2.30
  -1  -4   2   81.53    2.31
  -1  -4   2   78.84    2.31
   0   4  -2   23.06    0.68
   0   4  -2   21.30    0.71
   0   4  -2   21.82    0.69
   0  -4   2   22.56    0.68
   0  -4   2   23.09    0.69
   0  -4   2   22.70    0.68
   0  -4   2   22.24    0.68
  -1   4  -2    0.31    0.07
  -1   4  -2    0.38    0.04
  -1   4  -2    0.42    0.09
   1  -4   2    0.41    0.07
   1  -4   2    0.35    0.05
   1  -4   2    0.35    0.05
   1  -4   2    0.51    0.06
  -2   4  -2   10.76    0.33
  -2   4  -2   10.12    0.38
  -2   4  -2   10.35    0.34
  -2   4  -2   10.13    0.38
   2  -4   2    9.96    0.33
   2  -4   2    9.96    0.34
   2  -4   2   10.68    0.33
  -3   4  -2    0.10    0.04
  -3   4  -2    0.06    0.05
  -3   4  -2    0.02    0.06
   3  -4   2    0.10    0.04
   3  -4   2    0.01    0.06
   3  -4   2    0.06    0.04
   3  -4   2    0.09    0.03
  -4   4  -2    4.96    0.26
  -4   4  -2    5.34    0.23
   4  -4   2    4.91    0.24
   4  -4   2    5.21    0.21
   4  -4   2    4.90    0.18
  -5   4  -2    5.50    0.25
  -5   4  -2    5.26    0.28
   5  -4   2    5.45    0.19
   5  -4   2    5.65    0.23
   5  -4   2    4.84    0.25
  -6   4  -2    3.32    0.23
  -6   4  -2    3.53    0.22
   6  -4   2    3.36    0.22
   6  -4   2    3.45    0.18
   6  -4   2    3.29    0.14
  -7   4  -2    1.26    0.18
  -7   4  -2    1.42    0.16
   7  -4   2    1.28    0.16
   7  -4   2    1.36    0.14
  -8   4  -2   -0.04    0.09
  -8   4  -2    0.02    0.10
   8  -4   2    0.15    0.08
   8  -4   2    0.09    0.10
  -9   4  -2    0.79    0.17
   9  -4   2    0.56    0.14
   9  -4   2    0.70    0.12
   9   3  -2    1.21    0.15
   9   3  -2    0.96    0.16
   9   3  -2    1.24    0.16
  -9  -3   2    1.27    0.17
  -9  -3   2    1.05    0.17
  -9  -3   2    1.10    0.19
   8   3  -2    1.49    0.16
   8   3  -2    1.37    0.15
   8   3  -2    1.16    0.15
  -8  -3   2    1.34    0.17
  -8  -3   2    1.66    0.20
  -8  -3   2    1.56    0.17
   7   3  -2    5.83    0.27
   7   3  -2    5.19    0.28
   7   3  -2    5.52    0.28
  -7  -3   2    5.98    0.32
  -7  -3   2    5.86    0.28
  -7  -3   2    5.53    0.30
   6   3  -2    3.25    0.18
   6   3  -2    3.19    0.18
   6   3  -2    3.38    0.20
  -6  -3   2    3.23    0.21
  -6  -3   2    3.31    0.21
  -6  -3   2    3.41    0.19
   5   3  -2   14.79    0.52
   5   3  -2   14.52    0.51
  -5  -3   2   15.96    0.51
  -5  -3   2   14.29    0.53
  -5  -3   2   14.83    0.54
  -5  -3   2   15.43    0.51
   4   3  -2    0.01    0.04
   4   3  -2   -0.01    0.05
   4   3  -2    0.02    0.04
  -4  -3   2    0.06    0.04
  -4  -3   2    0.22    0.07
  -4  -3   2    0.08    0.04
  -4  -3   2    0.07    0.06
   3   3  -2   15.27    0.51
   3   3  -2   15.69    0.49
   3   3  -2   15.79    0.52
  -3  -3   2   15.55    0.50
  -3  -3   2   16.12    0.49
  -3  -3   2   15.94    0.52
  -3  -3   2   16.22    0.53
   2   3  -2    4.44    0.15
   2   3  -2    4.30    0.18
   2   3  -2    4.37    0.18
   2   3  -2    4.64    0.17
  -2  -3   2    4.26    0.19
  -2  -3   2    4.37    0.18
  -2  -3   2    4.37    0.16
  -2  -3   2    4.27    0.19
  -2  -3   2    4.15    0.17
   1   3  -2   11.40    0.34
   1   3  -2   10.66    0.37
   1   3  -2   10.99    0.35
   1   3  -2   11.37    0.37
   1   3  -2   11.51    0.37
  -1  -3   2   10.96    0.35
  -1  -3   2   11.29    0.38
  -1  -3   2   11.23    0.35
  -1  -3   2   10.67    0.36
  -1  -3   2   11.33    0.37
   0   3  -2    0.13    0.03
   0   3  -2    0.19    0.03
   0   3  -2    0.14    0.03
   0   3  -2    0.20    0.05
   0  -3   2    0.17    0.04
   0  -3   2    0.19    0.04
   0  -3   2    0.10    0.03
   0  -3   2    0.14    0.03
   0  -3   2    0.10    0.05
  -1   3  -2    1.42    0.07
  -1   3  -2    1.88    0.12
  -1   3  -2    1.42    0.06
  -1   3  -2    1.32    0.11
  -1   3  -2    1.41    0.08
  -1   3  -2    1.46    0.12
   1  -3   2    1.55    0.11
   1  -3   2    1.39    0.06
   1  -3   2    1.52    0.07
   1  -3   2    1.28    0.08
   1  -3   2    1.48    0.09
  -2   3  -2   14.79    0.46
  -2   3  -2   15.29    0.45
  -2   3  -2   14.53    0.50
   2  -3   2   14.98    0.46
   2  -3   2   14.57    0.46
   2  -3   2   14.63    0.45
  -3   3  -2   10.77    0.34
  -3   3  -2   10.24    0.36
  -3   3  -2    9.93    0.39
   3  -3   2   10.23    0.35
   3  -3   2   10.19    0.33
   3  -3   2   10.86    0.38
   3  -3   2   10.66    0.35
  -4   3  -2    0.02    0.05
  -4   3  -2    0.04    0.04
  -4   3  -2    0.00    0.06
   4  -3   2   -0.03    0.05
   4  -3   2    0.11    0.03
   4  -3   2    0.05    0.05
  -5   3  -2    0.22    0.04
  -5   3  -2    0.23    0.08
  -5   3  -2    0.33    0.09
   5  -3   2    0.23    0.07
   5  -3   2    0.26    0.04
   5  -3   2    0.25    0.07
  -6   3  -2   12.51    0.47
  -6   3  -2   12.27    0.38
  -6   3  -2   11.99    0.49
   6  -3   2   12.45    0.44
   6  -3   2   12.18    0.39
   6  -3   2   12.12    0.48
  -7   3  -2   12.05    0.51
  -7   3  -2   12.37    0.49
   7  -3   2   11.48    0.44
   7  -3   2   10.55    0.47
   7  -3   2   12.31    0.39
  -8   3  -2    0.02    0.10
  -8   3  -2    0.07    0.11
   8  -3   2   -0.08    0.07
   8  -3   2    0.00    0.10
  -9   3  -2    0.13    0.12
  -9   3  -2    0.11    0.12
   9  -3   2    0.08    0.11
   9  -3   2    0.04    0.08
   9   2  -2   -0.06    0.08
   9   2  -2    0.04    0.08
   9   2  -2    0.05    0.08
  -9  -2   2   -0.02    0.10
  -9  -2   2    0.02    0.11
  -9  -2   2    0.22    0.14
   8   2  -2    0.02    0.07
   8   2  -2    0.05    0.08
   8   2  -2    0.01    0.08
  -8  -2   2    0.06    0.09
  -8  -2   2   -0.06    0.08
  -8  -2   2    0.04    0.10
   7   2  -2    2.31    0.17
   7   2  -2    2.05    0.18
   7   2  -2    1.73    0.17
  -7  -2   2    2.23    0.20
  -7  -2   2    2.52    0.19
  -7  -2   2    2.15    0.18
   6   2  -2   35.50    1.10
   6   2  -2   34.77    1.06
   6   2  -2   33.85    1.09
  -6  -2   2   34.31    1.10
  -6  -2   2   33.69    1.10
  -6  -2   2   35.39    1.13
   5   2  -2    9.12    0.36
   5   2  -2    9.85    0.36
  -5  -2   2    9.33    0.38
  -5  -2   2    9.52    0.35
  -5  -2   2    9.64    0.37
  -5  -2   2    9.35    0.34
   4   2  -2    3.24    0.15
   4   2  -2    2.84    0.16
   4   2  -2    3.37    0.16
  -4  -2   2    3.03    0.17
  -4  -2   2    3.02    0.17
  -4  -2   2    3.36    0.15
   3   2  -2    6.82    0.24
   3   2  -2    6.77    0.25
   3   2  -2    6.52    0.26
  -3  -2   2    6.46    0.26
  -3  -2   2    7.03    0.27
  -3  -2   2    6.80    0.24
  -3  -2   2    7.04    0.24
   2   2  -2    8.09    0.27
   2   2  -2    8.17    0.28
   2   2  -2    8.03    0.27
   2   2  -2    8.06    0.28
   2   2  -2    7.69    0.26
   2   2  -2    7.85    0.25
  -2  -2   2    7.74    0.28
  -2  -2   2    7.57    0.28
  -2  -2   2    8.01    0.26
  -2  -2   2    7.81    0.27
  -2  -2   2    7.66    0.26
   1   2  -2   10.41    0.32
   1   2  -2   10.63    0.34
   1   2  -2   10.48    0.33
   1   2  -2   11.05    0.34
   1   2  -2   10.49    0.33
   1   2  -2   10.71    0.32
   1   2  -2   10.33    0.34
  -1  -2   2   10.19    0.33
  -1  -2   2   10.63    0.35
  -1  -2   2    9.92    0.33
  -1  -2   2   10.10    0.34
  -1  -2   2   10.54    0.33
   0   2  -2    1.46    0.07
   0   2  -2    1.28    0.08
   0   2  -2    1.32    0.07
   0   2  -2    1.42    0.07
   0   2  -2    1.43    0.09
   0  -2   2    1.42    0.07
   0  -2   2    1.28    0.05
   0  -2   2    1.45    0.09
   0  -2   2    1.37    0.07
   0  -2   2    1.38    0.05
   0  -2   2    1.33    0.07
   0  -2   2    1.34    0.08
  -1   2  -2   11.10    0.34
  -1   2  -2   11.23    0.38
  -1   2  -2   11.66    0.36
  -1   2  -2   11.33    0.37
  -1   2  -2   11.55    0.34
  -1   2  -2   11.72    0.35
  -1   2  -2   11.84    0.38
   1  -2   2   11.18    0.35
   1  -2   2   11.84    0.38
   1  -2   2   10.90    0.36
   1  -2   2   11.46    0.35
   1  -2   2   11.17    0.34
  -2   2  -2    4.36    0.15
  -2   2  -2    4.36    0.16
  -2   2  -2    4.32    0.17
  -2   2  -2    4.38    0.18
  -2   2  -2    4.42    0.19
   2  -2   2    4.07    0.15
   2  -2   2    4.22    0.18
   2  -2   2    4.11    0.13
   2  -2   2    4.43    0.16
   2  -2   2    4.15    0.16
   2  -2   2    4.26    0.17
   2  -2   2    4.23    0.13
  -3   2  -2    0.73    0.08
  -3   2  -2    0.83    0.07
  -3   2  -2    0.80    0.10
   3  -2   2    0.77    0.08
   3  -2   2    0.54    0.08
   3  -2   2    0.67    0.06
   3  -2   2    0.83    0.05
   3  -2   2    0.73    0.08
   3  -2   2    0.82    0.06
  -4   2  -2   70.40    2.04
  -4   2  -2   70.35    2.14
  -4   2  -2   71.06    2.11
  -4   2  -2   74.61    2.04
   4  -2   2   69.16    2.07
   4  -2   2   74.25    2.04
   4  -2   2   68.18    2.11
   4  -2   2   68.91    2.03
  -5   2  -2   54.54    1.57
  -5   2  -2   55.57    1.66
  -5   2  -2   56.23    1.68
   5  -2   2   50.94    1.65
   5  -2   2   53.70    1.57
   5  -2   2   54.36    1.61
  -6   2  -2    7.37    0.34
  -6   2  -2    7.50    0.33
  -6   2  -2    7.12    0.26
   6  -2   2    7.19    0.29
   6  -2   2    7.52    0.26
   6  -2   2    7.26    0.26
   6  -2   2    6.90    0.31
  -7   2  -2   26.08    0.93
  -7   2  -2   26.81    0.82
  -7   2  -2   26.95    0.92
   7  -2   2   27.19    0.91
   7  -2   2   26.99    0.87
   7  -2   2   26.21    0.81
  -8   2  -2    0.21    0.11
  -8   2  -2    0.39    0.12
   8  -2   2    0.24    0.07
   8  -2   2    0.12    0.10
   8  -2   2    0.15    0.09
  -9   2  -2    2.38    0.23
  -9   2  -2    2.38    0.25
   9  -2   2    2.45    0.21
   9  -2   2    2.26    0.19
   9   1  -2    0.26    0.11
   9   1  -2    0.22    0.09
   9   1  -2    0.14    0.10
  -9  -1   2    0.27    0.12
  -9  -1   2    0.04    0.12
  -9  -1   2    0.21    0.12
   8   1  -2    2.86    0.18
   8   1  -2    2.42    0.20
   8   1  -2    2.22    0.19
  -8  -1   2    2.32    0.19
  -8  -1   2    3.01    0.24
  -8  -1   2    2.43    0.21
   7   1  -2   22.98    0.78
   7   1  -2   23.74    0.74
   7   1  -2   21.72    0.78
  -7  -1   2   22.99    0.82
  -7  -1   2   22.06    0.78
  -7  -1   2   23.42    0.79
   6   1  -2   24.88    0.80
   6   1  -2   25.57    0.83
   6   1  -2   24.33    0.83
  -6  -1   2   26.54    0.85
  -6  -1   2   25.86    0.87
  -6  -1   2   25.34    0.84
   5   1  -2    0.08    0.06
   5   1  -2   -0.01    0.05
   5   1  -2    0.05    0.05
  -5  -1   2    0.09    0.07
  -5  -1   2   -0.01    0.05
  -5  -1   2    0.01    0.06
   4   1  -2   10.26    0.36
   4   1  -2   10.65    0.37
   4   1  -2   10.29    0.37
  -4  -1   2   10.42    0.38
  -4  -1   2   10.32    0.35
  -4  -1   2   10.39    0.39
   3   1  -2    5.04    0.20
   3   1  -2    5.40    0.20
   3   1  -2    5.23    0.22
   3   1  -2    5.27    0.21
  -3  -1   2    5.26    0.22
  -3  -1   2    4.95    0.19
  -3  -1   2    5.03    0.22
  -3  -1   2    5.21    0.20
   2   1  -2   11.31    0.38
   2   1  -2   11.54    0.37
   2   1  -2   12.24    0.38
   2   1  -2   11.89    0.36
   2   1  -2   11.89    0.38
   2   1  -2   11.96    0.38
  -2  -1   2   11.89    0.39
  -2  -1   2   11.79    0.37
  -2  -1   2   11.86    0.37
  -2  -1   2   11.75    0.38
  -2  -1   2   11.39    0.37
  -2  -1   2   11.73    0.38
   1   1  -2    1.54    0.08
   1   1  -2    1.65    0.08
   1   1  -2    1.69    0.08
   1   1  -2    1.64    0.09
   1   1  -2    1.67    0.08
   1   1  -2    1.78    0.07
  -1  -1   2    1.67    0.08
  -1  -1   2    1.62    0.08
  -1  -1   2    2.01    0.09
  -1  -1   2    1.67    0.08
  -1  -1   2    1.62    0.08
  -1  -1   2    1.58    0.09
   0   1  -2   73.33    2.09
   0   1  -2   74.28    2.09
   0   1  -2   70.68    2.05
   0   1  -2   71.39    2.06
   0   1  -2   71.50    2.04
   0  -1   2   72.37    2.09
   0  -1   2   72.87    2.06
   0  -1   2   73.56    2.09
   0  -1   2   71.08    2.07
   0  -1   2   70.67    2.07
   0  -1   2   68.12    2.04
   0  -1   2   71.13    2.05
  -1   1  -2   96.43    2.84
  -1   1  -2   99.50    2.86
  -1   1  -2  102.51    2.80
  -1   1  -2   98.59    2.86
  -1   1  -2  100.37    2.81
  -1   1  -2   96.01    2.78
   1  -1   2  102.24    2.86
   1  -1   2   99.91    2.86
   1  -1   2  100.65    2.84
   1  -1   2   91.98    2.78
   1  -1   2   92.27    2.80
   1  -1   2   94.83    2.80
  -2   1  -2    1.21    0.07
  -2   1  -2    1.10    0.08
  -2   1  -2    0.76    0.08
  -2   1  -2    1.04    0.07
  -2   1  -2    1.03    0.07
   2  -1   2    1.07    0.07
   2  -1   2    0.95    0.07
   2  -1   2    1.05    0.06
   2  -1   2    0.97    0.08
   2  -1   2    1.32    0.05
   2  -1   2    1.04    0.05
   2  -1   2    1.02    0.05
  -3   1  -2    0.95    0.08
  -3   1  -2    1.00    0.09
  -3   1  -2    1.10    0.07
  -3   1  -2    0.90    0.10
   3  -1   2    0.98    0.09
   3  -1   2    0.87    0.08
   3  -1   2    1.07    0.07
   3  -1   2    0.84    0.07
   3  -1   2    0.85    0.08
  -4   1  -2   14.93    0.52
  -4   1  -2   15.06    0.53
  -4   1  -2   15.29    0.47
  -4   1  -2   15.93    0.48
   4  -1   2   14.86    0.49
   4  -1   2   15.27    0.47
   4  -1   2   14.74    0.51
   4  -1   2   15.73    0.47
  -5   1  -2    0.03    0.04
  -5   1  -2    0.07    0.06
  -5   1  -2    0.05    0.06
   5  -1   2    0.04    0.05
   5  -1   2    0.03    0.05
   5  -1   2    0.06    0.04
   5  -1   2    0.05    0.06
  -6   1  -2    4.31    0.24
  -6   1  -2    4.69    0.25
  -6   1  -2    4.51    0.19
   6  -1   2    4.35    0.22
   6  -1   2    4.59    0.19
   6  -1   2    4.38    0.21
  -7   1  -2    1.71    0.19
  -7   1  -2    2.28    0.14
  -7   1  -2    1.92    0.17
   7  -1   2    1.98    0.16
   7  -1   2    2.32    0.18
   7  -1   2    1.86    0.13
  -8   1  -2    0.01    0.07
  -8   1  -2    0.09    0.10
  -8   1  -2   -0.14    0.08
   8  -1   2    0.21    0.10
   8  -1   2    0.15    0.07
   8  -1   2   -0.05    0.08
  -9   1  -2   11.92    0.51
  -9   1  -2   10.76    0.50
   9  -1   2   10.85    0.45
   9  -1   2   10.45    0.47
   9  -1   2   10.65    0.40
 -10   1  -2    0.44    0.16
 -10   1  -2    0.40    0.15
  10  -1   2    0.55    0.15
  10  -1   2    0.41    0.12
   9   0  -2   -0.07    0.08
   9   0  -2   -0.07    0.09
  -9   0   2    0.06    0.10
  -9   0   2    0.02    0.10
  -9   0   2   -0.08    0.11
   8   0  -2    0.16    0.10
   8   0  -2    0.26    0.10
   8   0  -2    0.11    0.08
  -8   0   2    0.30    0.12
  -8   0   2    0.26    0.11
  -8   0   2    0.22    0.11
   7   0  -2    0.36    0.08
   7   0  -2    0.23    0.09
   7   0  -2    0.15    0.09
  -7   0   2    0.26    0.11
  -7   0   2    0.29    0.10
  -7   0   2    0.51    0.11
   6   0  -2   16.67    0.58
   6   0  -2   17.23    0.60
   6   0  -2   17.23    0.55
  -6   0   2   16.72    0.59
  -6   0   2   16.39    0.62
  -6   0   2   16.84    0.60
   5   0  -2   30.55    0.97
   5   0  -2   30.99    0.99
   5   0  -2   32.81    0.94
  -5   0   2   31.21    0.99
  -5   0   2   31.96    0.98
  -5   0   2   29.43    1.00
   4   0  -2    6.18    0.25
   4   0  -2    6.18    0.26
   4   0  -2    6.20    0.25
  -4   0   2    6.69    0.26
  -4   0   2    6.43    0.27
   3   0  -2   38.72    1.21
   3   0  -2   39.76    1.19
   3   0  -2   40.06    1.20
   3   0  -2   40.98    1.16
  -3   0   2   40.57    1.22
  -3   0   2   40.06    1.16
  -3   0   2   39.82    1.20
   2   0  -2   45.22    1.34
   2   0  -2   46.64    1.32
   2   0  -2   46.07    1.32
   2   0  -2   43.28    1.34
   2   0  -2   44.45    1.29
   2   0  -2   43.68    1.33
  -2   0   2   46.15    1.30
  -2   0   2   45.56    1.33
  -2   0   2   45.66    1.31
  -2   0   2   45.90    1.34
  -2   0   2   44.42    1.33
  -2   0   2   44.56    1.34
   1   0  -2   36.07    1.08
   1   0  -2   38.01    1.10
   1   0  -2   36.35    1.10
   1   0  -2   37.58    1.07
   1   0  -2   35.86    1.09
   1   0  -2   38.40    1.10
  -1   0   2   35.90    1.10
  -1   0   2   36.26    1.07
  -1   0   2   37.82    1.09
  -1   0   2   37.88    1.10
  -1   0   2   37.93    1.08
  -1   0   2   38.30    1.10
   0   0  -2  169.53    4.90
   0   0  -2  175.53    4.96
   0   0  -2  167.47    4.94
   0   0  -2  167.66    5.01
   0   0  -2  176.90    5.02
   0   0  -2  185.82    5.03
   0   0   2  171.94    4.96
   0   0   2  169.75    5.01
   0   0   2  190.30    5.03
   0   0   2  168.56    4.90
   0   0   2  164.01    4.94
   0   0   2  180.20    5.02
  -1   0  -2  200.60    6.03
  -1   0  -2  217.45    6.12
  -1   0  -2  209.62    6.04
  -1   0  -2  221.39    6.12
  -1   0  -2  209.43    5.98
   1   0   2  228.16    6.12
   1   0   2  195.97    6.04
   1   0   2  230.42    6.13
   1   0   2  199.85    5.98
   1   0   2  190.60    6.03
   1   0   2  231.86    6.12
  -2   0  -2    8.82    0.28
  -2   0  -2    8.23    0.28
  -2   0  -2    8.69    0.27
  -2   0  -2    8.66    0.27
  -2   0  -2    8.26    0.29
  -2   0  -2    8.44    0.26
   2   0   2    8.33    0.29
   2   0   2    8.30    0.27
   2   0   2    8.15    0.28
   2   0   2    8.32    0.26
   2   0   2    8.45    0.27
   2   0   2    8.22    0.28
  -3   0  -2   22.54    0.64
  -3   0  -2   21.27    0.67
  -3   0  -2   20.62    0.64
  -3   0  -2   20.82    0.68
  -3   0  -2   21.87    0.66
  -3   0  -2   21.52    0.66
   3   0   2   20.36    0.65
   3   0   2   21.97    0.67
   3   0   2   21.06    0.66
   3   0   2   21.23    0.68
   3   0   2   21.89    0.64
   3   0   2   21.69    0.64
  -4   0  -2   76.80    2.25
  -4   0  -2   76.31    2.31
  -4   0  -2   79.50    2.31
  -4   0  -2   78.53    2.23
   4   0   2   74.91    2.22
   4   0   2   76.59    2.29
   4   0   2   80.89    2.25
  -5   0  -2    0.69    0.10
  -5   0  -2    0.76    0.08
  -5   0  -2    0.51    0.09
   5   0   2    0.68    0.09
   5   0   2    0.58    0.08
   5   0   2    0.91    0.09
   5   0   2    0.69    0.08
  -6   0  -2    1.66    0.11
  -6   0  -2    1.43    0.15
  -6   0  -2    1.45    0.14
   6   0   2    1.51    0.13
   6   0   2    1.46    0.11
   6   0   2    1.42    0.13
  -7   0  -2    2.72    0.21
  -7   0  -2    3.25    0.17
  -7   0  -2    2.69    0.20
   7   0   2    2.93    0.16
   7   0   2    2.65    0.18
   7   0   2    2.69    0.18
  -8   0  -2    1.44    0.17
  -8   0  -2    1.31    0.18
  -8   0  -2    1.47    0.13
   8   0   2    1.40    0.13
   8   0   2    1.16    0.14
   8   0   2    1.48    0.16
  -9   0  -2    5.88    0.28
  -9   0  -2    5.53    0.33
  -9   0  -2    6.00    0.34
   9   0   2    5.85    0.30
   9   0   2    5.79    0.26
   9   0   2    5.58    0.31
 -10   0  -2    0.11    0.14
 -10   0  -2    0.19    0.13
  10   0   2    0.28    0.11
  10   0   2    0.30    0.13
   9  -1  -2   -0.04    0.09
   9  -1  -2    0.07    0.10
  -9   1   2    0.16    0.13
  -9   1   2    0.00    0.10
  -9   1   2    0.20    0.12
   8  -1  -2    0.23    0.10
   8  -1  -2    0.18    0.07
   8  -1  -2    0.25    0.10
  -8   1   2    0.15    0.10
  -8   1   2    0.17    0.10
  -8   1   2    0.31    0.13
   7  -1  -2    9.51    0.40
   7  -1  -2   10.01    0.35
   7  -1  -2    9.36    0.39
  -7   1   2    9.52    0.39
  -7   1   2    9.28    0.43
  -7   1   2    9.67    0.42
   6  -1  -2   11.32    0.38
   6  -1  -2   10.56    0.42
   6  -1  -2   10.82    0.41
  -6   1   2   10.21    0.43
  -6   1   2   10.46    0.44
  -6   1   2   10.97    0.41
   5  -1  -2   14.61    0.46
   5  -1  -2   14.13    0.50
   5  -1  -2   14.09    0.49
  -5   1   2   14.01    0.49
  -5   1   2   14.24    0.51
  -5   1   2   14.32    0.52
   4  -1  -2   12.23    0.37
   4  -1  -2   11.79    0.36
   4  -1  -2   11.18    0.41
   4  -1  -2   11.52    0.41
   4  -1  -2   11.37    0.40
  -4   1   2   11.45    0.40
  -4   1   2   11.26    0.42
   3  -1  -2   14.60    0.49
   3  -1  -2   15.22    0.45
   3  -1  -2   14.17    0.47
   3  -1  -2   13.78    0.48
   3  -1  -2   15.04    0.47
  -3   1   2   15.47    0.47
  -3   1   2   14.80    0.50
  -3   1   2   15.47    0.45
  -3   1   2   14.81    0.48
   2  -1  -2   41.44    1.08
   2  -1  -2   36.38    1.10
   2  -1  -2   36.26    1.08
   2  -1  -2   35.74    1.10
   2  -1  -2   36.53    1.10
   2  -1  -2   37.38    1.05
  -2   1   2   36.53    1.10
  -2   1   2   35.09    1.08
  -2   1   2   36.99    1.08
  -2   1   2   37.22    1.10
  -2   1   2   36.65    1.05
  -2   1   2   35.05    1.10
   1  -1  -2  353.98    9.82
   1  -1  -2  356.21    9.68
   1  -1  -2  340.66    9.59
   1  -1  -2  319.11    9.82
   1  -1  -2  353.04    9.83
   1  -1  -2  341.20    9.70
  -1   1   2  356.41    9.82
  -1   1   2  325.34    9.82
  -1   1   2  344.23    9.83
  -1   1   2  330.18    9.59
  -1   1   2  352.37    9.68
  -1   1   2  317.21    9.70
   0  -1  -2   45.24    1.31
   0  -1  -2   45.84    1.29
   0  -1  -2   46.98    1.30
   0  -1  -2   44.16    1.33
   0  -1  -2   46.30    1.33
   0  -1  -2   45.06    1.30
   0  -1  -2   45.78    1.33
   0   1   2   46.88    1.33
   0   1   2   44.83    1.33
   0   1   2   44.84    1.33
   0   1   2   45.60    1.29
   0   1   2   45.37    1.31
  -1  -1  -2  190.63    5.34
  -1  -1  -2  184.53    5.27
  -1  -1  -2  178.41    5.35
  -1  -1  -2  185.76    5.23
  -1  -1  -2  182.81    5.28
   1   1   2  187.22    5.27
   1   1   2  172.90    5.35
   1   1   2  183.10    5.22
   1   1   2  191.90    5.36
   1   1   2  188.25    5.34
   1   1   2  188.97    5.28
  -2  -1  -2  190.73    5.43
  -2  -1  -2  189.09    5.35
  -2  -1  -2  181.27    5.29
  -2  -1  -2  190.01    5.34
  -2  -1  -2  186.02    5.41
  -2  -1  -2  186.08    5.42
   2   1   2  182.65    5.34
   2   1   2  185.47    5.29
   2   1   2  191.61    5.42
   2   1   2  196.90    5.43
   2   1   2  184.31    5.41
   2   1   2  186.06    5.35
  -3  -1  -2    9.68    0.31
  -3  -1  -2    9.13    0.32
  -3  -1  -2    9.55    0.31
  -3  -1  -2    9.12    0.32
  -3  -1  -2    9.62    0.30
  -3  -1  -2    9.49    0.30
   3   1   2    9.35    0.32
   3   1   2    8.95    0.31
   3   1   2    9.15    0.33
   3   1   2    9.38    0.31
   3   1   2    9.15    0.30
   3   1   2    9.23    0.31
  -4  -1  -2  135.44    3.97
  -4  -1  -2  132.55    3.90
  -4  -1  -2  137.51    3.97
  -4  -1  -2  136.84    3.86
   4   1   2  142.95    3.90
   4   1   2  134.30    3.94
   4   1   2  128.74    3.90
   4   1   2  135.74    3.85
  -5  -1  -2   71.15    2.19
  -5  -1  -2   72.74    2.13
  -5  -1  -2   75.47    2.19
   5   1   2   73.76    2.11
   5   1   2   72.06    2.16
   5   1   2   71.97    2.14
  -6  -1  -2    5.97    0.27
  -6  -1  -2    5.23    0.23
  -6  -1  -2    5.29    0.26
   6   1   2    5.22    0.24
   6   1   2    5.71    0.23
   6   1   2    5.44    0.24
  -7  -1  -2   14.58    0.55
  -7  -1  -2   14.71    0.50
  -7  -1  -2   14.35    0.55
   7   1   2   14.93    0.53
   7   1   2   13.81    0.52
   7   1   2   14.64    0.49
  -8  -1  -2    7.75    0.37
  -8  -1  -2    7.55    0.37
  -8  -1  -2    7.59    0.32
   8   1   2    6.98    0.33
   8   1   2    7.58    0.31
   8   1   2    7.64    0.34
  -9  -1  -2   10.96    0.49
  -9  -1  -2   10.93    0.50
  -9  -1  -2   11.00    0.44
   9   1   2   11.89    0.48
   9   1   2   11.43    0.43
   9   1   2   11.10    0.46
 -10  -1  -2    2.73    0.26
 -10  -1  -2    2.58    0.25
 -10  -1  -2    2.73    0.21
  10   1   2    2.66    0.21
  10   1   2    2.46    0.19
  10   1   2    2.62    0.21
   9  -2  -2    1.62    0.18
   9  -2  -2    1.57    0.20
  -9   2   2    1.68    0.23
  -9   2   2    1.36    0.20
   8  -2  -2    0.44    0.11
   8  -2  -2    0.44    0.12
  -8   2   2    0.51    0.12
  -8   2   2    0.68    0.15
  -8   2   2    0.47    0.15
   7  -2  -2    0.03    0.08
   7  -2  -2    0.12    0.09
   7  -2  -2    0.16    0.06
  -7   2   2    0.16    0.10
  -7   2   2    0.11    0.08
  -7   2   2    0.27    0.11
   6  -2  -2    7.71    0.33
   6  -2  -2    8.03    0.35
   6  -2  -2    8.71    0.29
  -6   2   2    8.52    0.33
  -6   2   2    7.83    0.36
  -6   2   2    8.15    0.37
   5  -2  -2    2.76    0.17
   5  -2  -2    3.06    0.14
   5  -2  -2    3.32    0.13
   5  -2  -2    3.02    0.16
  -5   2   2    3.00    0.19
  -5   2   2    3.05    0.17
  -5   2   2    2.73    0.18
   4  -2  -2    0.75    0.08
   4  -2  -2    0.75    0.07
   4  -2  -2    0.76    0.06
   4  -2  -2    0.66    0.09
  -4   2   2    0.78    0.10
  -4   2   2    0.60    0.08
   3  -2  -2    0.36    0.04
   3  -2  -2    0.36    0.05
   3  -2  -2    0.32    0.07
   3  -2  -2    0.25    0.06
   3  -2  -2    0.28    0.06
   3  -2  -2    0.47    0.05
  -3   2   2    0.39    0.06
  -3   2   2    0.49    0.08
  -3   2   2    0.40    0.06
   2  -2  -2   15.11    0.47
   2  -2  -2   15.50    0.44
   2  -2  -2   15.04    0.46
   2  -2  -2   14.11    0.48
   2  -2  -2   15.26    0.48
   2  -2  -2   15.43    0.48
  -2   2   2   14.94    0.48
  -2   2   2   15.37    0.47
  -2   2   2   15.28    0.48
  -2   2   2   14.85    0.47
  -2   2   2   15.68    0.49
   1  -2  -2   48.46    1.40
   1  -2  -2   49.13    1.38
   1  -2  -2   50.08    1.43
   1  -2  -2   48.30    1.43
   1  -2  -2   48.12    1.43
   1  -2  -2   48.62    1.41
  -1   2   2   49.74    1.44
  -1   2   2   49.50    1.40
  -1   2   2   47.61    1.38
  -1   2   2   48.37    1.43
  -1   2   2   49.68    1.44
  -1   2   2   48.35    1.41
   0  -2  -2   19.96    0.59
   0  -2  -2   19.76    0.57
   0  -2  -2   20.50    0.59
   0  -2  -2   19.92    0.60
   0  -2  -2   19.67    0.57
   0  -2  -2   19.13    0.60
   0   2   2   19.83    0.57
   0   2   2   19.41    0.59
   0   2   2   20.65    0.60
   0   2   2   20.54    0.59
   0   2   2   20.08    0.60
  -1  -2  -2   49.12    1.38
  -1  -2  -2   49.10    1.40
  -1  -2  -2   49.52    1.38
  -1  -2  -2   46.83    1.42
  -1  -2  -2   46.42    1.41
   1   2   2   48.45    1.38
   1   2   2   47.85    1.40
   1   2   2   46.99    1.40
   1   2   2   49.07    1.38
   1   2   2   48.56    1.42
   1   2   2   50.22    1.42
  -2  -2  -2  110.50    3.20
  -2  -2  -2  110.68    3.15
  -2  -2  -2  108.31    3.16
  -2  -2  -2  109.68    3.13
  -2  -2  -2  107.54    3.21
  -2  -2  -2  112.82    3.18
   2   2   2  110.58    3.13
   2   2   2  108.87    3.17
   2   2   2  110.90    3.18
   2   2   2  114.47    3.15
   2   2   2  112.28    3.21
   2   2   2  107.46    3.20
  -3  -2  -2    2.12    0.10
  -3  -2  -2    1.87    0.11
  -3  -2  -2    2.13    0.10
  -3  -2  -2    1.81    0.11
  -3  -2  -2    2.03    0.10
  -3  -2  -2    2.19    0.09
   3   2   2    2.04    0.10
   3   2   2    2.05    0.10
   3   2   2    1.83    0.10
   3   2   2    2.15    0.11
   3   2   2    2.16    0.12
   3   2   2    2.08    0.09
  -4  -2  -2    0.05    0.06
  -4  -2  -2    0.10    0.06
  -4  -2  -2    0.23    0.05
  -4  -2  -2    0.28    0.07
   4   2   2    0.28    0.07
   4   2   2    0.17    0.05
   4   2   2    0.20    0.05
   4   2   2    0.23    0.06
  -5  -2  -2    0.24    0.07
  -5  -2  -2    0.24    0.07
  -5  -2  -2    0.21    0.08
   5   2   2    0.13    0.06
   5   2   2    0.22    0.06
   5   2   2    0.36    0.07
  -6  -2  -2    3.35    0.17
  -6  -2  -2    3.30    0.20
  -6  -2  -2    3.49    0.20
   6   2   2    3.24    0.17
   6   2   2    3.31    0.17
   6   2   2    3.11    0.18
  -7  -2  -2   24.91    0.80
  -7  -2  -2   24.93    0.84
  -7  -2  -2   24.75    0.85
   7   2   2   23.71    0.81
   7   2   2   25.14    0.79
   7   2   2   25.35    0.82
  -8  -2  -2    9.37    0.42
  -8  -2  -2    9.32    0.41
  -8  -2  -2    9.63    0.38
   8   2   2    9.52    0.37
   8   2   2    9.14    0.38
   8   2   2    8.94    0.39
  -9  -2  -2    0.88    0.15
  -9  -2  -2    1.04    0.17
  -9  -2  -2    0.71    0.12
   9   2   2    0.79    0.12
   9   2   2    0.86    0.14
   9   2   2    0.69    0.12
 -10  -2  -2    3.24    0.28
 -10  -2  -2    3.22    0.22
 -10  -2  -2    3.02    0.25
  10   2   2    3.16    0.21
  10   2   2    2.71    0.23
  10   2   2    3.35    0.23
   9  -3  -2    0.09    0.11
   9  -3  -2    0.06    0.10
  -9   3   2    0.02    0.11
   8  -3  -2    0.22    0.10
   8  -3  -2    0.22    0.10
  -8   3   2    0.52    0.14
  -8   3   2    0.28    0.13
   7  -3  -2   18.14    0.70
   7  -3  -2   18.54    0.67
  -7   3   2   22.34    0.75
   6  -3  -2   15.57    0.58
   6  -3  -2   15.76    0.55
   6  -3  -2   15.98    0.49
  -6   3   2   16.43    0.61
  -6   3   2   16.30    0.54
  -6   3   2   15.85    0.60
   5  -3  -2   -0.03    0.03
   5  -3  -2    0.04    0.03
   5  -3  -2    0.00    0.05
   5  -3  -2   -0.10    0.05
  -5   3   2    0.02    0.07
  -5   3   2    0.02    0.07
  -5   3   2   -0.08    0.05
   4  -3  -2    8.25    0.25
   4  -3  -2    8.26    0.25
   4  -3  -2    8.13    0.32
   4  -3  -2    7.72    0.29
  -4   3   2    8.13    0.29
  -4   3   2    7.50    0.32
  -4   3   2    7.84    0.32
   3  -3  -2   50.96    1.56
   3  -3  -2   50.64    1.57
   3  -3  -2   51.18    1.47
   3  -3  -2   52.49    1.52
   3  -3  -2   51.60    1.47
   3  -3  -2   51.98    1.51
  -3   3   2   54.50    1.53
  -3   3   2   51.86    1.57
  -3   3   2   52.35    1.52
   2  -3  -2    5.59    0.22
   2  -3  -2    5.81    0.20
   2  -3  -2    6.18    0.23
   2  -3  -2    5.83    0.21
  -2   3   2    5.86    0.22
  -2   3   2    6.36    0.21
  -2   3   2    5.82    0.20
   1  -3  -2   78.74    2.24
   1  -3  -2   75.33    2.19
   1  -3  -2   76.07    2.20
   1  -3  -2   76.99    2.24
   1  -3  -2   77.54    2.25
  -1   3   2   77.35    2.25
  -1   3   2   78.51    2.20
  -1   3   2   75.47    2.20
  -1   3   2   73.87    2.24
  -1   3   2   78.21    2.24
   0  -3  -2  154.95    4.41
   0  -3  -2  152.45    4.44
   0  -3  -2  156.34    4.38
   0  -3  -2  156.95    4.48
   0  -3  -2  153.16    4.49
   0  -3  -2  154.91    4.49
   0   3   2  156.19    4.50
   0   3   2  158.35    4.48
   0   3   2  155.25    4.43
   0   3   2  153.78    4.38
   0   3   2  155.88    4.49
   0   3   2  155.99    4.41
  -1  -3  -2  776.56   22.29
  -1  -3  -2  796.93   21.79
  -1  -3  -2  721.09   22.04
  -1  -3  -2  844.88   22.31
  -1  -3  -2  676.42   21.97
   1   3   2  879.30   22.30
   1   3   2  853.99   22.05
   1   3   2  763.44   22.31
   1   3   2  663.19   21.97
  -2  -3  -2   61.68    1.74
  -2  -3  -2   61.33    1.75
  -2  -3  -2   60.73    1.74
  -2  -3  -2   59.24    1.78
  -2  -3  -2   59.54    1.77
  -2  -3  -2   58.09    1.76
   2   3   2   61.56    1.74
   2   3   2   59.36    1.78
   2   3   2   60.60    1.77
   2   3   2   60.16    1.76
   2   3   2   61.50    1.75
   2   3   2   61.48    1.75
  -3  -3  -2   26.77    0.78
  -3  -3  -2   25.47    0.80
  -3  -3  -2   25.76    0.79
  -3  -3  -2   26.79    0.77
  -3  -3  -2   25.24    0.79
  -3  -3  -2   25.53    0.78
   3   3   2   26.07    0.78
   3   3   2   26.60    0.79
   3   3   2   26.48    0.79
   3   3   2   24.89    0.78
   3   3   2   25.83    0.81
   3   3   2   26.48    0.77
  -4  -3  -2    5.85    0.25
  -4  -3  -2    6.12    0.22
  -4  -3  -2    5.78    0.23
  -4  -3  -2    5.72    0.24
   4   3   2    6.19    0.24
   4   3   2    5.49    0.23
   4   3   2    6.23    0.23
   4   3   2    6.10    0.22
  -5  -3  -2    2.05    0.14
  -5  -3  -2    1.93    0.15
  -5  -3  -2    1.93    0.13
   5   3   2    1.78    0.13
   5   3   2    2.02    0.12
   5   3   2    2.00    0.14
  -6  -3  -2   26.63    0.86
  -6  -3  -2   26.47    0.84
  -6  -3  -2   26.51    0.88
   6   3   2   26.75    0.83
   6   3   2   26.76    0.84
   6   3   2   25.90    0.84
  -7  -3  -2    5.87    0.29
  -7  -3  -2    6.03    0.30
  -7  -3  -2    6.30    0.28
   7   3   2    6.49    0.27
   7   3   2    6.11    0.28
   7   3   2    5.94    0.26
  -8  -3  -2    0.30    0.10
  -8  -3  -2    0.11    0.10
  -8  -3  -2    0.24    0.12
   8   3   2    0.20    0.09
   8   3   2    0.13    0.08
   8   3   2    0.24    0.09
  -9  -3  -2    4.81    0.27
  -9  -3  -2    4.56    0.30
  -9  -3  -2    5.21    0.30
   9   3   2    4.80    0.27
   9   3   2    5.38    0.27
   9   3   2    5.04    0.27
 -10  -3  -2    2.40    0.24
 -10  -3  -2    2.00    0.20
 -10  -3  -2    2.44    0.25
  10   3   2    2.38    0.20
  10   3   2    2.49    0.21
  10   3   2    2.34    0.18
   8  -4  -2    0.57    0.14
   8  -4  -2    0.44    0.10
  -8   4   2    0.62    0.15
  -8   4   2    0.54    0.15
   7  -4  -2    0.02    0.08
   7  -4  -2    0.07    0.08
  -7   4   2    0.01    0.10
  -7   4   2    0.01    0.10
   6  -4  -2    2.42    0.17
   6  -4  -2    2.52    0.19
  -6   4   2    2.49    0.20
  -6   4   2    2.46    0.20
  -6   4   2    2.55    0.16
   5  -4  -2    3.53    0.12
   5  -4  -2    3.60    0.18
   5  -4  -2    3.59    0.21
  -5   4   2    3.87    0.23
  -5   4   2    3.49    0.21
  -5   4   2    3.47    0.17
   4  -4  -2   11.22    0.42
   4  -4  -2   11.09    0.38
   4  -4  -2   11.69    0.36
  -4   4   2   11.48    0.42
  -4   4   2   11.75    0.38
  -4   4   2   10.55    0.42
   3  -4  -2    6.32    0.22
   3  -4  -2    6.40    0.26
   3  -4  -2    6.55    0.23
  -3   4   2    6.47    0.23
  -3   4   2    6.48    0.26
   2  -4  -2   68.19    2.06
   2  -4  -2   70.63    1.99
   2  -4  -2   69.38    2.05
   2  -4  -2   68.20    2.00
  -2   4   2   68.46    2.00
  -2   4   2   71.08    2.00
  -2   4   2   69.01    2.05
   1  -4  -2   57.98    1.71
   1  -4  -2   56.29    1.71
   1  -4  -2   57.62    1.67
   1  -4  -2   58.75    1.66
  -1   4   2   57.31    1.66
  -1   4   2   59.92    1.67
  -1   4   2   55.78    1.70
  -1   4   2   58.65    1.70
  -1   4   2   58.48    1.70
  -1   4   2   57.34    1.70
   0  -4  -2   46.48    1.38
   0  -4  -2   46.90    1.37
   0  -4  -2   47.82    1.34
   0  -4  -2   46.72    1.37
   0   4   2   46.12    1.33
   0   4   2   43.96    1.33
   0   4   2   47.60    1.38
   0   4   2   46.93    1.36
   0   4   2   49.10    1.38
   0   4   2   46.97    1.37
   0   4   2   46.44    1.34
   0   4   2   45.39    1.35
  -1  -4  -2  408.48   12.20
  -1  -4  -2  427.20   12.17
  -1  -4  -2  422.25   12.06
  -1  -4  -2  425.89   12.20
   1   4   2  413.69   12.20
   1   4   2  407.46   12.01
   1   4   2  420.31   11.93
   1   4   2  437.80   12.07
   1   4   2  422.21   12.02
   1   4   2  430.15   12.17
   1   4   2  436.85   11.92
   1   4   2  432.11   12.20
  -2  -4  -2    0.30    0.05
  -2  -4  -2    0.09    0.04
  -2  -4  -2    0.13    0.03
  -2  -4  -2    0.15    0.03
   2   4   2    0.15    0.04
   2   4   2    0.13    0.04
   2   4   2    0.42    0.06
   2   4   2    0.13    0.03
  -3  -4  -2    5.92    0.20
  -3  -4  -2    6.01    0.21
  -3  -4  -2    5.69    0.23
  -3  -4  -2    5.72    0.23
  -3  -4  -2    6.13    0.21
   3   4   2    6.10    0.22
   3   4   2    5.90    0.22
   3   4   2    6.85    0.25
   3   4   2    6.00    0.19
   3   4   2    5.95    0.21
  -4  -4  -2   29.15    0.86
  -4  -4  -2   27.77    0.89
  -4  -4  -2   29.38    0.88
  -4  -4  -2   28.98    0.90
   4   4   2   28.84    0.86
   4   4   2   27.69    0.87
   4   4   2   29.48    0.88
   4   4   2   28.38    0.87
  -5  -4  -2   82.31    2.45
  -5  -4  -2   85.10    2.44
  -5  -4  -2   83.25    2.45
  -5  -4  -2   80.82    2.48
   5   4   2   84.55    2.44
   5   4   2   80.99    2.43
   5   4   2   84.88    2.41
  -6  -4  -2    0.18    0.07
  -6  -4  -2    0.05    0.06
  -6  -4  -2    0.13    0.08
   6   4   2    0.11    0.06
   6   4   2    0.04    0.06
   6   4   2    0.03    0.04
  -7  -4  -2    9.68    0.38
  -7  -4  -2    9.08    0.40
  -7  -4  -2    9.48    0.38
   7   4   2    9.18    0.38
   7   4   2    9.77    0.36
   7   4   2    9.42    0.37
  -8  -4  -2    6.47    0.31
  -8  -4  -2    6.50    0.34
  -8  -4  -2    6.94    0.32
   8   4   2    6.20    0.31
   8   4   2    6.44    0.30
   8   4   2    6.70    0.30
  -9  -4  -2    0.09    0.10
  -9  -4  -2    0.09    0.10
  -9  -4  -2    0.00    0.11
   9   4   2    0.02    0.09
   9   4   2   -0.06    0.07
   9   4   2    0.03    0.08
 -10  -4  -2    0.30    0.12
 -10  -4  -2    0.27    0.11
 -10  -4  -2    0.27    0.14
  10   4   2    0.33    0.12
  10   4   2    0.34    0.11
  10   4   2    0.37    0.11
   8  -5  -2    0.28    0.12
   8  -5  -2    0.01    0.07
  -8   5   2    0.23    0.13
  -8   5   2    0.10    0.12
   7  -5  -2    1.07    0.16
   7  -5  -2    0.87    0.12
  -7   5   2    0.84    0.15
  -7   5   2    0.90    0.16
   6  -5  -2    2.13    0.19
   6  -5  -2    1.97    0.15
  -6   5   2    1.98    0.20
  -6   5   2    2.07    0.21
   5  -5  -2    0.19    0.07
   5  -5  -2    0.28    0.09
  -5   5   2    0.16    0.09
  -5   5   2    0.09    0.08
  -5   5   2    0.30    0.07
   4  -5  -2   -0.03    0.06
   4  -5  -2   -0.02    0.04
   4  -5  -2    0.05    0.04
  -4   5   2   -0.01    0.06
  -4   5   2    0.02    0.04
  -4   5   2   -0.07    0.06
   3  -5  -2   18.94    0.57
   3  -5  -2   19.01    0.63
   3  -5  -2   18.96    0.59
  -3   5   2   18.37    0.62
  -3   5   2   19.02    0.64
  -3   5   2   19.57    0.58
   2  -5  -2    6.39    0.22
   2  -5  -2    6.08    0.21
   2  -5  -2    5.77    0.25
   2  -5  -2    6.45    0.25
  -2   5   2    6.38    0.21
  -2   5   2    6.15    0.24
  -2   5   2    6.56    0.23
   1  -5  -2   14.69    0.47
   1  -5  -2   15.14    0.44
   1  -5  -2   14.18    0.47
  -1   5   2   14.45    0.42
  -1   5   2   14.41    0.47
  -1   5   2   14.63    0.47
  -1   5   2   14.62    0.46
  -1   5   2   14.69    0.42
  -1   5   2   14.60    0.45
  -1   5   2   14.46    0.45
  -1   5   2   14.54    0.44
   0  -5  -2  110.80    3.23
   0  -5  -2  113.82    3.24
   0  -5  -2  110.95    3.18
   0   5   2  106.77    3.19
   0   5   2  111.32    3.15
   0   5   2  112.03    3.20
   0   5   2  111.91    3.23
   0   5   2  113.98    3.24
   0   5   2  110.83    3.24
   0   5   2  111.58    3.18
   0   5   2  111.58    3.15
  -1  -5  -2    8.14    0.29
  -1  -5  -2    8.31    0.28
  -1  -5  -2    8.41    0.30
   1   5   2    8.47    0.30
   1   5   2    8.69    0.28
   1   5   2    8.45    0.27
   1   5   2    8.35    0.28
   1   5   2    8.73    0.28
   1   5   2    8.74    0.30
   1   5   2    8.86    0.28
   1   5   2    8.39    0.29
   1   5   2    8.63    0.27
  -2  -5  -2    0.91    0.09
  -2  -5  -2    0.61    0.07
  -2  -5  -2    0.72    0.06
  -2  -5  -2    0.64    0.07
   2   5   2    0.81    0.08
   2   5   2    0.74    0.04
   2   5   2    0.70    0.04
   2   5   2    0.62    0.06
   2   5   2    0.61    0.07
   2   5   2    0.66    0.07
   2   5   2    0.88    0.09
   2   5   2    0.74    0.07
  -3  -5  -2   25.75    0.74
  -3  -5  -2   24.66    0.75
  -3  -5  -2   24.65    0.78
  -3  -5  -2   25.53    0.76
  -3  -5  -2   24.15    0.78
   3   5   2   25.12    0.75
   3   5   2   25.21    0.74
   3   5   2   24.22    0.77
   3   5   2   25.81    0.76
   3   5   2   25.39    0.79
  -4  -5  -2    2.13    0.11
  -4  -5  -2    2.11    0.10
  -4  -5  -2    2.01    0.14
  -4  -5  -2    2.28    0.14
   4   5   2    2.08    0.12
   4   5   2    1.90    0.12
   4   5   2    2.50    0.14
   4   5   2    2.13    0.10
  -5  -5  -2   15.67    0.51
  -5  -5  -2   16.22    0.51
  -5  -5  -2   15.46    0.55
  -5  -5  -2   15.34    0.54
   5   5   2   15.96    0.50
   5   5   2   16.53    0.52
   5   5   2   16.32    0.53
   5   5   2   15.43    0.53
  -6  -5  -2    8.15    0.35
  -6  -5  -2    8.68    0.36
  -6  -5  -2    8.61    0.33
   6   5   2    8.75    0.34
   6   5   2    8.73    0.34
   6   5   2    8.64    0.31
  -7  -5  -2    1.91    0.17
  -7  -5  -2    1.74    0.18
  -7  -5  -2    2.00    0.15
   7   5   2    1.75    0.15
   7   5   2    1.68    0.16
   7   5   2    1.85    0.13
  -8  -5  -2    5.79    0.32
  -8  -5  -2    6.22    0.30
  -8  -5  -2    6.33    0.30
   8   5   2    5.99    0.30
   8   5   2    5.99    0.29
   8   5   2    6.24    0.28
  -9  -5  -2    4.73    0.27
  -9  -5  -2    4.23    0.29
  -9  -5  -2    4.67    0.28
   9   5   2    4.80    0.25
   9   5   2    4.54    0.27
   9   5   2    5.09    0.27
 -10  -5  -2    1.45    0.18
 -10  -5  -2    1.40    0.18
 -10  -5  -2    1.03    0.18
  10   5   2    1.07    0.16
  10   5   2    1.52    0.18
  10   5   2    1.17    0.15
   7  -6  -2   -0.03    0.09
   7  -6  -2    0.18    0.08
  -7   6   2    0.05    0.11
  -7   6   2    0.14    0.12
   6  -6  -2    3.40    0.24
   6  -6  -2    3.21    0.18
  -6   6   2    3.52    0.25
  -6   6   2    3.28    0.24
   5  -6  -2    2.59    0.15
   5  -6  -2    2.63    0.19
  -5   6   2    2.35    0.20
  -5   6   2    2.67    0.20
   4  -6  -2    0.04    0.07
   4  -6  -2    0.02    0.04
  -4   6   2    0.19    0.08
  -4   6   2    0.07    0.04
  -4   6   2    0.16    0.08
   3  -6  -2    3.11    0.19
   3  -6  -2    3.77    0.14
   3  -6  -2    3.66    0.15
  -3   6   2    3.70    0.19
  -3   6   2    3.76    0.14
  -3   6   2    3.41    0.20
   2  -6  -2    0.51    0.05
   2  -6  -2    0.37    0.07
  -2   6   2    0.50    0.05
  -2   6   2    0.46    0.08
  -2   6   2    0.56    0.05
  -2   6   2    0.45    0.07
  -2   6   2    0.84    0.08
   1  -6  -2   11.87    0.36
   1  -6  -2   11.60    0.40
   1  -6  -2   11.52    0.39
  -1   6   2   11.37    0.35
  -1   6   2   11.40    0.38
  -1   6   2   11.49    0.37
  -1   6   2   11.34    0.35
  -1   6   2   11.75    0.34
  -1   6   2   11.63    0.37
   0  -6  -2   12.55    0.41
   0  -6  -2   12.79    0.39
   0  -6  -2   12.75    0.41
   0   6   2   12.69    0.40
   0   6   2   12.84    0.39
   0   6   2   13.00    0.41
   0   6   2   12.22    0.40
   0   6   2   13.07    0.42
   0   6   2   12.68    0.41
   0   6   2   12.01    0.39
   0   6   2   12.85    0.38
   0   6   2   12.63    0.41
  -1  -6  -2  231.59    6.63
  -1  -6  -2  231.01    6.57
  -1  -6  -2  229.51    6.64
   1   6   2  231.71    6.64
   1   6   2  227.27    6.54
   1   6   2  231.82    6.53
   1   6   2  228.06    6.49
   1   6   2  224.45    6.62
   1   6   2  227.20    6.62
   1   6   2  232.12    6.63
   1   6   2  232.03    6.58
   1   6   2  229.63    6.49
  -2  -6  -2  188.94    5.37
  -2  -6  -2  189.31    5.35
  -2  -6  -2  182.32    5.40
   2   6   2  189.03    5.38
   2   6   2  186.64    5.29
   2   6   2  186.56    5.32
   2   6   2  181.76    5.37
   2   6   2  185.78    5.37
   2   6   2  187.12    5.41
  -3  -6  -2   57.50    1.66
  -3  -6  -2   56.82    1.71
  -3  -6  -2   57.76    1.67
  -3  -6  -2   57.89    1.70
   3   6   2   57.27    1.67
   3   6   2   58.46    1.68
   3   6   2   56.68    1.67
   3   6   2   56.60    1.68
  -4  -6  -2    0.25    0.04
  -4  -6  -2    0.28    0.04
  -4  -6  -2    0.33    0.08
  -4  -6  -2    0.29    0.07
   4   6   2    0.34    0.07
   4   6   2    0.35    0.05
   4   6   2    0.20    0.06
   4   6   2    0.31    0.04
  -5  -6  -2    0.31    0.05
  -5  -6  -2    0.25    0.08
  -5  -6  -2    0.33    0.06
  -5  -6  -2    0.28    0.08
   5   6   2    0.25    0.07
   5   6   2    0.32    0.07
   5   6   2    0.36    0.05
  -6  -6  -2    0.16    0.09
  -6  -6  -2    0.03    0.08
  -6  -6  -2    0.13    0.06
  -6  -6  -2    0.12    0.04
   6   6   2    0.15    0.07
   6   6   2    0.10    0.05
   6   6   2    0.15    0.07
  -7  -6  -2    1.78    0.16
  -7  -6  -2    1.66    0.14
  -7  -6  -2    1.65    0.16
   7   6   2    1.24    0.14
   7   6   2    1.69    0.13
   7   6   2    1.67    0.15
  -8  -6  -2    0.31    0.10
  -8  -6  -2    0.10    0.09
  -8  -6  -2    0.10    0.11
   8   6   2    0.19    0.07
   8   6   2    0.24    0.09
   8   6   2    0.16    0.09
  -9  -6  -2    0.31    0.11
  -9  -6  -2    0.25    0.10
  -9  -6  -2    0.16    0.11
   9   6   2    0.26    0.10
   9   6   2    0.20    0.08
   9   6   2    0.25    0.11
 -10  -6  -2    0.10    0.12
 -10  -6  -2   -0.03    0.10
 -10  -6  -2    0.04    0.10
  10   6   2    0.13    0.10
  10   6   2   -0.02    0.09
  10   6   2   -0.05    0.08
   7  -7  -2   -0.05    0.06
   7  -7  -2   -0.04    0.10
  -7   7   2   -0.13    0.10
  -7   7   2    0.02    0.12
   6  -7  -2    0.57    0.09
   6  -7  -2    0.49    0.12
  -6   7   2    0.40    0.12
  -6   7   2    0.27    0.12
   5  -7  -2    1.55    0.17
   5  -7  -2    1.56    0.12
  -5   7   2    1.71    0.17
  -5   7   2    1.63    0.18
   4  -7  -2   -0.02    0.08
   4  -7  -2    0.02    0.05
  -4   7   2    0.06    0.08
  -4   7   2    0.02    0.07
   3  -7  -2   11.29    0.37
   3  -7  -2   11.36    0.43
  -3   7   2   10.85    0.44
  -3   7   2   11.37    0.42
  -3   7   2   11.62    0.36
   2  -7  -2    0.03    0.03
   2  -7  -2    0.02    0.06
  -2   7   2    0.09    0.03
  -2   7   2   -0.03    0.06
  -2   7   2    0.11    0.05
  -2   7   2   -0.03    0.04
   1  -7  -2    2.36    0.11
   1  -7  -2    2.52    0.14
  -1   7   2    2.42    0.12
  -1   7   2    2.55    0.10
  -1   7   2    2.40    0.10
  -1   7   2    2.61    0.10
  -1   7   2    2.64    0.12
  -1   7   2    2.29    0.14
  -1   7   2    2.41    0.12
   0  -7  -2    5.81    0.21
   0  -7  -2    6.42    0.23
   0   7   2    6.03    0.23
   0   7   2    5.97    0.21
   0   7   2    6.02    0.21
   0   7   2    6.15    0.23
   0   7   2    5.97    0.23
   0   7   2    5.92    0.22
   0   7   2    6.40    0.21
   0   7   2    5.96    0.21
  -1  -7  -2   34.01    1.02
  -1  -7  -2   33.83    1.02
   1   7   2   34.62    1.02
   1   7   2   34.78    1.01
   1   7   2   33.16    1.01
   1   7   2   33.64    1.03
   1   7   2   34.02    1.00
   1   7   2   34.82    1.02
   1   7   2   34.23    1.03
  -2  -7  -2   56.80    1.67
  -2  -7  -2   57.01    1.65
  -2  -7  -2   55.65    1.68
   2   7   2   57.08    1.65
   2   7   2   57.32    1.66
   2   7   2   57.08    1.65
   2   7   2   56.18    1.65
   2   7   2   56.82    1.69
   2   7   2   55.86    1.65
  -3  -7  -2   15.57    0.51
  -3  -7  -2   14.68    0.49
   3   7   2   15.61    0.50
   3   7   2   14.98    0.49
   3   7   2   14.92    0.46
  -4  -7  -2   13.96    0.49
  -4  -7  -2   13.61    0.47
  -4  -7  -2   14.30    0.44
   4   7   2   13.16    0.47
   4   7   2   14.03    0.46
   4   7   2   14.23    0.43
  -5  -7  -2    1.61    0.13
  -5  -7  -2    1.73    0.10
  -5  -7  -2    1.56    0.14
  -5  -7  -2    1.44    0.08
  -5  -7  -2    1.66    0.09
   5   7   2    1.53    0.12
   5   7   2    1.56    0.09
   5   7   2    1.34    0.12
  -6  -7  -2    2.59    0.18
  -6  -7  -2    2.39    0.19
  -6  -7  -2    2.38    0.13
  -6  -7  -2    2.60    0.12
   6   7   2    2.67    0.16
   6   7   2    2.50    0.13
   6   7   2    2.26    0.17
  -7  -7  -2    7.31    0.34
  -7  -7  -2    6.97    0.28
  -7  -7  -2    6.84    0.33
   7   7   2    7.09    0.28
   7   7   2    6.85    0.31
   7   7   2    7.08    0.32
  -8  -7  -2    0.05    0.09
  -8  -7  -2    0.09    0.08
  -8  -7  -2    0.24    0.11
   8   7   2    0.28    0.10
   8   7   2    0.23    0.07
   8   7   2    0.16    0.09
  -9  -7  -2    0.80    0.16
  -9  -7  -2    1.26    0.18
   9   7   2    1.21    0.14
   9   7   2    1.12    0.16
   9   7   2    1.24    0.16
 -10  -7  -2    0.64    0.15
 -10  -7  -2    0.40    0.13
  10   7   2    0.60    0.13
  10   7   2    0.46    0.13
   6  -8  -2    0.00    0.06
   6  -8  -2   -0.11    0.08
  -6   8   2    0.00    0.11
  -6   8   2    0.01    0.10
   5  -8  -2    0.78    0.14
   5  -8  -2    0.88    0.10
  -5   8   2    0.86    0.15
  -5   8   2    0.97    0.14
   4  -8  -2    0.77    0.08
   4  -8  -2    0.75    0.12
  -4   8   2    0.82    0.12
  -4   8   2    0.56    0.13
   3  -8  -2   19.85    0.69
   3  -8  -2   20.36    0.63
  -3   8   2   20.73    0.68
  -3   8   2   19.33    0.70
   2  -8  -2   11.33    0.44
   2  -8  -2   12.65    0.40
  -2   8   2   11.55    0.45
  -2   8   2   12.41    0.37
  -2   8   2   12.46    0.43
  -2   8   2   12.30    0.36
   1  -8  -2    0.48    0.08
   1  -8  -2    0.65    0.06
  -1   8   2    0.60    0.07
  -1   8   2    0.58    0.06
  -1   8   2    0.63    0.06
  -1   8   2    0.54    0.09
  -1   8   2    0.62    0.07
  -1   8   2    0.68    0.05
   0   8   2    9.54    0.33
   0   8   2    9.14    0.34
   0   8   2    9.07    0.34
   0   8   2    9.29    0.31
   0   8   2    9.15    0.31
   0   8   2    9.15    0.31
   0   8   2    9.52    0.30
  -1  -8  -2    4.78    0.20
  -1  -8  -2    4.97    0.20
   1   8   2    4.80    0.20
   1   8   2    4.64    0.20
   1   8   2    4.92    0.19
   1   8   2    5.72    0.20
   1   8   2    4.94    0.20
   1   8   2    4.85    0.19
   1   8   2    4.80    0.21
  -2  -8  -2   12.95    0.44
  -2  -8  -2   13.13    0.43
   2   8   2   12.82    0.41
   2   8   2   13.21    0.41
   2   8   2   13.11    0.42
   2   8   2   13.09    0.42
   2   8   2   13.55    0.42
   2   8   2   12.59    0.44
  -3  -8  -2    1.43    0.12
  -3  -8  -2    1.41    0.10
   3   8   2    1.29    0.10
   3   8   2    1.39    0.08
   3   8   2    1.43    0.12
   3   8   2    1.39    0.09
  -4  -8  -2   26.20    0.85
  -4  -8  -2   26.74    0.87
  -4  -8  -2   28.15    0.82
   4   8   2   26.20    0.85
   4   8   2   27.50    0.84
   4   8   2   26.93    0.81
  -5  -8  -2    1.17    0.10
  -5  -8  -2    1.19    0.12
  -5  -8  -2    1.00    0.13
   5   8   2    1.03    0.08
   5   8   2    1.03    0.11
   5   8   2    1.10    0.12
  -6  -8  -2    4.39    0.16
  -6  -8  -2    4.05    0.24
  -6  -8  -2    4.08    0.22
   6   8   2    4.41    0.22
   6   8   2    4.23    0.18
   6   8   2    3.93    0.23
  -7  -8  -2    2.14    0.20
  -7  -8  -2    2.70    0.19
   7   8   2    2.64    0.15
   7   8   2    2.29    0.17
   7   8   2    2.52    0.19
  -8  -8  -2    2.26    0.21
  -8  -8  -2    2.47    0.20
   8   8   2    2.31    0.20
   8   8   2    2.53    0.20
   8   8   2    2.40    0.16
  -9  -8  -2    0.22    0.13
  -9  -8  -2    0.15    0.12
   9   8   2    0.02    0.09
   9   8   2    0.06    0.09
 -10  -8  -2    0.17    0.12
 -10  -8  -2    0.18    0.13
  10   8   2    0.12    0.11
  10   8   2    0.15    0.11
   5  -9  -2    0.69    0.14
  -5   9   2    0.65    0.13
  -5   9   2    0.66    0.15
   4  -9  -2    1.06    0.14
   4  -9  -2    0.88    0.09
   3  -9  -2    0.22    0.06
   3  -9  -2    0.08    0.08
  -3   9   2    0.20    0.09
  -3   9   2    0.14    0.08
   2  -9  -2   10.57    0.41
   2  -9  -2   11.11    0.37
  -2   9   2   10.49    0.43
  -2   9   2   10.94    0.39
   1  -9  -2    3.58    0.16
   1  -9  -2    3.56    0.19
  -1   9   2    3.54    0.20
  -1   9   2    3.64    0.16
  -1   9   2    3.54    0.14
  -1   9   2    3.43    0.17
   0   9   2    0.18    0.07
   0   9   2    0.13    0.05
   0   9   2    0.11    0.05
   0   9   2    0.12    0.05
   0   9   2    0.09    0.05
  -1  -9  -2   15.35    0.51
   1   9   2   15.45    0.51
   1   9   2   16.19    0.52
   1   9   2   16.05    0.52
   1   9   2   15.47    0.51
   1   9   2   16.07    0.51
  -2  -9  -2   21.80    0.66
  -2  -9  -2   20.56    0.67
   2   9   2   21.38    0.64
   2   9   2   20.46    0.66
   2   9   2   21.08    0.66
   2   9   2   20.57    0.67
   2   9   2   20.87    0.65
   2   9   2   21.10    0.64
  -3  -9  -2    1.33    0.11
  -3  -9  -2    1.17    0.12
   3   9   2    1.12    0.08
   3   9   2    1.15    0.10
   3   9   2    1.21    0.12
  -4  -9  -2    0.62    0.09
  -4  -9  -2    0.83    0.12
   4   9   2    0.76    0.09
   4   9   2    0.84    0.07
   4   9   2    0.70    0.10
  -5  -9  -2    0.58    0.12
  -5  -9  -2    0.50    0.10
   5   9   2    0.51    0.06
   5   9   2    0.35    0.10
   5   9   2    0.45    0.08
  -6  -9  -2    8.69    0.36
  -6  -9  -2    8.58    0.38
   6   9   2    8.64    0.37
   6   9   2    8.63    0.30
   6   9   2    8.75    0.36
  -7  -9  -2    0.33    0.11
  -7  -9  -2    0.24    0.11
   7   9   2    0.20    0.10
   7   9   2    0.27    0.09
  -8  -9  -2   -0.05    0.10
  -8  -9  -2    0.02    0.09
   8   9   2    0.06    0.09
   8   9   2    0.11    0.09
  -9  -9  -2   -0.04    0.10
  -9  -9  -2    0.01    0.10
   9   9   2    0.08    0.09
   9   9   2    0.05    0.10
  -5  10   2    3.25    0.27
   4 -10  -2    0.54    0.12
  -4  10   2    0.77    0.15
   3 -10  -2    0.59    0.12
   3 -10  -2    0.61    0.08
  -3  10   2    0.40    0.12
   2 -10  -2    0.21    0.08
   2 -10  -2    0.37    0.07
  -2  10   2    0.23    0.08
  -2  10   2    0.23    0.10
   1 -10  -2    2.58    0.13
  -1  10   2    2.24    0.14
  -1  10   2    2.52    0.18
  -1  10   2    2.42    0.18
   0  10   2    1.55    0.12
   0  10   2    1.49    0.14
   0  10   2    1.68    0.15
   0  10   2    1.63    0.12
   0  10   2    1.73    0.11
   0  10   2    1.57    0.11
   1  10   2    0.46    0.06
   1  10   2    0.39    0.07
   1  10   2    0.34    0.09
   1  10   2    0.46    0.08
   1  10   2    0.51    0.08
  -2 -10  -2   22.03    0.71
  -2 -10  -2   22.78    0.69
   2  10   2   21.87    0.70
   2  10   2   21.96    0.70
   2  10   2   21.79    0.71
  -3 -10  -2    9.49    0.34
  -3 -10  -2    9.50    0.36
   3  10   2    9.08    0.34
   3  10   2    9.05    0.36
   3  10   2    9.23    0.32
  -4 -10  -2   18.25    0.59
  -4 -10  -2   17.55    0.62
   4  10   2   17.05    0.61
   4  10   2   18.35    0.60
  -5 -10  -2    0.30    0.09
  -5 -10  -2    0.22    0.10
   5  10   2    0.27    0.08
   5  10   2    0.26    0.09
  -6 -10  -2   13.17    0.48
  -6 -10  -2   11.95    0.50
   6  10   2   13.05    0.48
   6  10   2   12.77    0.50
  -7 -10  -2    9.42    0.42
  -7 -10  -2    9.15    0.40
   7  10   2    9.78    0.41
   7  10   2    9.60    0.42
  -8 -10  -2    2.73    0.22
  -8 -10  -2    2.86    0.23
   8  10   2    2.43    0.21
   8  10   2    2.88    0.21
  -9 -10  -2    3.58    0.27
  -9 -10  -2    3.80    0.27
   9  10   2    3.78    0.26
   9  10   2    3.60    0.25
  -3  11   2    0.61    0.13
  -2  11   2    0.73    0.14
  -2  11   2    0.90    0.15
  -1  11   2    1.44    0.15
  -1  11   2    1.23    0.16
   0  11   2    0.04    0.06
   0  11   2   -0.02    0.08
   1  11   2    0.42    0.09
   1  11   2    0.18    0.08
   1  11   2    0.24    0.07
   1  11   2    0.19    0.08
  -2 -11  -2   10.08    0.38
   2  11   2   10.20    0.38
   2  11   2    9.94    0.37
  -3 -11  -2    0.01    0.07
  -3 -11  -2   -0.04    0.08
   3  11   2   -0.03    0.07
   3  11   2    0.01    0.06
  -4 -11  -2    0.19    0.09
  -4 -11  -2    0.16    0.07
   4  11   2    0.16    0.07
   4  11   2    0.24    0.10
  -5 -11  -2    0.09    0.11
  -5 -11  -2    0.19    0.08
   5  11   2    0.32    0.09
   5  11   2    0.35    0.10
  -6 -11  -2    1.94    0.19
  -6 -11  -2    1.95    0.17
   6  11   2    2.05    0.17
   6  11   2    2.35    0.19
  -7 -11  -2    0.48    0.11
  -7 -11  -2    0.52    0.13
   7  11   2    0.76    0.14
   7  11   2    0.64    0.12
  -8 -11  -2    0.04    0.11
  -8 -11  -2   -0.07    0.10
   8  11   2    0.00    0.09
   8  11   2   -0.03    0.08
  -2 -12  -2    2.69    0.18
   2  12   2    2.48    0.18
   2  12   2    2.65    0.16
  -3 -12  -2    0.05    0.08
   3  12   2   -0.03    0.06
   3  12   2    0.02    0.08
  -4 -12  -2    0.41    0.11
   4  12   2    0.42    0.09
   4  12   2    0.53    0.11
  -5 -12  -2    0.33    0.12
   5  12   2    0.28    0.10
   5  12   2    0.29    0.09
  -6 -12  -2   -0.08    0.09
   6  12   2    0.07    0.10
   6  12   2    0.10    0.08
  -7 -12  -2    0.26    0.13
   7  12   2    0.30    0.10
   7  12   2    0.18    0.11
   2  13   2    3.78    0.22
  -3 -13  -2    1.32    0.15
   3  13   2    1.06    0.14
  -4 -13  -2    4.12    0.25
   4  13   2    4.25    0.23
   4  13   2    4.24    0.26
  -5 -13  -2    0.36    0.12
   5  13   2    0.29    0.11
   5  13   2    0.49    0.11
  -6 -13  -2    0.12    0.12
   6  13   2    0.10    0.10
   6  13   2    0.14    0.10
   4  11  -3    0.07    0.09
  -4 -11   3    0.14    0.09
  -4 -11   3    0.03    0.11
   3  11  -3    1.89    0.18
  -3 -11   3    1.91    0.17
  -3 -11   3    1.98    0.19
   2  11  -3    0.21    0.09
  -2 -11   3    0.05    0.08
   1  11  -3    2.93    0.20
   1  11  -3    3.31    0.22
  -1 -11   3    2.80    0.19
   0  11  -3    0.79    0.15
   0  11  -3    0.58    0.11
   0 -11   3    0.58    0.11
  -1  11  -3    0.19    0.11
  -1  11  -3    0.16    0.09
   6  10  -3    0.28    0.11
  -6 -10   3    0.48    0.13
  -6 -10   3    0.50    0.15
   5  10  -3    0.58    0.12
  -5 -10   3    0.51    0.12
  -5 -10   3    0.52    0.14
   4  10  -3    4.34    0.25
   4  10  -3    4.15    0.24
  -4 -10   3    4.26    0.25
  -4 -10   3    4.07    0.26
   3  10  -3    1.08    0.14
   3  10  -3    1.19    0.14
  -3 -10   3    1.34    0.16
  -3 -10   3    1.01    0.13
   2  10  -3    2.59    0.19
   2  10  -3    3.06    0.20
  -2 -10   3    3.19    0.20
  -2 -10   3    2.59    0.19
   1  10  -3    3.16    0.22
   1  10  -3    3.29    0.21
  -1 -10   3    3.21    0.19
   0  10  -3    2.94    0.20
   0  10  -3    2.92    0.22
   0 -10   3    2.87    0.18
  -1  10  -3    0.28    0.11
   1 -10   3    0.22    0.07
  -2  10  -3    0.84    0.15
   2 -10   3    0.93    0.12
  -3  10  -3    1.53    0.20
   3 -10   3    1.16    0.14
   7   9  -3    1.70    0.19
  -7  -9   3    1.74    0.22
   6   9  -3    1.09    0.15
   6   9  -3    1.38    0.15
  -6  -9   3    1.39    0.19
  -6  -9   3    1.31    0.16
   5   9  -3    0.05    0.08
   5   9  -3    0.15    0.08
  -5  -9   3    0.11    0.11
  -5  -9   3   -0.06    0.07
   4   9  -3    1.69    0.17
   4   9  -3    1.73    0.16
  -4  -9   3    1.53    0.16
  -4  -9   3    1.31    0.17
   3   9  -3    1.61    0.16
   3   9  -3    1.90    0.16
  -3  -9   3    1.81    0.16
  -3  -9   3    1.90    0.17
   2   9  -3    4.59    0.25
   2   9  -3    4.56    0.24
  -2  -9   3    4.89    0.25
  -2  -9   3    4.30    0.23
   1   9  -3    2.51    0.17
   1   9  -3    2.47    0.19
  -1  -9   3    2.60    0.17
  -1  -9   3    2.39    0.16
   0   9  -3    0.27    0.09
   0   9  -3    0.38    0.11
   0  -9   3    0.33    0.08
  -1   9  -3    1.62    0.17
   1  -9   3    1.65    0.13
   1  -9   3    1.65    0.13
  -2   9  -3    7.86    0.38
  -2   9  -3    7.84    0.35
   2  -9   3    7.86    0.33
   2  -9   3    8.08    0.31
  -3   9  -3   10.06    0.43
  -3   9  -3    9.39    0.44
   3  -9   3   10.10    0.39
  -4   9  -3    0.54    0.14
  -4   9  -3    0.85    0.16
   4  -9   3    0.55    0.10
  -5   9  -3    0.18    0.13
  -5   9  -3    0.23    0.14
   5  -9   3    0.33    0.09
   7   8  -3    7.57    0.35
   7   8  -3    8.15    0.39
  -7  -8   3    7.70    0.37
  -7  -8   3    7.96    0.41
   6   8  -3    1.13    0.15
   6   8  -3    1.47    0.15
  -6  -8   3    1.59    0.17
  -6  -8   3    1.29    0.18
  -6  -8   3    1.02    0.14
   5   8  -3    4.77    0.24
   5   8  -3    4.52    0.25
  -5  -8   3    4.27    0.24
  -5  -8   3    4.55    0.28
   4   8  -3    3.08    0.19
   4   8  -3    2.81    0.19
  -4  -8   3    2.85    0.21
  -4  -8   3    2.85    0.19
   3   8  -3    0.88    0.11
   3   8  -3    0.98    0.13
  -3  -8   3    0.88    0.13
  -3  -8   3    0.97    0.12
   2   8  -3   11.67    0.44
   2   8  -3   10.94    0.43
  -2  -8   3   11.84    0.44
  -2  -8   3   11.81    0.43
   1   8  -3   13.28    0.50
   1   8  -3   12.82    0.48
  -1  -8   3   13.31    0.47
  -1  -8   3   13.76    0.47
   0   8  -3    0.55    0.11
   0   8  -3    0.58    0.10
   0   8  -3    0.73    0.09
   0  -8   3    0.84    0.10
   0  -8   3    0.85    0.10
  -1   8  -3    6.92    0.34
  -1   8  -3    7.65    0.31
   1  -8   3    7.24    0.29
   1  -8   3    7.16    0.28
  -2   8  -3    0.13    0.10
  -2   8  -3    0.16    0.10
   2  -8   3    0.04    0.05
   2  -8   3    0.25    0.08
  -3   8  -3    0.04    0.10
  -3   8  -3    0.32    0.11
   3  -8   3    0.30    0.07
   3  -8   3    0.31    0.08
  -4   8  -3    3.13    0.24
  -4   8  -3    2.78    0.24
   4  -8   3    3.39    0.19
  -5   8  -3   14.86    0.63
  -5   8  -3   15.90    0.64
   5  -8   3   16.21    0.56
  -6   8  -3    1.33    0.20
  -6   8  -3    1.29    0.20
   6  -8   3    1.55    0.15
   8   7  -3    1.10    0.15
   8   7  -3    1.18    0.18
   8   7  -3    1.04    0.16
  -8  -7   3    1.16    0.17
  -8  -7   3    1.19    0.19
   7   7  -3    6.41    0.33
   7   7  -3    6.53    0.31
  -7  -7   3    6.19    0.33
  -7  -7   3    6.16    0.36
   6   7  -3   -0.08    0.08
   6   7  -3    0.05    0.08
  -6  -7   3   -0.04    0.08
  -6  -7   3   -0.09    0.08
  -6  -7   3    0.00    0.10
   5   7  -3   -0.07    0.07
   5   7  -3   -0.03    0.07
  -5  -7   3   -0.10    0.06
  -5  -7   3    0.02    0.10
  -5  -7   3    0.05    0.08
   4   7  -3    5.72    0.27
   4   7  -3    5.56    0.26
  -4  -7   3    5.34    0.26
  -4  -7   3    5.55    0.25
  -4  -7   3    5.61    0.29
   3   7  -3   53.63    1.64
   3   7  -3   55.05    1.67
  -3  -7   3   55.82    1.61
  -3  -7   3   54.35    1.63
  -3  -7   3   52.61    1.66
   2   7  -3   18.39    0.54
   2   7  -3   17.73    0.61
   2   7  -3   18.19    0.62
  -2  -7   3   17.55    0.60
  -2  -7   3   18.33    0.54
  -2  -7   3   17.68    0.61
   1   7  -3   21.29    0.65
   1   7  -3   20.56    0.69
   1   7  -3   20.80    0.71
  -1  -7   3   20.67    0.68
  -1  -7   3   21.15    0.67
   0   7  -3    7.29    0.33
   0   7  -3    7.68    0.29
   0  -7   3    7.62    0.29
   0  -7   3    7.97    0.29
  -1   7  -3    0.66    0.10
  -1   7  -3    0.67    0.11
   1  -7   3    0.58    0.08
   1  -7   3    0.63    0.07
   1  -7   3    0.53    0.08
  -2   7  -3    0.20    0.08
  -2   7  -3    0.16    0.09
   2  -7   3    0.17    0.06
   2  -7   3    0.12    0.05
  -3   7  -3    3.48    0.22
  -3   7  -3    3.23    0.23
   3  -7   3    3.33    0.16
   3  -7   3    3.43    0.18
  -4   7  -3   -0.11    0.10
  -4   7  -3   -0.02    0.09
   4  -7   3    0.06    0.06
   4  -7   3    0.02    0.05
  -5   7  -3    0.12    0.11
  -5   7  -3    0.44    0.13
   5  -7   3    0.29    0.09
  -6   7  -3    2.11    0.23
  -6   7  -3    2.13    0.22
   6  -7   3    2.00    0.15
   8   6  -3    0.01    0.09
   8   6  -3    0.06    0.10
   8   6  -3    0.14    0.09
  -8  -6   3    0.23    0.11
  -8  -6   3    0.05    0.11
   7   6  -3    0.29    0.10
   7   6  -3    0.36    0.10
  -7  -6   3    0.19    0.11
  -7  -6   3    0.10    0.12
   6   6  -3    0.80    0.12
   6   6  -3    0.74    0.11
  -6  -6   3    0.81    0.15
  -6  -6   3    0.60    0.12
  -6  -6   3    0.63    0.11
   5   6  -3   28.31    0.95
   5   6  -3   29.12    0.95
  -5  -6   3   30.75    0.90
  -5  -6   3   30.04    0.94
  -5  -6   3   29.45    0.96
  -5  -6   3   28.22    0.97
   4   6  -3    9.91    0.38
   4   6  -3   10.20    0.32
   4   6  -3    9.07    0.37
  -4  -6   3    9.98    0.37
  -4  -6   3    9.33    0.37
  -4  -6   3    9.85    0.40
   3   6  -3    0.13    0.06
   3   6  -3    0.09    0.03
   3   6  -3    0.17    0.05
   3   6  -3    0.09    0.07
  -3  -6   3   -0.02    0.02
  -3  -6   3    0.15    0.06
  -3  -6   3    0.05    0.07
  -3  -6   3    0.02    0.05
   2   6  -3    5.84    0.25
   2   6  -3    5.44    0.24
   2   6  -3    5.84    0.19
   2   6  -3    5.57    0.19
  -2  -6   3    5.55    0.20
  -2  -6   3    5.49    0.25
  -2  -6   3    6.15    0.24
   1   6  -3    4.51    0.16
   1   6  -3    3.80    0.19
  -1  -6   3    3.71    0.16
  -1  -6   3    3.27    0.18
  -1  -6   3    3.86    0.18
   0   6  -3    7.09    0.27
   0   6  -3    6.89    0.30
   0  -6   3    7.24    0.27
   0  -6   3    7.64    0.27
   0  -6   3    7.28    0.27
   0  -6   3    7.03    0.27
  -1   6  -3   46.66    1.34
  -1   6  -3   44.82    1.43
  -1   6  -3   46.13    1.40
   1  -6   3   44.49    1.35
   1  -6   3   47.45    1.38
   1  -6   3   45.70    1.35
  -2   6  -3    0.92    0.13
  -2   6  -3    1.16    0.13
   2  -6   3    1.19    0.10
   2  -6   3    1.18    0.10
   2  -6   3    1.24    0.07
  -3   6  -3   30.50    0.89
  -3   6  -3   28.24    0.96
  -3   6  -3   27.61    0.97
   3  -6   3   30.24    0.89
   3  -6   3   29.64    0.91
  -4   6  -3    0.02    0.06
  -4   6  -3    0.20    0.10
  -4   6  -3    0.20    0.10
   4  -6   3    0.15    0.05
   4  -6   3    0.04    0.06
  -5   6  -3    2.25    0.17
  -5   6  -3    1.97    0.20
  -5   6  -3    2.22    0.20
   5  -6   3    2.05    0.12
   5  -6   3    2.18    0.15
  -6   6  -3    0.64    0.15
   6  -6   3    0.31    0.11
   6  -6   3    0.56    0.09
  -7   6  -3    6.86    0.38
   7  -6   3    6.37    0.29
   9   5  -3    2.95    0.23
   9   5  -3    3.57    0.25
   9   5  -3    3.35    0.25
  -9  -5   3    3.52    0.28
  -9  -5   3    3.30    0.26
   8   5  -3    0.08    0.08
   8   5  -3   -0.03    0.08
   8   5  -3    0.07    0.09
  -8  -5   3    0.02    0.10
  -8  -5   3   -0.07    0.11
   7   5  -3    7.90    0.36
   7   5  -3    7.53    0.36
  -7  -5   3    8.08    0.38
  -7  -5   3    8.35    0.34
  -7  -5   3    8.23    0.39
   6   5  -3    2.71    0.19
   6   5  -3    2.57    0.19
  -6  -5   3    2.99    0.21
  -6  -5   3    2.84    0.19
  -6  -5   3    3.13    0.18
  -6  -5   3    2.77    0.21
   5   5  -3    0.55    0.10
   5   5  -3    0.32    0.08
  -5  -5   3    0.45    0.09
  -5  -5   3    0.71    0.13
  -5  -5   3    0.66    0.11
   4   5  -3   13.83    0.44
   4   5  -3   13.17    0.48
   4   5  -3   13.63    0.49
  -4  -5   3   13.25    0.47
  -4  -5   3   13.84    0.48
  -4  -5   3   14.29    0.45
  -4  -5   3   13.25    0.50
   3   5  -3   25.50    0.82
   3   5  -3   25.10    0.80
   3   5  -3   25.68    0.76
  -3  -5   3   26.34    0.77
  -3  -5   3   24.60    0.79
  -3  -5   3   25.10    0.79
  -3  -5   3   24.87    0.82
   2   5  -3   26.67    0.80
   2   5  -3   26.92    0.80
   2   5  -3   27.31    0.86
   2   5  -3   27.24    0.85
  -2  -5   3   26.74    0.83
  -2  -5   3   26.66    0.81
  -2  -5   3   26.59    0.85
  -2  -5   3   26.78    0.81
   1   5  -3    0.34    0.07
   1   5  -3    0.44    0.05
   1   5  -3    0.25    0.07
  -1  -5   3    0.37    0.06
  -1  -5   3    0.40    0.07
  -1  -5   3    0.37    0.03
  -1  -5   3    0.39    0.06
   0   5  -3    0.05    0.04
   0   5  -3   -0.01    0.06
   0   5  -3    0.07    0.05
   0  -5   3    0.00    0.04
   0  -5   3    0.12    0.05
   0  -5   3   -0.04    0.04
  -1   5  -3   16.18    0.48
  -1   5  -3   15.66    0.55
  -1   5  -3   15.73    0.52
   1  -5   3   15.47    0.51
   1  -5   3   15.60    0.49
   1  -5   3   15.47    0.50
  -2   5  -3   13.68    0.49
  -2   5  -3   14.26    0.40
  -2   5  -3   13.34    0.41
  -2   5  -3   13.20    0.48
   2  -5   3   13.96    0.44
   2  -5   3   13.42    0.45
   2  -5   3   12.43    0.40
   2  -5   3   13.64    0.41
  -3   5  -3    9.62    0.40
  -3   5  -3    9.18    0.38
  -3   5  -3    9.64    0.33
   3  -5   3    9.65    0.33
   3  -5   3    9.95    0.32
   3  -5   3   10.08    0.35
  -4   5  -3   21.04    0.67
  -4   5  -3   20.74    0.72
  -4   5  -3   20.06    0.72
   4  -5   3   20.70    0.63
   4  -5   3   19.97    0.66
  -5   5  -3    0.77    0.11
  -5   5  -3    0.59    0.13
   5  -5   3    0.65    0.07
   5  -5   3    0.64    0.11
   5  -5   3    0.75    0.09
  -6   5  -3   10.66    0.43
  -6   5  -3   10.44    0.47
   6  -5   3   10.41    0.45
   6  -5   3   10.87    0.36
   6  -5   3   10.88    0.40
  -7   5  -3    3.76    0.28
  -7   5  -3    3.96    0.24
   7  -5   3    3.65    0.21
  -8   5  -3    0.59    0.17
  -8   5  -3    1.01    0.17
   8  -5   3    0.59    0.11
   8  -5   3    0.93    0.17
   9   4  -3    0.03    0.10
   9   4  -3   -0.02    0.09
   9   4  -3   -0.12    0.09
  -9  -4   3   -0.18    0.11
  -9  -4   3    0.10    0.12
   8   4  -3    0.48    0.12
   8   4  -3    0.43    0.11
   8   4  -3    0.65    0.12
  -8  -4   3    0.54    0.14
  -8  -4   3    0.58    0.12
  -8  -4   3    0.39    0.13
   7   4  -3    6.57    0.31
   7   4  -3    6.45    0.32
   7   4  -3    6.38    0.30
  -7  -4   3    6.44    0.30
  -7  -4   3    6.33    0.33
  -7  -4   3    6.70    0.34
   6   4  -3   32.99    1.08
   6   4  -3   34.33    1.09
  -6  -4   3   33.90    1.11
  -6  -4   3   32.84    1.06
  -6  -4   3   36.60    1.07
  -6  -4   3   32.44    1.11
   5   4  -3    4.17    0.21
   5   4  -3    4.39    0.19
   5   4  -3    4.39    0.22
  -5  -4   3    4.47    0.21
  -5  -4   3    4.39    0.25
  -5  -4   3    3.97    0.23
   4   4  -3    3.04    0.17
   4   4  -3    3.71    0.15
   4   4  -3    3.46    0.18
  -4  -4   3    3.22    0.19
  -4  -4   3    3.20    0.18
  -4  -4   3    3.49    0.16
  -4  -4   3    3.16    0.17
   3   4  -3    2.03    0.14
   3   4  -3    2.14    0.10
   3   4  -3    2.28    0.14
  -3  -4   3    2.24    0.12
  -3  -4   3    2.51    0.14
  -3  -4   3    2.95    0.14
   2   4  -3    0.79    0.09
   2   4  -3    0.87    0.07
   2   4  -3    1.05    0.07
   2   4  -3    0.58    0.08
  -2  -4   3    0.68    0.07
  -2  -4   3    0.75    0.08
  -2  -4   3    0.78    0.10
  -2  -4   3    0.77    0.07
   1   4  -3    4.39    0.17
   1   4  -3    4.65    0.21
   1   4  -3    4.36    0.19
  -1  -4   3    4.37    0.17
  -1  -4   3    4.24    0.15
  -1  -4   3    4.28    0.19
  -1  -4   3    4.36    0.18
   0   4  -3   43.45    1.32
   0   4  -3   45.68    1.30
   0   4  -3   44.49    1.35
   0  -4   3   42.69    1.30
   0  -4   3   45.49    1.32
   0  -4   3   43.55    1.30
   0  -4   3   42.89    1.29
  -1   4  -3   18.82    0.61
  -1   4  -3   19.31    0.56
  -1   4  -3   18.33    0.62
   1  -4   3   18.90    0.59
   1  -4   3   18.43    0.58
   1  -4   3   19.09    0.61
   1  -4   3   18.43    0.57
  -2   4  -3   41.89    1.25
  -2   4  -3   43.34    1.22
  -2   4  -3   42.55    1.31
  -2   4  -3   40.79    1.31
   2  -4   3   43.56    1.27
   2  -4   3   41.81    1.24
   2  -4   3   42.95    1.23
   2  -4   3   43.11    1.24
  -3   4  -3    0.01    0.06
  -3   4  -3   -0.02    0.04
  -3   4  -3   -0.02    0.06
   3  -4   3    0.05    0.05
   3  -4   3    0.08    0.04
   3  -4   3    0.01    0.03
  -4   4  -3   24.21    0.76
  -4   4  -3   23.63    0.80
   4  -4   3   24.06    0.75
   4  -4   3   24.10    0.72
   4  -4   3   22.72    0.78
  -5   4  -3    6.75    0.29
  -5   4  -3    6.92    0.33
   5  -4   3    6.17    0.26
   5  -4   3    6.45    0.30
   5  -4   3    6.32    0.23
  -6   4  -3   10.78    0.42
  -6   4  -3    9.56    0.44
   6  -4   3   10.22    0.43
   6  -4   3   10.00    0.38
   6  -4   3   10.33    0.34
  -7   4  -3    4.36    0.29
  -7   4  -3    4.83    0.27
   7  -4   3    4.47    0.27
   7  -4   3    4.77    0.24
   7  -4   3    4.70    0.19
  -8   4  -3    0.05    0.11
  -8   4  -3    0.24    0.12
   8  -4   3    0.12    0.08
   8  -4   3    0.15    0.11
   9   3  -3    0.19    0.11
   9   3  -3    0.00    0.09
   9   3  -3    0.06    0.11
  -9  -3   3    0.11    0.13
  -9  -3   3    0.34    0.13
  -9  -3   3    0.00    0.10
   8   3  -3   -0.11    0.08
   8   3  -3    0.04    0.08
   8   3  -3   -0.09    0.07
  -8  -3   3   -0.06    0.10
  -8  -3   3   -0.08    0.07
  -8  -3   3    0.09    0.11
   7   3  -3    7.93    0.35
   7   3  -3    7.14    0.34
   7   3  -3    7.31    0.33
  -7  -3   3    7.68    0.37
  -7  -3   3    7.98    0.37
  -7  -3   3    7.81    0.34
   6   3  -3    0.24    0.08
   6   3  -3    0.22    0.09
  -6  -3   3    0.16    0.09
  -6  -3   3    0.12    0.09
  -6  -3   3    0.05    0.06
  -6  -3   3    0.22    0.08
   5   3  -3    2.82    0.17
   5   3  -3    2.82    0.17
   5   3  -3    2.79    0.15
  -5  -3   3    2.74    0.15
  -5  -3   3    2.89    0.19
  -5  -3   3    2.77    0.19
   4   3  -3   -0.02    0.04
   4   3  -3    0.04    0.05
   4   3  -3    0.13    0.04
  -4  -3   3    0.01    0.06
  -4  -3   3    0.00    0.06
  -4  -3   3    0.31    0.06
   3   3  -3    5.21    0.22
   3   3  -3    5.21    0.19
   3   3  -3    5.04    0.22
  -3  -3   3    5.80    0.23
  -3  -3   3    5.22    0.21
  -3  -3   3    5.15    0.21
  -3  -3   3    5.42    0.24
   2   3  -3   15.83    0.49
   2   3  -3   14.80    0.50
   2   3  -3   15.68    0.48
   2   3  -3   14.98    0.52
  -2  -3   3   15.84    0.50
  -2  -3   3   15.97    0.50
  -2  -3   3   16.19    0.49
  -2  -3   3   15.10    0.52
   1   3  -3   33.64    0.96
   1   3  -3   31.37    0.99
   1   3  -3   34.47    1.02
   1   3  -3   33.08    0.98
  -1  -3   3   32.77    0.99
  -1  -3   3   32.65    0.97
  -1  -3   3   32.32    0.99
  -1  -3   3   32.54    0.97
   0   3  -3   38.02    1.07
   0   3  -3   35.80    1.09
   0   3  -3   36.40    1.11
   0  -3   3   36.67    1.08
   0  -3   3   34.84    1.08
   0  -3   3   36.21    1.07
   0  -3   3   37.08    1.06
   0  -3   3   37.02    1.09
   0  -3   3   35.28    1.05
  -1   3  -3   16.87    0.55
  -1   3  -3   16.51    0.56
  -1   3  -3   16.18    0.49
  -1   3  -3   17.22    0.50
   1  -3   3   16.86    0.52
   1  -3   3   16.82    0.51
   1  -3   3   16.69    0.55
   1  -3   3   17.48    0.50
   1  -3   3   16.55    0.52
  -2   3  -3    1.60    0.14
  -2   3  -3    1.42    0.13
  -2   3  -3    1.42    0.08
  -2   3  -3    1.43    0.07
   2  -3   3    1.30    0.07
   2  -3   3    1.49    0.10
   2  -3   3    1.43    0.08
   2  -3   3    1.33    0.08
  -3   3  -3   54.28    1.62
  -3   3  -3   53.94    1.66
  -3   3  -3   54.78    1.67
   3  -3   3   54.09    1.58
   3  -3   3   54.92    1.61
   3  -3   3   56.18    1.62
  -4   3  -3   17.65    0.63
  -4   3  -3   18.08    0.59
   4  -3   3   18.15    0.61
   4  -3   3   17.91    0.55
   4  -3   3   17.83    0.57
  -5   3  -3    1.53    0.13
  -5   3  -3    1.20    0.15
   5  -3   3    1.20    0.09
   5  -3   3    1.36    0.06
   5  -3   3    1.00    0.12
   5  -3   3    1.44    0.11
  -6   3  -3    3.66    0.21
  -6   3  -3    2.98    0.22
   6  -3   3    3.65    0.19
   6  -3   3    3.52    0.15
   6  -3   3    3.53    0.13
   6  -3   3    2.97    0.20
  -7   3  -3    3.79    0.24
  -7   3  -3    3.71    0.26
   7  -3   3    3.73    0.21
   7  -3   3    3.96    0.17
   7  -3   3    3.59    0.24
  -8   3  -3    2.18    0.21
  -8   3  -3    2.34    0.22
   8  -3   3    2.32    0.21
   8  -3   3    1.96    0.17
  -9   3  -3   12.41    0.55
  -9   3  -3   13.09    0.58
   9  -3   3   13.01    0.55
   9  -3   3   13.42    0.51
   9   2  -3    0.83    0.14
   9   2  -3    0.60    0.13
   9   2  -3    0.81    0.14
  -9  -2   3    0.81    0.15
  -9  -2   3    0.82    0.17
  -9  -2   3    0.77    0.16
   8   2  -3    0.00    0.07
   8   2  -3    0.08    0.08
   8   2  -3   -0.05    0.08
  -8  -2   3    0.01    0.09
  -8  -2   3   -0.03    0.10
  -8  -2   3    0.04    0.08
   7   2  -3    0.50    0.11
   7   2  -3    0.51    0.11
   7   2  -3    0.25    0.09
  -7  -2   3    0.50    0.13
  -7  -2   3    0.62    0.12
  -7  -2   3    0.49    0.13
   6   2  -3    4.53    0.24
   6   2  -3    4.92    0.24
  -6  -2   3    3.86    0.25
  -6  -2   3    4.57    0.25
  -6  -2   3    4.65    0.24
   5   2  -3    0.17    0.06
   5   2  -3    0.14    0.06
   5   2  -3    0.11    0.06
  -5  -2   3    0.09    0.07
  -5  -2   3    0.12    0.08
  -5  -2   3    0.19    0.06
   4   2  -3    0.20    0.06
   4   2  -3    0.27    0.07
   4   2  -3    0.04    0.04
  -4  -2   3    0.07    0.06
  -4  -2   3    0.21    0.07
  -4  -2   3    0.07    0.05
   3   2  -3   44.09    1.33
   3   2  -3   43.41    1.33
   3   2  -3   45.44    1.36
  -3  -2   3   45.65    1.36
  -3  -2   3   46.22    1.34
  -3  -2   3   46.25    1.32
  -3  -2   3   41.90    1.35
   2   2  -3   59.42    1.74
   2   2  -3   58.79    1.73
   2   2  -3   60.78    1.74
   2   2  -3   58.90    1.76
  -2  -2   3   58.89    1.75
  -2  -2   3   61.36    1.75
  -2  -2   3   57.64    1.75
  -2  -2   3   58.16    1.71
   1   2  -3   37.32    1.10
   1   2  -3   37.82    1.10
   1   2  -3   35.92    1.10
   1   2  -3   36.52    1.12
   1   2  -3   38.01    1.09
  -1  -2   3   36.77    1.09
  -1  -2   3   38.20    1.11
  -1  -2   3   36.67    1.11
  -1  -2   3   37.40    1.10
   0   2  -3   14.38    0.44
   0   2  -3   14.72    0.47
   0   2  -3   14.37    0.44
   0   2  -3   14.82    0.46
   0   2  -3   13.64    0.44
   0  -2   3   14.65    0.43
   0  -2   3   14.36    0.44
   0  -2   3   13.97    0.45
   0  -2   3   14.21    0.46
   0  -2   3   13.76    0.45
   0  -2   3   14.48    0.43
   0  -2   3   15.21    0.48
  -1   2  -3   20.14    0.61
  -1   2  -3   20.99    0.62
  -1   2  -3   20.82    0.66
  -1   2  -3   20.78    0.61
   1  -2   3   19.86    0.62
   1  -2   3   21.04    0.61
   1  -2   3   20.30    0.62
   1  -2   3   21.78    0.65
   1  -2   3   20.16    0.61
  -2   2  -3   16.25    0.55
  -2   2  -3   16.62    0.52
  -2   2  -3   16.89    0.51
  -2   2  -3   16.99    0.50
  -2   2  -3   16.83    0.56
   2  -2   3   16.37    0.51
   2  -2   3   17.25    0.52
   2  -2   3   17.28    0.55
   2  -2   3   16.44    0.52
   2  -2   3   16.54    0.50
  -3   2  -3    1.25    0.13
  -3   2  -3    1.00    0.10
   3  -2   3    0.80    0.10
   3  -2   3    0.85    0.09
   3  -2   3    1.02    0.10
   3  -2   3    0.92    0.08
   3  -2   3    0.89    0.06
   3  -2   3    1.06    0.07
  -4   2  -3    1.23    0.11
  -4   2  -3    1.04    0.12
   4  -2   3    1.26    0.10
   4  -2   3    1.13    0.11
   4  -2   3    1.31    0.07
   4  -2   3    1.28    0.08
   4  -2   3    1.17    0.08
  -5   2  -3    9.54    0.41
  -5   2  -3   11.16    0.40
   5  -2   3   10.74    0.38
   5  -2   3   11.21    0.34
   5  -2   3   10.38    0.40
   5  -2   3   10.70    0.35
  -6   2  -3   15.35    0.47
  -6   2  -3   14.95    0.55
  -6   2  -3   14.79    0.57
   6  -2   3   15.54    0.52
   6  -2   3   14.72    0.55
   6  -2   3   15.43    0.48
  -7   2  -3   16.39    0.51
  -7   2  -3   15.35    0.62
  -7   2  -3   15.72    0.60
   7  -2   3   16.47    0.57
   7  -2   3   16.18    0.60
   7  -2   3   16.71    0.52
  -8   2  -3    0.27    0.11
  -8   2  -3    0.23    0.12
   8  -2   3    0.08    0.08
   8  -2   3    0.30    0.11
   8  -2   3    0.34    0.07
  -9   2  -3    1.34    0.19
  -9   2  -3    1.21    0.18
   9  -2   3    0.83    0.15
   9  -2   3    1.05    0.14
   9   1  -3    0.02    0.09
   9   1  -3    0.12    0.08
   9   1  -3    0.01    0.09
  -9  -1   3    0.04    0.14
  -9  -1   3    0.03    0.11
  -9  -1   3    0.05    0.11
   8   1  -3    0.36    0.10
   8   1  -3    0.31    0.10
   8   1  -3    0.37    0.11
  -8  -1   3    0.29    0.11
  -8  -1   3    0.36    0.12
  -8  -1   3    0.22    0.12
   7   1  -3    1.71    0.16
   7   1  -3    1.83    0.15
   7   1  -3    1.49    0.16
  -7  -1   3    1.99    0.17
   6   1  -3    2.26    0.17
   6   1  -3    1.76    0.14
   6   1  -3    2.15    0.17
  -6  -1   3    2.38    0.17
  -6  -1   3    1.80    0.17
  -6  -1   3    1.80    0.17
   5   1  -3    0.08    0.06
   5   1  -3    0.00    0.05
   5   1  -3    0.08    0.06
  -5  -1   3    0.02    0.06
  -5  -1   3    0.02    0.05
  -5  -1   3   -0.03    0.07
   4   1  -3    7.28    0.29
   4   1  -3    7.49    0.29
   4   1  -3    7.53    0.28
  -4  -1   3    7.34    0.27
  -4  -1   3    7.41    0.30
  -4  -1   3    7.25    0.30
   3   1  -3   69.77    2.04
   3   1  -3   69.37    2.07
   3   1  -3   68.04    2.05
  -3  -1   3   70.59    2.01
  -3  -1   3   70.25    2.07
  -3  -1   3   70.23    2.06
   2   1  -3   65.43    1.89
   2   1  -3   63.03    1.87
   2   1  -3   64.53    1.85
   2   1  -3   65.19    1.87
  -2  -1   3   58.63    1.87
  -2  -1   3   63.58    1.83
  -2  -1   3   64.16    1.88
  -2  -1   3   64.99    1.88
   1   1  -3    0.27    0.04
   1   1  -3    0.19    0.04
   1   1  -3    0.29    0.04
   1   1  -3    0.19    0.04
   1   1  -3    0.27    0.04
   1   1  -3    0.27    0.04
   1   1  -3    0.32    0.04
  -1  -1   3    0.25    0.04
  -1  -1   3    0.47    0.05
  -1  -1   3    0.30    0.05
  -1  -1   3    0.31    0.05
  -1  -1   3    0.33    0.04
   0   1  -3    5.80    0.20
   0   1  -3    6.24    0.21
   0   1  -3    5.95    0.20
   0   1  -3    6.38    0.20
   0   1  -3    6.10    0.22
   0  -1   3    6.03    0.22
   0  -1   3    5.87    0.20
   0  -1   3    6.14    0.22
   0  -1   3    6.20    0.20
   0  -1   3    5.86    0.20
   0  -1   3    6.17    0.21
   0  -1   3    5.98    0.19
  -1   1  -3    9.59    0.30
  -1   1  -3    9.45    0.30
  -1   1  -3    9.24    0.32
  -1   1  -3    9.45    0.33
  -1   1  -3    9.67    0.30
  -1   1  -3    9.93    0.29
   1  -1   3    9.50    0.30
   1  -1   3    9.34    0.29
   1  -1   3    9.16    0.30
   1  -1   3    9.79    0.30
   1  -1   3    9.46    0.33
   1  -1   3    9.86    0.32
  -2   1  -3   20.64    0.57
  -2   1  -3   19.74    0.61
  -2   1  -3   19.48    0.58
  -2   1  -3   19.34    0.61
  -2   1  -3   17.94    0.61
  -2   1  -3   18.44    0.59
  -2   1  -3   19.12    0.59
   2  -1   3   18.97    0.58
   2  -1   3   19.71    0.59
   2  -1   3   19.06    0.58
   2  -1   3   19.24    0.57
   2  -1   3   20.13    0.62
  -3   1  -3  121.55    3.41
  -3   1  -3  117.38    3.52
  -3   1  -3  121.85    3.50
   3  -1   3  123.32    3.43
   3  -1   3  115.64    3.40
   3  -1   3  119.68    3.50
   3  -1   3  117.51    3.44
   3  -1   3  119.67    3.43
   3  -1   3  121.15    3.50
  -4   1  -3    0.02    0.07
  -4   1  -3   -0.08    0.05
   4  -1   3    0.06    0.04
   4  -1   3   -0.05    0.04
   4  -1   3   -0.02    0.05
   4  -1   3    0.10    0.06
  -5   1  -3    1.53    0.13
  -5   1  -3    1.67    0.10
  -5   1  -3    1.59    0.14
   5  -1   3    1.57    0.11
   5  -1   3    1.58    0.13
   5  -1   3    1.71    0.10
   5  -1   3    1.69    0.12
  -6   1  -3   -0.08    0.07
  -6   1  -3    0.00    0.05
  -6   1  -3   -0.15    0.07
   6  -1   3   -0.06    0.05
   6  -1   3   -0.01    0.04
   6  -1   3    0.04    0.06
  -7   1  -3    0.91    0.13
  -7   1  -3    1.13    0.16
  -7   1  -3    1.00    0.10
   7  -1   3    0.82    0.11
   7  -1   3    0.80    0.12
   7  -1   3    0.75    0.09
  -8   1  -3    6.18    0.34
  -8   1  -3    6.21    0.26
  -8   1  -3    6.69    0.36
   8  -1   3    6.89    0.30
   8  -1   3    6.06    0.31
   8  -1   3    6.27    0.26
  -9   1  -3    3.05    0.26
  -9   1  -3    3.12    0.24
   9  -1   3    2.71    0.23
   9  -1   3    2.78    0.17
   9  -1   3    2.86    0.20
 -10   1  -3    1.08    0.20
 -10   1  -3    0.82    0.17
  10  -1   3    1.06    0.17
  10  -1   3    1.00    0.15
   9   0  -3   -0.03    0.09
   9   0  -3    0.04    0.09
  -9   0   3    0.13    0.13
  -9   0   3    0.22    0.12
  -9   0   3   -0.01    0.11
   8   0  -3    0.13    0.09
   8   0  -3   -0.06    0.08
   8   0  -3    0.07    0.07
  -8   0   3    0.14    0.10
  -8   0   3    0.27    0.13
  -8   0   3    0.19    0.11
   7   0  -3    0.57    0.11
   7   0  -3    0.75    0.10
   7   0  -3    0.58    0.12
  -7   0   3    0.57    0.13
   6   0  -3    4.67    0.25
   6   0  -3    5.35    0.26
   6   0  -3    5.62    0.24
  -6   0   3    5.49    0.29
  -6   0   3    5.46    0.27
  -6   0   3    4.97    0.26
   5   0  -3   23.21    0.78
   5   0  -3   24.99    0.77
   5   0  -3   23.73    0.78
  -5   0   3   22.83    0.77
  -5   0   3   24.45    0.81
   4   0  -3    0.40    0.07
   4   0  -3    0.30    0.06
   4   0  -3    0.34    0.07
  -4   0   3    0.38    0.06
  -4   0   3    0.30    0.07
  -4   0   3    0.19    0.07
   3   0  -3   52.74    1.51
   3   0  -3   51.48    1.57
   3   0  -3   53.09    1.54
   3   0  -3   52.44    1.56
  -3   0   3   52.23    1.51
  -3   0   3   51.07    1.57
  -3   0   3   52.47    1.55
   2   0  -3    6.21    0.22
   2   0  -3    5.98    0.22
   2   0  -3    6.11    0.23
   2   0  -3    6.02    0.22
   2   0  -3    6.02    0.21
  -2   0   3    6.19    0.23
  -2   0   3    6.39    0.22
  -2   0   3    5.96    0.23
  -2   0   3    5.92    0.23
  -2   0   3    6.04    0.21
   1   0  -3    3.61    0.14
   1   0  -3    3.58    0.13
   1   0  -3    3.81    0.13
   1   0  -3    3.55    0.14
   1   0  -3    3.38    0.13
   1   0  -3    3.49    0.15
  -1   0   3    3.69    0.14
  -1   0   3    3.26    0.14
  -1   0   3    3.50    0.13
  -1   0   3    3.74    0.15
  -1   0   3    3.53    0.13
  -1   0   3    3.43    0.13
   0   0  -3    0.05    0.02
   0   0  -3    0.02    0.02
   0   0  -3    0.08    0.03
   0   0  -3    0.10    0.03
   0   0  -3    0.01    0.02
   0   0  -3    0.05    0.03
   0   0   3    0.16    0.03
   0   0   3    0.05    0.02
   0   0   3    0.06    0.02
   0   0   3    0.04    0.02
   0   0   3    0.00    0.03
   0   0   3    0.04    0.03
  -1   0  -3  356.93   11.36
  -1   0  -3  412.84   11.52
  -1   0  -3  380.41   11.24
  -1   0  -3  400.98   11.49
  -1   0  -3  414.47   11.50
  -1   0  -3  378.28   11.34
   1   0   3  386.02   11.24
   1   0   3  452.01   11.53
   1   0   3  453.04   11.51
   1   0   3  438.28   11.50
   1   0   3  363.11   11.36
   1   0   3  356.94   11.34
  -2   0  -3  583.11   16.40
  -2   0  -3  585.75   16.37
  -2   0  -3  606.11   16.37
  -2   0  -3  545.94   16.15
  -2   0  -3  620.81   16.38
  -2   0  -3  571.64   16.18
  -2   0  -3  519.48   16.00
   2   0   3  509.06   16.00
   2   0   3  616.97   16.38
   2   0   3  633.13   16.41
   2   0   3  489.43   16.14
   2   0   3  545.25   16.17
  -3   0  -3    7.30    0.27
  -3   0  -3    7.81    0.27
  -3   0  -3    7.35    0.29
  -3   0  -3    7.78    0.26
   3   0   3    7.46    0.25
   3   0   3    7.37    0.26
   3   0   3    7.59    0.27
   3   0   3    7.66    0.27
   3   0   3    7.81    0.25
   3   0   3    7.64    0.25
  -4   0  -3   53.24    1.55
  -4   0  -3   54.21    1.62
  -4   0  -3   53.78    1.61
   4   0   3   53.16    1.60
   4   0   3   49.08    1.57
   4   0   3   56.61    1.56
   4   0   3   52.89    1.55
  -5   0  -3    3.35    0.20
  -5   0  -3    3.39    0.19
  -5   0  -3    3.44    0.15
   5   0   3    3.61    0.17
   5   0   3    3.71    0.17
   5   0   3    3.51    0.16
   5   0   3    3.26    0.18
  -6   0  -3   37.71    1.22
  -6   0  -3   38.12    1.14
  -6   0  -3   37.40    1.21
   6   0   3   38.69    1.14
   6   0   3   38.63    1.19
   6   0   3   37.80    1.17
  -7   0  -3    3.09    0.22
  -7   0  -3    2.98    0.16
  -7   0  -3    3.06    0.22
   7   0   3    2.96    0.18
   7   0   3    3.04    0.17
   7   0   3    2.51    0.18
  -8   0  -3    1.98    0.20
  -8   0  -3    1.94    0.20
  -8   0  -3    1.74    0.14
   8   0   3    1.92    0.17
   8   0   3    2.05    0.15
   8   0   3    1.80    0.16
  -9   0  -3    0.46    0.14
  -9   0  -3    0.51    0.10
  -9   0  -3    0.53    0.14
   9   0   3    0.47    0.12
   9   0   3    0.39    0.12
   9   0   3    0.49    0.09
 -10   0  -3    2.03    0.24
 -10   0  -3    2.45    0.23
  10   0   3    1.47    0.18
  10   0   3    1.81    0.21
   9  -1  -3   -0.01    0.09
   9  -1  -3   -0.10    0.09
  -9   1   3    0.18    0.11
  -9   1   3    0.19    0.12
  -9   1   3    0.03    0.12
   8  -1  -3    4.18    0.25
   8  -1  -3    3.99    0.26
  -8   1   3    4.04    0.28
  -8   1   3    3.57    0.25
  -8   1   3    4.20    0.28
   7  -1  -3   10.37    0.37
   7  -1  -3    9.48    0.40
   7  -1  -3   10.21    0.43
  -7   1   3   10.32    0.42
  -7   1   3   10.38    0.44
  -7   1   3    9.86    0.45
   6  -1  -3   23.04    0.75
   6  -1  -3   23.03    0.71
   6  -1  -3   20.76    0.76
  -6   1   3   22.31    0.75
  -6   1   3   22.94    0.78
  -6   1   3   23.01    0.80
   5  -1  -3    0.02    0.06
   5  -1  -3    0.00    0.05
   5  -1  -3    0.02    0.05
   5  -1  -3    0.05    0.05
  -5   1   3    0.11    0.07
  -5   1   3    0.42    0.09
   4  -1  -3    5.81    0.20
   4  -1  -3    5.67    0.24
   4  -1  -3    5.44    0.24
   4  -1  -3    5.32    0.23
  -4   1   3    5.62    0.24
  -4   1   3    5.09    0.25
  -4   1   3    5.78    0.21
   3  -1  -3  173.81    4.92
   3  -1  -3  183.79    4.86
   3  -1  -3  161.35    4.99
   3  -1  -3  171.38    5.00
  -3   1   3  168.56    4.94
  -3   1   3  178.87    4.86
  -3   1   3  163.76    5.00
   2  -1  -3   34.90    1.08
   2  -1  -3   36.36    1.03
   2  -1  -3   36.35    1.06
   2  -1  -3   35.91    1.05
   2  -1  -3   34.76    1.07
  -2   1   3   34.75    1.03
  -2   1   3   35.81    1.06
  -2   1   3   34.40    1.08
  -2   1   3   37.36    1.05
   1  -1  -3    4.65    0.16
   1  -1  -3    4.38    0.15
   1  -1  -3    4.25    0.17
   1  -1  -3    4.41    0.15
   1  -1  -3    4.70    0.16
   1  -1  -3    4.28    0.16
  -1   1   3    4.32    0.15
  -1   1   3    4.73    0.17
  -1   1   3    4.44    0.16
  -1   1   3    4.18    0.16
  -1   1   3    4.19    0.17
  -1   1   3    4.83    0.16
   0  -1  -3  199.63    5.78
   0  -1  -3  197.49    5.69
   0  -1  -3  205.04    5.64
   0  -1  -3  196.53    5.78
   0  -1  -3  205.63    5.71
   0   1   3  202.01    5.78
   0   1   3  208.18    5.79
   0   1   3  198.30    5.64
   0   1   3  187.50    5.71
   0   1   3  201.55    5.78
  -1  -1  -3   44.81    1.35
  -1  -1  -3   46.77    1.31
  -1  -1  -3   46.12    1.31
  -1  -1  -3   44.22    1.34
  -1  -1  -3   46.88    1.34
  -1  -1  -3   45.21    1.32
   1   1   3   45.16    1.34
   1   1   3   42.84    1.30
   1   1   3   43.43    1.32
   1   1   3   44.96    1.31
   1   1   3   47.27    1.34
   1   1   3   43.69    1.35
  -2  -1  -3  957.92   24.94
  -2  -1  -3  796.48   24.58
  -2  -1  -3 1000.00   24.92
  -2  -1  -3  840.58   24.91
  -2  -1  -3  837.04   24.37
   2   1   3  975.56   24.94
   2   1   3  821.68   24.37
   2   1   3  749.62   24.58
   2   1   3  823.25   24.65
  -3  -1  -3   84.13    2.33
  -3  -1  -3   79.14    2.32
  -3  -1  -3   80.43    2.36
  -3  -1  -3   79.62    2.30
  -3  -1  -3   76.31    2.37
  -3  -1  -3   81.34    2.35
   3   1   3   79.54    2.32
   3   1   3   78.04    2.32
   3   1   3   80.28    2.35
   3   1   3   78.87    2.30
   3   1   3   83.60    2.37
   3   1   3   82.56    2.37
  -4  -1  -3   17.53    0.58
  -4  -1  -3   17.74    0.58
  -4  -1  -3   17.53    0.54
   4   1   3   17.05    0.55
   4   1   3   17.67    0.55
   4   1   3   17.09    0.55
   4   1   3   17.51    0.56
  -5  -1  -3    0.04    0.05
  -5  -1  -3    0.10    0.07
  -5  -1  -3   -0.11    0.05
   5   1   3    0.12    0.06
   5   1   3    0.07    0.05
   5   1   3    0.09    0.05
  -6  -1  -3    2.75    0.15
  -6  -1  -3    2.86    0.19
  -6  -1  -3    2.81    0.19
   6   1   3    2.96    0.17
   6   1   3    2.95    0.16
   6   1   3    2.90    0.16
  -7  -1  -3   17.32    0.56
  -7  -1  -3   16.82    0.62
  -7  -1  -3   16.65    0.62
   7   1   3   16.13    0.59
   7   1   3   17.21    0.56
   7   1   3   17.10    0.59
  -8  -1  -3    0.88    0.15
  -8  -1  -3    0.84    0.11
  -8  -1  -3    1.01    0.15
   8   1   3    1.10    0.12
   8   1   3    0.86    0.12
   8   1   3    1.00    0.13
  -9  -1  -3    1.28    0.18
  -9  -1  -3    1.01    0.13
  -9  -1  -3    1.21    0.18
   9   1   3    0.90    0.14
   9   1   3    0.69    0.12
   9   1   3    1.01    0.12
 -10  -1  -3    0.44    0.14
 -10  -1  -3    0.58    0.12
 -10  -1  -3    0.30    0.13
  10   1   3    0.28    0.10
  10   1   3    0.44    0.11
  10   1   3    0.36    0.13
   9  -2  -3    1.14    0.17
   9  -2  -3    0.91    0.16
  -9   2   3    1.09    0.20
  -9   2   3    1.10    0.20
   8  -2  -3    0.28    0.10
   8  -2  -3    0.08    0.08
  -8   2   3    0.11    0.11
  -8   2   3    0.20    0.10
  -8   2   3    0.47    0.14
   7  -2  -3    0.05    0.06
   7  -2  -3    0.05    0.08
   7  -2  -3   -0.01    0.08
  -7   2   3    0.05    0.09
  -7   2   3   -0.04    0.08
  -7   2   3    0.09    0.11
   6  -2  -3    0.12    0.06
   6  -2  -3    0.08    0.08
   6  -2  -3    0.11    0.08
  -6   2   3    0.08    0.08
  -6   2   3    0.07    0.09
  -6   2   3    0.14    0.09
   5  -2  -3    1.07    0.09
   5  -2  -3    1.07    0.11
   5  -2  -3    1.16    0.08
   5  -2  -3    1.20    0.13
   5  -2  -3    0.93    0.11
  -5   2   3    0.95    0.12
  -5   2   3    1.15    0.12
   4  -2  -3    3.61    0.15
   4  -2  -3    3.77    0.18
   4  -2  -3    4.06    0.14
   4  -2  -3    3.37    0.18
   4  -2  -3    3.60    0.18
  -4   2   3    3.44    0.18
  -4   2   3    3.53    0.19
   3  -2  -3   25.37    0.72
   3  -2  -3   24.03    0.77
   3  -2  -3   24.42    0.75
   3  -2  -3   24.59    0.78
  -3   2   3   24.49    0.76
  -3   2   3   24.81    0.72
  -3   2   3   23.92    0.78
   2  -2  -3   23.10    0.69
   2  -2  -3   22.52    0.71
   2  -2  -3   22.59    0.69
   2  -2  -3   22.28    0.71
   2  -2  -3   22.77    0.66
  -2   2   3   22.43    0.66
  -2   2   3   22.96    0.70
  -2   2   3   22.57    0.71
  -2   2   3   23.18    0.68
   1  -2  -3  116.39    3.27
   1  -2  -3  111.20    3.31
   1  -2  -3  109.92    3.32
   1  -2  -3  115.75    3.22
   1  -2  -3  115.58    3.25
   1  -2  -3  116.67    3.31
  -1   2   3  113.87    3.27
  -1   2   3  110.49    3.32
  -1   2   3  112.86    3.31
  -1   2   3  113.58    3.22
  -1   2   3  115.13    3.25
  -1   2   3  117.12    3.32
   0  -2  -3   94.18    2.88
   0  -2  -3   95.99    2.87
   0  -2  -3   98.58    2.80
   0  -2  -3  101.48    2.84
   0  -2  -3   97.74    2.88
   0  -2  -3  101.62    2.82
   0  -2  -3  100.78    2.81
   0   2   3   97.08    2.84
   0   2   3  101.37    2.88
   0   2   3  105.52    2.87
   0   2   3   98.42    2.80
   0   2   3   91.81    2.88
  -1  -2  -3    1.83    0.09
  -1  -2  -3    1.71    0.10
  -1  -2  -3    1.86    0.08
  -1  -2  -3    1.75    0.10
  -1  -2  -3    1.60    0.08
  -1  -2  -3    1.75    0.09
   1   2   3    1.80    0.09
   1   2   3    1.76    0.10
   1   2   3    1.81    0.09
   1   2   3    1.78    0.07
   1   2   3    1.85    0.09
   1   2   3    1.86    0.10
  -2  -2  -3    0.20    0.04
  -2  -2  -3    0.24    0.04
  -2  -2  -3    0.24    0.04
  -2  -2  -3    0.17    0.04
  -2  -2  -3    0.20    0.04
   2   2   3    0.28    0.04
   2   2   3    0.26    0.05
   2   2   3    0.30    0.04
   2   2   3    0.28    0.03
  -3  -2  -3    3.85    0.17
  -3  -2  -3    3.95    0.15
  -3  -2  -3    3.66    0.17
  -3  -2  -3    3.97    0.16
  -3  -2  -3    3.75    0.15
  -3  -2  -3    3.87    0.16
   3   2   3    3.89    0.17
   3   2   3    3.98    0.16
   3   2   3    4.11    0.16
   3   2   3    3.91    0.15
   3   2   3    4.01    0.15
  -4  -2  -3    7.15    0.28
  -4  -2  -3    7.38    0.26
  -4  -2  -3    7.09    0.26
  -4  -2  -3    6.66    0.28
   4   2   3    6.95    0.26
   4   2   3    6.97    0.27
   4   2   3    7.00    0.26
   4   2   3    7.16    0.26
  -5  -2  -3    2.67    0.14
  -5  -2  -3    2.54    0.16
  -5  -2  -3    2.55    0.16
   5   2   3    2.59    0.15
   5   2   3    2.73    0.14
   5   2   3    2.28    0.14
  -6  -2  -3   16.72    0.60
  -6  -2  -3   17.35    0.57
  -6  -2  -3   16.88    0.60
   6   2   3   17.31    0.58
   6   2   3   17.54    0.58
   6   2   3   17.34    0.56
  -7  -2  -3   34.82    1.10
  -7  -2  -3   34.96    1.16
  -7  -2  -3   36.89    1.15
   7   2   3   35.90    1.12
   7   2   3   34.39    1.09
   7   2   3   36.07    1.12
  -8  -2  -3    4.92    0.28
  -8  -2  -3    5.25    0.25
  -8  -2  -3    5.62    0.30
   8   2   3    4.93    0.25
   8   2   3    5.37    0.27
   8   2   3    5.04    0.26
  -9  -2  -3    0.63    0.14
  -9  -2  -3    0.71    0.14
  -9  -2  -3    0.59    0.11
   9   2   3    0.82    0.12
   9   2   3    0.55    0.11
   9   2   3    0.72    0.13
 -10  -2  -3    0.02    0.12
 -10  -2  -3    0.07    0.09
 -10  -2  -3    0.01    0.11
  10   2   3    0.08    0.09
  10   2   3   -0.02    0.09
  10   2   3    0.02    0.09
   8  -3  -3    0.95    0.16
   8  -3  -3    1.02    0.14
  -8   3   3    1.28    0.20
  -8   3   3    1.08    0.18
   7  -3  -3    6.64    0.30
   7  -3  -3    6.06    0.32
  -7   3   3    6.03    0.34
  -7   3   3    6.27    0.30
  -7   3   3    6.26    0.34
   6  -3  -3   19.59    0.68
   6  -3  -3   18.49    0.64
   6  -3  -3   19.60    0.58
  -6   3   3   19.10    0.64
  -6   3   3   18.62    0.69
  -6   3   3   17.80    0.69
   5  -3  -3    0.49    0.06
   5  -3  -3    0.48    0.05
   5  -3  -3    0.31    0.09
   5  -3  -3    0.38    0.08
  -5   3   3    0.61    0.11
  -5   3   3    0.41    0.08
  -5   3   3    0.60    0.11
   4  -3  -3   10.49    0.41
   4  -3  -3   11.32    0.33
   4  -3  -3   11.22    0.34
   4  -3  -3   10.63    0.38
   4  -3  -3   10.77    0.40
  -4   3   3   10.53    0.41
  -4   3   3   11.17    0.38
   3  -3  -3    1.51    0.07
   3  -3  -3    1.67    0.10
   3  -3  -3    1.27    0.11
   3  -3  -3    1.52    0.06
   3  -3  -3    1.38    0.11
  -3   3   3    1.46    0.10
  -3   3   3    1.44    0.12
   2  -3  -3    5.06    0.19
   2  -3  -3    5.12    0.19
   2  -3  -3    5.20    0.16
   2  -3  -3    4.78    0.21
   2  -3  -3    5.29    0.21
  -2   3   3    5.25    0.21
  -2   3   3    5.45    0.16
  -2   3   3    5.01    0.20
  -2   3   3    5.24    0.19
   1  -3  -3   53.94    1.55
   1  -3  -3   53.97    1.51
   1  -3  -3   52.97    1.58
   1  -3  -3   52.21    1.58
   1  -3  -3   52.68    1.53
  -1   3   3   52.84    1.51
  -1   3   3   54.35    1.58
  -1   3   3   54.15    1.58
  -1   3   3   54.10    1.58
  -1   3   3   53.47    1.55
  -1   3   3   53.06    1.58
  -1   3   3   53.51    1.53
   0  -3  -3   40.17    1.15
   0  -3  -3   39.50    1.16
   0  -3  -3   39.17    1.17
   0  -3  -3   38.89    1.12
   0  -3  -3   38.97    1.17
   0   3   3   39.15    1.17
   0   3   3   38.78    1.14
   0   3   3   40.95    1.16
   0   3   3   38.33    1.17
   0   3   3   39.23    1.12
  -1  -3  -3    5.56    0.21
  -1  -3  -3    5.66    0.18
  -1  -3  -3    5.61    0.19
  -1  -3  -3    5.54    0.20
  -1  -3  -3    5.55    0.20
   1   3   3    5.33    0.19
   1   3   3    5.74    0.19
   1   3   3    5.63    0.20
   1   3   3    5.67    0.18
   1   3   3    5.19    0.21
   1   3   3    5.67    0.21
  -2  -3  -3   15.23    0.46
  -2  -3  -3   15.11    0.48
  -2  -3  -3   15.52    0.45
  -2  -3  -3   13.89    0.47
  -2  -3  -3   14.99    0.46
  -2  -3  -3   15.00    0.48
  -2  -3  -3   15.64    0.47
   2   3   3   15.03    0.47
   2   3   3   15.38    0.49
   2   3   3   15.57    0.46
   2   3   3   15.17    0.47
   2   3   3   16.35    0.48
  -3  -3  -3    1.21    0.06
  -3  -3  -3    1.11    0.08
  -3  -3  -3    1.22    0.08
  -3  -3  -3    1.08    0.09
  -3  -3  -3    1.21    0.10
  -3  -3  -3    1.16    0.09
   3   3   3    1.17    0.08
   3   3   3    1.40    0.07
   3   3   3    1.02    0.09
   3   3   3    1.12    0.08
   3   3   3    1.47    0.10
  -4  -3  -3   11.27    0.36
  -4  -3  -3   10.73    0.37
  -4  -3  -3   10.89    0.38
  -4  -3  -3   10.34    0.39
   4   3   3   10.90    0.36
   4   3   3   11.46    0.39
   4   3   3   10.82    0.37
   4   3   3   11.06    0.37
  -5  -3  -3    6.42    0.26
  -5  -3  -3    6.39    0.25
  -5  -3  -3    5.71    0.27
   5   3   3    6.25    0.24
   5   3   3    6.15    0.25
   5   3   3    6.16    0.25
  -6  -3  -3   30.46    1.01
  -6  -3  -3   32.64    0.97
  -6  -3  -3   30.95    0.99
   6   3   3   31.54    0.96
   6   3   3   30.64    0.97
   6   3   3   30.55    0.97
  -7  -3  -3   14.93    0.53
  -7  -3  -3   15.16    0.57
  -7  -3  -3   15.99    0.56
   7   3   3   15.57    0.53
   7   3   3   15.29    0.53
   7   3   3   14.98    0.54
  -8  -3  -3   10.35    0.44
  -8  -3  -3    9.88    0.42
  -8  -3  -3    9.95    0.40
   8   3   3   10.22    0.40
   8   3   3   10.44    0.39
   8   3   3    8.65    0.39
  -9  -3  -3    0.35    0.12
  -9  -3  -3    0.54    0.14
  -9  -3  -3    0.56    0.12
   9   3   3    0.62    0.11
   9   3   3    0.55    0.11
   9   3   3    0.46    0.11
 -10  -3  -3    2.74    0.26
 -10  -3  -3    2.73    0.21
 -10  -3  -3    3.02    0.24
  10   3   3    2.76    0.22
  10   3   3    3.24    0.22
  10   3   3    2.29    0.21
   8  -4  -3   -0.03    0.10
   8  -4  -3    0.10    0.08
  -8   4   3    0.24    0.13
  -8   4   3    0.27    0.13
   7  -4  -3    0.07    0.08
   7  -4  -3    0.25    0.11
  -7   4   3    0.03    0.08
  -7   4   3    0.02    0.11
  -7   4   3    0.25    0.11
   6  -4  -3    0.96    0.14
   6  -4  -3    0.86    0.11
  -6   4   3    1.09    0.16
  -6   4   3    1.01    0.15
  -6   4   3    0.93    0.12
   5  -4  -3    6.71    0.28
   5  -4  -3    7.29    0.31
   5  -4  -3    6.81    0.22
  -5   4   3    6.27    0.31
  -5   4   3    6.76    0.28
  -5   4   3    7.01    0.32
   4  -4  -3    6.80    0.26
   4  -4  -3    6.88    0.29
   4  -4  -3    6.91    0.30
  -4   4   3    7.16    0.26
  -4   4   3    6.09    0.29
   3  -4  -3   29.29    0.88
   3  -4  -3   28.54    0.92
   3  -4  -3   29.37    0.92
  -3   4   3   30.02    0.89
  -3   4   3   28.99    0.92
   2  -4  -3    0.18    0.04
   2  -4  -3    0.24    0.06
   2  -4  -3    0.14    0.04
   2  -4  -3    0.30    0.06
  -2   4   3    0.23    0.05
  -2   4   3    0.13    0.04
  -2   4   3    0.15    0.05
   1  -4  -3    7.65    0.28
   1  -4  -3    8.08    0.28
   1  -4  -3    8.06    0.26
   1  -4  -3    8.01    0.25
  -1   4   3    8.05    0.25
  -1   4   3    8.05    0.28
  -1   4   3    7.80    0.26
  -1   4   3    8.20    0.28
   0  -4  -3    7.62    0.21
   0  -4  -3    7.24    0.25
   0  -4  -3    7.31    0.24
   0  -4  -3    7.58    0.23
   0  -4  -3    7.05    0.26
   0  -4  -3    7.43    0.25
   0   4   3    7.36    0.23
   0   4   3    7.29    0.26
   0   4   3    7.18    0.26
   0   4   3    7.57    0.24
   0   4   3    6.80    0.24
  -1  -4  -3  118.26    3.45
  -1  -4  -3  121.38    3.38
  -1  -4  -3  116.93    3.46
  -1  -4  -3  116.56    3.43
  -1  -4  -3  117.70    3.37
   1   4   3  119.65    3.46
   1   4   3  120.06    3.38
   1   4   3  122.03    3.46
   1   4   3  111.94    3.41
   1   4   3  118.99    3.37
   1   4   3  124.35    3.43
   1   4   3  118.98    3.42
  -2  -4  -3   56.60    1.63
  -2  -4  -3   56.23    1.66
  -2  -4  -3   55.61    1.67
  -2  -4  -3   55.00    1.65
  -2  -4  -3   57.40    1.63
   2   4   3   56.24    1.68
   2   4   3   58.67    1.66
   2   4   3   55.65    1.63
   2   4   3   57.35    1.63
   2   4   3   57.12    1.67
  -3  -4  -3   40.26    1.29
  -3  -4  -3   45.61    1.28
  -3  -4  -3   42.98    1.32
  -3  -4  -3   44.91    1.27
  -3  -4  -3   42.46    1.30
   3   4   3   45.11    1.28
   3   4   3   43.42    1.28
   3   4   3   44.16    1.27
   3   4   3   44.47    1.30
   3   4   3   43.83    1.32
  -4  -4  -3    7.64    0.31
  -4  -4  -3    8.57    0.27
  -4  -4  -3    8.14    0.30
  -4  -4  -3    8.21    0.31
   4   4   3    7.72    0.29
   4   4   3    8.21    0.29
   4   4   3    8.30    0.27
   4   4   3    7.89    0.30
  -5  -4  -3   -0.05    0.04
  -5  -4  -3   -0.05    0.06
  -5  -4  -3   -0.10    0.06
  -5  -4  -3    0.10    0.07
   5   4   3    0.01    0.05
   5   4   3    0.02    0.06
   5   4   3    0.04    0.04
  -6  -4  -3   15.06    0.52
  -6  -4  -3   14.67    0.51
  -6  -4  -3   14.92    0.54
   6   4   3   14.78    0.51
   6   4   3   14.89    0.51
   6   4   3   15.08    0.50
  -7  -4  -3    5.59    0.29
  -7  -4  -3    5.66    0.27
  -7  -4  -3    5.95    0.27
   7   4   3    5.84    0.25
   7   4   3    5.92    0.27
   7   4   3    5.66    0.26
  -8  -4  -3    1.76    0.18
  -8  -4  -3    2.01    0.19
  -8  -4  -3    2.06    0.17
   8   4   3    2.06    0.17
   8   4   3    2.14    0.16
   8   4   3    1.82    0.16
  -9  -4  -3    4.50    0.26
  -9  -4  -3    4.49    0.29
  -9  -4  -3    4.63    0.28
   9   4   3    4.36    0.25
   9   4   3    4.22    0.26
   9   4   3    4.78    0.25
 -10  -4  -3    3.55    0.25
 -10  -4  -3    3.53    0.26
 -10  -4  -3    3.50    0.28
  10   4   3    3.44    0.24
  10   4   3    3.75    0.25
  10   4   3    4.35    0.25
   8  -5  -3    0.15    0.09
   8  -5  -3    0.15    0.12
  -8   5   3    0.07    0.13
  -8   5   3    0.04    0.12
   7  -5  -3    1.69    0.19
   7  -5  -3    1.85    0.15
  -7   5   3    2.07    0.23
  -7   5   3    2.26    0.23
   6  -5  -3   -0.09    0.08
   6  -5  -3    0.03    0.06
  -6   5   3    0.00    0.07
  -6   5   3   -0.05    0.08
  -6   5   3   -0.07    0.08
   5  -5  -3    2.28    0.18
   5  -5  -3    2.37    0.15
  -5   5   3    2.26    0.14
  -5   5   3    2.45    0.18
  -5   5   3    2.19    0.19
   4  -5  -3    0.02    0.06
   4  -5  -3    0.06    0.05
  -4   5   3   -0.01    0.06
  -4   5   3    0.03    0.07
  -4   5   3    0.01    0.05
   3  -5  -3    0.92    0.11
   3  -5  -3    1.03    0.08
   3  -5  -3    1.08    0.08
   3  -5  -3    0.99    0.10
  -3   5   3    1.19    0.08
  -3   5   3    0.97    0.10
   2  -5  -3    6.51    0.26
   2  -5  -3    6.36    0.22
   2  -5  -3    6.33    0.22
   2  -5  -3    6.47    0.26
  -2   5   3    6.39    0.22
  -2   5   3    6.48    0.25
  -2   5   3    6.73    0.23
   1  -5  -3  128.91    3.85
   1  -5  -3  131.58    3.84
   1  -5  -3  131.85    3.75
   1  -5  -3  136.56    3.78
  -1   5   3  131.83    3.84
  -1   5   3  133.48    3.76
  -1   5   3  129.00    3.78
   0  -5  -3   45.01    1.32
   0  -5  -3   43.49    1.31
   0  -5  -3   44.18    1.30
   0  -5  -3   44.51    1.26
   0   5   3   44.06    1.28
   0   5   3   42.53    1.29
   0   5   3   44.71    1.31
   0   5   3   45.69    1.30
   0   5   3   43.39    1.26
   0   5   3   41.92    1.26
   0   5   3   44.20    1.26
   0   5   3   44.55    1.32
  -1  -5  -3    0.19    0.06
  -1  -5  -3    0.28    0.04
   1   5   3    0.25    0.06
   1   5   3    0.24    0.03
   1   5   3    0.24    0.06
   1   5   3    0.26    0.06
   1   5   3    0.22    0.05
   1   5   3    0.19    0.02
   1   5   3    0.25    0.03
  -2  -5  -3    0.92    0.07
  -2  -5  -3    0.62    0.08
  -2  -5  -3    0.72    0.06
  -2  -5  -3    1.11    0.09
  -2  -5  -3    0.86    0.09
   2   5   3    0.94    0.07
   2   5   3    0.71    0.07
   2   5   3    0.97    0.08
   2   5   3    0.83    0.09
  -3  -5  -3   24.68    0.79
  -3  -5  -3   25.48    0.77
  -3  -5  -3   25.37    0.78
  -3  -5  -3   25.17    0.76
   3   5   3   25.40    0.77
   3   5   3   25.05    0.76
   3   5   3   25.78    0.77
  -4  -5  -3   10.34    0.38
  -4  -5  -3   10.96    0.34
  -4  -5  -3   10.85    0.37
  -4  -5  -3   10.74    0.39
   4   5   3   11.00    0.34
   4   5   3   10.88    0.38
   4   5   3   11.46    0.37
   4   5   3   11.67    0.38
  -5  -5  -3    0.06    0.06
  -5  -5  -3    0.25    0.05
  -5  -5  -3    0.02    0.06
  -5  -5  -3   -0.02    0.06
   5   5   3   -0.01    0.03
   5   5   3    0.06    0.05
   5   5   3    0.01    0.05
  -6  -5  -3    0.21    0.07
  -6  -5  -3    0.37    0.09
  -6  -5  -3    0.38    0.09
   6   5   3    0.40    0.06
   6   5   3    0.47    0.08
   6   5   3    0.27    0.07
  -7  -5  -3    6.34    0.29
  -7  -5  -3    6.19    0.28
  -7  -5  -3    5.85    0.30
   7   5   3    5.76    0.27
   7   5   3    5.84    0.27
   7   5   3    5.97    0.25
  -8  -5  -3   -0.13    0.07
  -8  -5  -3    0.04    0.10
  -8  -5  -3   -0.06    0.08
   8   5   3    0.10    0.08
   8   5   3   -0.03    0.06
   8   5   3   -0.09    0.07
  -9  -5  -3    2.21    0.23
  -9  -5  -3    2.18    0.19
  -9  -5  -3    2.25    0.20
   9   5   3    2.47    0.18
   9   5   3    2.44    0.19
   9   5   3    2.09    0.18
 -10  -5  -3    3.36    0.27
 -10  -5  -3    3.48    0.25
 -10  -5  -3    3.80    0.26
  10   5   3    3.64    0.23
  10   5   3    3.73    0.24
  10   5   3    3.63    0.25
   7  -6  -3    0.08    0.10
   7  -6  -3    0.06    0.07
  -7   6   3    0.05    0.11
  -7   6   3   -0.03    0.10
   6  -6  -3    1.67    0.18
   6  -6  -3    2.04    0.15
  -6   6   3    2.07    0.22
  -6   6   3    2.03    0.21
   5  -6  -3    0.62    0.12
   5  -6  -3    0.47    0.08
  -5   6   3    0.56    0.08
  -5   6   3    0.42    0.11
  -5   6   3    0.35    0.11
   4  -6  -3    0.19    0.06
   4  -6  -3    0.09    0.08
  -4   6   3    0.00    0.07
  -4   6   3    0.14    0.09
  -4   6   3    0.13    0.05
   3  -6  -3    0.68    0.07
   3  -6  -3    0.69    0.07
   3  -6  -3    0.77    0.10
  -3   6   3    0.57    0.09
  -3   6   3    0.73    0.07
   2  -6  -3    0.39    0.05
   2  -6  -3    0.47    0.08
   2  -6  -3    0.45    0.06
   2  -6  -3    0.36    0.07
  -2   6   3    0.52    0.06
  -2   6   3    0.36    0.05
  -2   6   3    0.38    0.06
   1  -6  -3    9.32    0.34
   1  -6  -3    9.32    0.34
   1  -6  -3    9.78    0.30
  -1   6   3    9.50    0.31
  -1   6   3    9.72    0.32
  -1   6   3   10.00    0.28
  -1   6   3    9.86    0.31
  -1   6   3    9.91    0.29
  -1   6   3    9.84    0.34
   0  -6  -3    2.29    0.12
   0  -6  -3    2.30    0.09
   0  -6  -3    2.30    0.12
   0   6   3    2.36    0.09
   0   6   3    2.30    0.10
   0   6   3    2.34    0.10
   0   6   3    2.41    0.12
   0   6   3    2.15    0.12
   0   6   3    2.64    0.12
   0   6   3    2.35    0.11
  -1  -6  -3   98.46    2.83
  -1  -6  -3   98.11    2.86
  -1  -6  -3   99.42    2.85
   1   6   3   99.04    2.79
   1   6   3   98.11    2.86
   1   6   3   97.27    2.86
   1   6   3   99.55    2.83
   1   6   3   98.25    2.83
   1   6   3   96.96    2.78
   1   6   3   95.90    2.79
   1   6   3   96.57    2.79
   1   6   3   96.34    2.82
  -2  -6  -3   23.52    0.73
  -2  -6  -3   23.37    0.70
  -2  -6  -3   22.46    0.72
  -2  -6  -3   24.44    0.70
   2   6   3   23.35    0.71
   2   6   3   23.16    0.70
   2   6   3   23.69    0.71
  -3  -6  -3    1.46    0.12
  -3  -6  -3    1.39    0.11
  -3  -6  -3    1.63    0.10
  -3  -6  -3    1.55    0.09
   3   6   3    1.51    0.10
   3   6   3    1.33    0.11
   3   6   3    1.52    0.10
  -4  -6  -3    2.13    0.09
  -4  -6  -3    2.01    0.11
  -4  -6  -3    2.07    0.14
  -4  -6  -3    2.03    0.14
   4   6   3    2.07    0.14
   4   6   3    2.12    0.12
   4   6   3    2.01    0.09
   4   6   3    1.92    0.12
  -5  -6  -3    1.05    0.10
  -5  -6  -3    1.03    0.08
  -5  -6  -3    0.97    0.11
  -5  -6  -3    0.76    0.11
   5   6   3    0.93    0.11
   5   6   3    0.99    0.07
   5   6   3    0.97    0.10
   5   6   3    1.21    0.10
  -6  -6  -3    5.60    0.23
  -6  -6  -3    5.12    0.26
  -6  -6  -3    5.43    0.26
   6   6   3    5.43    0.24
   6   6   3    5.38    0.25
   6   6   3    5.45    0.21
  -7  -6  -3   10.88    0.44
  -7  -6  -3   11.55    0.42
  -7  -6  -3   11.36    0.46
   7   6   3   11.00    0.43
   7   6   3   11.41    0.43
   7   6   3   11.21    0.40
  -8  -6  -3    8.22    0.38
  -8  -6  -3    8.36    0.35
  -8  -6  -3    7.96    0.36
   8   6   3    8.51    0.33
   8   6   3    8.45    0.37
   8   6   3    8.14    0.35
  -9  -6  -3    0.72    0.13
  -9  -6  -3    1.05    0.15
  -9  -6  -3    0.75    0.15
   9   6   3    0.79    0.13
   9   6   3    0.84    0.12
   9   6   3    0.55    0.12
 -10  -6  -3    0.01    0.12
 -10  -6  -3    0.05    0.11
 -10  -6  -3    0.05    0.10
  10   6   3    0.08    0.09
  10   6   3   -0.01    0.09
  10   6   3    0.13    0.10
   7  -7  -3    0.10    0.11
  -7   7   3   -0.06    0.11
  -7   7   3    0.05    0.11
   6  -7  -3    2.32    0.20
   6  -7  -3    2.06    0.15
  -6   7   3    2.05    0.22
  -6   7   3    2.31    0.21
   5  -7  -3    2.95    0.16
   5  -7  -3    2.86    0.21
  -5   7   3    2.77    0.22
  -5   7   3    2.92    0.21
   4  -7  -3   19.74    0.60
   4  -7  -3   17.86    0.66
  -4   7   3   19.23    0.67
  -4   7   3   18.63    0.68
   3  -7  -3    3.85    0.22
   3  -7  -3    4.23    0.17
  -3   7   3    4.25    0.17
  -3   7   3    4.14    0.23
  -3   7   3    4.06    0.21
   2  -7  -3   41.41    1.19
   2  -7  -3   39.45    1.25
  -2   7   3   41.69    1.20
  -2   7   3   42.16    1.21
  -2   7   3   40.54    1.20
  -2   7   3   39.25    1.25
   1  -7  -3    1.09    0.10
   1  -7  -3    1.07    0.10
   1  -7  -3    1.16    0.07
  -1   7   3    0.96    0.08
  -1   7   3    0.98    0.06
  -1   7   3    1.12    0.05
  -1   7   3    0.93    0.09
  -1   7   3    0.97    0.07
  -1   7   3    0.97    0.09
   0  -7  -3    1.96    0.11
   0  -7  -3    1.95    0.11
   0   7   3    1.93    0.10
   0   7   3    2.26    0.12
   0   7   3    1.90    0.09
   0   7   3    1.80    0.09
   0   7   3    1.89    0.09
   0   7   3    1.87    0.10
  -1  -7  -3    1.54    0.11
  -1  -7  -3    1.77    0.10
   1   7   3    1.58    0.10
   1   7   3    1.88    0.11
   1   7   3    1.77    0.08
   1   7   3    1.60    0.10
   1   7   3    1.60    0.11
   1   7   3    1.62    0.09
   1   7   3    2.00    0.09
  -2  -7  -3    7.93    0.26
  -2  -7  -3    7.68    0.28
  -2  -7  -3    7.53    0.29
   2   7   3    7.94    0.27
   2   7   3    7.96    0.25
   2   7   3    7.84    0.24
   2   7   3    8.11    0.26
   2   7   3    7.64    0.28
   2   7   3    8.10    0.26
  -3  -7  -3    2.36    0.12
  -3  -7  -3    2.30    0.15
  -3  -7  -3    2.31    0.10
  -3  -7  -3    2.21    0.13
   3   7   3    2.28    0.11
   3   7   3    1.96    0.11
   3   7   3    2.10    0.14
  -4  -7  -3    1.83    0.12
  -4  -7  -3    1.63    0.14
  -4  -7  -3    1.76    0.09
  -4  -7  -3    1.60    0.07
   4   7   3    1.77    0.07
   4   7   3    1.68    0.10
   4   7   3    1.69    0.11
   4   7   3    1.41    0.12
  -5  -7  -3   -0.06    0.06
  -5  -7  -3    0.00    0.04
  -5  -7  -3    0.08    0.07
  -5  -7  -3    0.05    0.03
   5   7   3    0.00    0.04
   5   7   3    0.02    0.05
   5   7   3    0.01    0.03
   5   7   3   -0.01    0.05
  -6  -7  -3    5.75    0.22
  -6  -7  -3    5.55    0.26
  -6  -7  -3    5.12    0.26
  -6  -7  -3    5.65    0.23
   6   7   3    5.43    0.25
   6   7   3    6.04    0.23
   6   7   3    4.92    0.25
   6   7   3    5.64    0.21
  -7  -7  -3    0.39    0.11
  -7  -7  -3    0.24    0.10
  -7  -7  -3    0.24    0.08
   7   7   3    0.30    0.09
   7   7   3    0.27    0.06
   7   7   3    0.24    0.09
  -8  -7  -3    2.82    0.19
  -8  -7  -3    2.72    0.21
  -8  -7  -3    3.07    0.23
   8   7   3    2.95    0.20
   8   7   3    3.04    0.18
   8   7   3    2.87    0.20
  -9  -7  -3    0.09    0.10
  -9  -7  -3    0.18    0.11
  -9  -7  -3    0.03    0.11
   9   7   3    0.09    0.09
   9   7   3    0.13    0.08
   9   7   3    0.06    0.09
 -10  -7  -3    1.69    0.20
 -10  -7  -3    1.08    0.18
  10   7   3    1.65    0.19
  10   7   3    1.11    0.16
   6  -8  -3    0.03    0.10
  -6   8   3    0.11    0.11
  -6   8   3   -0.07    0.10
   5  -8  -3    0.54    0.08
   5  -8  -3    0.50    0.12
  -5   8   3    0.76    0.13
  -5   8   3    0.46    0.12
   4  -8  -3    4.29    0.19
   4  -8  -3    5.05    0.26
  -4   8   3    4.53    0.25
  -4   8   3    4.08    0.25
   3  -8  -3    0.04    0.08
   3  -8  -3    0.18    0.05
  -3   8   3    0.11    0.07
  -3   8   3    0.23    0.09
   2  -8  -3    6.23    0.22
   2  -8  -3    6.07    0.26
  -2   8   3    5.68    0.27
  -2   8   3    5.75    0.25
  -2   8   3    6.00    0.21
   1  -8  -3   -0.01    0.05
   1  -8  -3    0.08    0.03
  -1   8   3    0.01    0.03
  -1   8   3   -0.08    0.05
  -1   8   3   -0.01    0.04
  -1   8   3    0.04    0.02
  -1   8   3    0.05    0.05
  -1   8   3   -0.02    0.03
   0  -8  -3    5.55    0.23
   0  -8  -3    5.91    0.23
   0   8   3    5.76    0.21
   0   8   3    6.30    0.20
   0   8   3    5.80    0.20
   0   8   3    5.62    0.22
   0   8   3    5.71    0.21
   0   8   3    5.70    0.21
  -1  -8  -3    6.27    0.23
  -1  -8  -3    6.25    0.24
   1   8   3    5.95    0.23
   1   8   3    5.87    0.23
   1   8   3    6.23    0.21
   1   8   3    6.33    0.22
   1   8   3    5.85    0.23
   1   8   3    6.24    0.21
   1   8   3    6.10    0.24
  -2  -8  -3   93.28    2.67
  -2  -8  -3   91.36    2.67
  -2  -8  -3   91.30    2.69
   2   8   3   89.55    2.66
   2   8   3   92.52    2.63
   2   8   3   91.60    2.67
   2   8   3   89.46    2.64
   2   8   3   92.67    2.65
   2   8   3   92.54    2.64
  -3  -8  -3    0.37    0.04
  -3  -8  -3    0.36    0.08
   3   8   3    0.63    0.06
   3   8   3    0.85    0.10
   3   8   3    0.49    0.04
  -4  -8  -3    1.13    0.11
  -4  -8  -3    1.31    0.12
  -4  -8  -3    1.34    0.07
   4   8   3    1.30    0.06
   4   8   3    1.33    0.08
   4   8   3    1.14    0.12
  -5  -8  -3    1.93    0.15
  -5  -8  -3    2.26    0.10
  -5  -8  -3    2.00    0.15
   5   8   3    2.02    0.09
   5   8   3    2.17    0.14
   5   8   3    2.17    0.11
   5   8   3    1.57    0.14
  -6  -8  -3   18.52    0.63
  -6  -8  -3   16.37    0.62
  -6  -8  -3   18.08    0.56
   6   8   3   17.73    0.61
   6   8   3   18.82    0.56
   6   8   3   17.70    0.62
  -7  -8  -3   14.24    0.55
  -7  -8  -3   15.03    0.56
  -7  -8  -3   14.82    0.49
   7   8   3   14.52    0.54
   7   8   3   15.33    0.49
   7   8   3   14.70    0.54
  -8  -8  -3    1.96    0.18
  -8  -8  -3    1.72    0.18
   8   8   3    2.44    0.19
   8   8   3    2.06    0.15
   8   8   3    2.00    0.18
  -9  -8  -3    6.89    0.37
  -9  -8  -3    7.07    0.36
   9   8   3    7.02    0.35
   9   8   3    7.61    0.36
 -10  -8  -3    2.71    0.24
 -10  -8  -3    2.76    0.24
  10   8   3    2.81    0.23
  10   8   3    3.08    0.24
   5  -9  -3    0.05    0.10
  -5   9   3    0.11    0.11
  -5   9   3    0.22    0.11
   4  -9  -3    0.56    0.11
  -4   9   3    0.50    0.11
  -4   9   3    0.63    0.13
   3  -9  -3    2.31    0.12
   3  -9  -3    2.15    0.17
  -3   9   3    1.94    0.16
  -3   9   3    1.80    0.17
   2  -9  -3   10.71    0.35
   2  -9  -3   10.46    0.40
  -2   9   3   10.42    0.39
  -2   9   3   10.27    0.42
   1  -9  -3   12.70    0.45
   1  -9  -3   13.04    0.40
  -1   9   3   12.34    0.40
  -1   9   3   12.22    0.43
  -1   9   3   13.12    0.39
  -1   9   3   12.16    0.46
   0   9   3    8.94    0.31
   0   9   3    8.83    0.31
   0   9   3    8.60    0.34
   0   9   3    9.11    0.32
   0   9   3    9.56    0.31
  -1  -9  -3    3.04    0.16
   1   9   3    3.46    0.16
   1   9   3    3.41    0.16
   1   9   3    3.51    0.17
   1   9   3    3.20    0.16
   1   9   3    3.37    0.15
  -2  -9  -3   37.31    1.12
  -2  -9  -3   36.25    1.12
   2   9   3   36.53    1.09
   2   9   3   37.37    1.10
   2   9   3   35.93    1.10
   2   9   3   36.96    1.09
   2   9   3   36.04    1.09
  -3  -9  -3    7.64    0.29
  -3  -9  -3    7.54    0.30
   3   9   3    7.12    0.24
   3   9   3    7.48    0.25
   3   9   3    7.28    0.27
   3   9   3    7.51    0.24
   3   9   3    7.50    0.30
  -4  -9  -3    3.52    0.20
  -4  -9  -3    3.46    0.18
   4   9   3    3.50    0.12
   4   9   3    3.63    0.20
   4   9   3    3.50    0.17
  -5  -9  -3    7.73    0.33
  -5  -9  -3    6.81    0.30
   5   9   3    7.18    0.31
   5   9   3    7.27    0.23
   5   9   3    7.01    0.29
  -6  -9  -3    0.45    0.10
  -6  -9  -3    0.31    0.11
   6   9   3    0.29    0.09
   6   9   3    0.42    0.09
  -7  -9  -3    1.94    0.19
  -7  -9  -3    1.74    0.17
   7   9   3    1.71    0.16
   7   9   3    1.87    0.18
  -8  -9  -3    3.85    0.25
  -8  -9  -3    3.63    0.25
   8   9   3    3.76    0.24
   8   9   3    4.17    0.25
  -9  -9  -3    0.06    0.11
  -9  -9  -3    0.24    0.11
   9   9   3    0.30    0.11
   9   9   3    0.17    0.10
 -10  -9  -3    0.01    0.12
 -10  -9  -3   -0.05    0.13
  10   9   3   -0.23    0.08
  10   9   3    0.08    0.11
   4 -10  -3    1.36    0.16
  -4  10   3    1.36    0.16
  -4  10   3    1.24    0.17
   3 -10  -3    0.50    0.11
  -3  10   3    0.60    0.11
  -3  10   3    0.39    0.11
   2 -10  -3    0.10    0.08
   2 -10  -3    0.04    0.04
  -2  10   3    0.03    0.08
  -2  10   3    0.04    0.07
   1 -10  -3    0.03    0.04
   1 -10  -3    0.00    0.06
  -1  10   3   -0.01    0.06
  -1  10   3    0.06    0.07
   0  10   3    5.00    0.20
   0  10   3    5.16    0.21
   0  10   3    4.93    0.24
   0  10   3    4.93    0.20
   0  10   3    5.02    0.21
   0  10   3    4.90    0.24
   1  10   3   29.09    0.88
   1  10   3   28.27    0.88
   1  10   3   28.45    0.87
   1  10   3   29.04    0.90
   1  10   3   28.72    0.89
   1  10   3   28.03    0.88
  -2 -10  -3   21.96    0.70
  -2 -10  -3   22.67    0.71
   2  10   3   20.99    0.70
   2  10   3   21.54    0.68
   2  10   3   22.00    0.68
   2  10   3   21.82    0.68
  -3 -10  -3   38.54    1.19
  -3 -10  -3   39.09    1.18
   3  10   3   39.23    1.16
   3  10   3   37.44    1.18
  -4 -10  -3    0.03    0.07
  -4 -10  -3   -0.09    0.08
   4  10   3   -0.09    0.07
   4  10   3    0.04    0.06
  -5 -10  -3    3.60    0.20
  -5 -10  -3    3.59    0.22
   5  10   3    3.34    0.19
   5  10   3    2.95    0.20
  -6 -10  -3    4.20    0.23
  -6 -10  -3    4.18    0.25
   6  10   3    3.79    0.22
   6  10   3    4.03    0.24
  -7 -10  -3    0.01    0.10
  -7 -10  -3   -0.01    0.09
   7  10   3    0.00    0.07
   7  10   3   -0.05    0.08
  -8 -10  -3    2.35    0.20
  -8 -10  -3    2.30    0.21
   8  10   3    1.93    0.18
   8  10   3    2.55    0.20
  -9 -10  -3    1.24    0.18
  -9 -10  -3    1.51    0.19
   9  10   3    1.27    0.18
   9  10   3    1.55    0.19
  -4  11   3    0.15    0.11
   3 -11  -3   -0.09    0.07
  -3  11   3    0.01    0.09
   2 -11  -3    2.07    0.18
  -2  11   3    2.07    0.18
  -1  11   3    2.40    0.19
  -1  11   3    2.59    0.19
   0  11   3    0.18    0.08
   0  11   3    0.01    0.07
   0  11   3    0.04    0.06
   1  11   3    0.04    0.05
   1  11   3    0.10    0.05
   1  11   3   -0.08    0.07
   1  11   3    0.15    0.07
  -2 -11  -3   24.24    0.77
  -2 -11  -3   23.68    0.77
   2  11   3   24.28    0.75
   2  11   3   24.26    0.77
  -3 -11  -3   17.71    0.58
  -3 -11  -3   17.31    0.60
   3  11   3   17.35    0.57
   3  11   3   17.56    0.60
  -4 -11  -3    0.45    0.10
  -4 -11  -3    0.66    0.12
   4  11   3    0.58    0.11
   4  11   3    0.55    0.09
  -5 -11  -3    1.34    0.15
  -5 -11  -3    1.48    0.14
   5  11   3    1.30    0.13
   5  11   3    1.09    0.14
  -6 -11  -3    4.66    0.25
  -6 -11  -3    4.91    0.28
   6  11   3    4.67    0.26
   6  11   3    5.10    0.25
  -7 -11  -3    0.29    0.10
  -7 -11  -3    0.41    0.13
   7  11   3    0.32    0.10
   7  11   3    0.35    0.11
  -8 -11  -3    0.22    0.13
  -8 -11  -3    0.26    0.11
   8  11   3    0.25    0.11
   8  11   3    0.10    0.09
   9  11   3    0.44    0.13
   9  11   3    0.33    0.12
   2  12   3    0.51    0.10
   2  12   3    0.47    0.11
  -3 -12  -3    1.10    0.14
   3  12   3    1.23    0.14
   3  12   3    1.16    0.11
  -4 -12  -3    6.80    0.32
   4  12   3    7.21    0.32
   4  12   3    7.04    0.29
  -5 -12  -3   -0.01    0.10
   5  12   3    0.14    0.10
   5  12   3    0.00    0.07
  -6 -12  -3    3.30    0.20
  -6 -12  -3    3.39    0.24
   6  12   3    3.28    0.23
   6  12   3    3.14    0.21
  -7 -12  -3    2.28    0.19
  -7 -12  -3    1.79    0.20
   7  12   3    2.25    0.19
   7  12   3    1.84    0.19
  -8 -12  -3   -0.03    0.12
  -8 -12  -3   -0.05    0.10
   8  12   3    0.20    0.12
   8  12   3   -0.06    0.09
  -3 -13  -3    8.13    0.35
   3  13   3    8.03    0.35
  -4 -13  -3    0.43    0.12
   4  13   3    0.46    0.12
  -5 -13  -3    0.70    0.14
   5  13   3    0.67    0.11
   5  13   3    0.43    0.12
  -6 -13  -3    1.99    0.20
   6  13   3    1.83    0.19
   6  13   3    1.81    0.17
  -4 -14  -3    0.71    0.14
   4  14   3    0.82    0.15
   1  11  -4    0.09    0.10
   1  11  -4    0.07    0.09
  -1 -11   4   -0.07    0.08
   4  10  -4    0.50    0.13
   4  10  -4    0.37    0.11
  -4 -10   4    0.40    0.11
  -4 -10   4    0.49    0.13
   3  10  -4    0.08    0.09
   3  10  -4    0.16    0.10
  -3 -10   4    0.03    0.08
  -3 -10   4    0.09    0.10
   2  10  -4    1.02    0.14
   2  10  -4    0.78    0.13
  -2 -10   4    1.09    0.14
  -2 -10   4    0.72    0.12
   1  10  -4    3.23    0.23
   1  10  -4    2.94    0.21
  -1 -10   4    3.54    0.21
   0  10  -4    0.71    0.12
   0  10  -4    0.82    0.15
   0 -10   4    0.85    0.11
  -1  10  -4    1.18    0.15
  -1  10  -4    1.22    0.17
   1 -10   4    1.10    0.13
  -2  10  -4    1.54    0.20
   2 -10   4    1.89    0.16
   2 -10   4    1.98    0.15
   6   9  -4    0.82    0.14
   6   9  -4    0.83    0.15
  -6  -9   4    0.70    0.15
  -6  -9   4    0.68    0.17
   5   9  -4    0.02    0.08
   5   9  -4    0.08    0.09
  -5  -9   4    0.13    0.09
  -5  -9   4    0.11    0.11
   4   9  -4    0.32    0.10
   4   9  -4    0.18    0.09
  -4  -9   4    0.31    0.10
  -4  -9   4    0.29    0.11
   3   9  -4    9.34    0.40
   3   9  -4   10.17    0.42
  -3  -9   4    9.22    0.41
  -3  -9   4    9.87    0.40
   2   9  -4    8.91    0.38
   2   9  -4    8.99    0.38
  -2  -9   4    8.22    0.36
  -2  -9   4    8.43    0.37
   1   9  -4    0.53    0.11
   1   9  -4    0.53    0.12
  -1  -9   4    0.61    0.10
  -1  -9   4    0.52    0.11
   0   9  -4    4.48    0.25
   0   9  -4    4.69    0.27
   0  -9   4    4.36    0.23
  -1   9  -4    0.68    0.13
   1  -9   4    0.53    0.10
   1  -9   4    0.84    0.10
  -2   9  -4    0.26    0.12
   2  -9   4    0.30    0.08
   2  -9   4    0.27    0.08
  -3   9  -4    0.52    0.14
   3  -9   4    0.23    0.08
   3  -9   4    0.29    0.09
  -4   9  -4    0.28    0.13
  -4   9  -4    0.21    0.13
   4  -9   4    0.26    0.09
   7   8  -4    0.13    0.10
   7   8  -4    0.19    0.10
   6   8  -4    7.72    0.37
   6   8  -4    8.42    0.37
  -6  -8   4    8.38    0.38
  -6  -8   4    7.71    0.40
   5   8  -4    0.01    0.08
   5   8  -4    0.02    0.08
  -5  -8   4   -0.04    0.07
  -5  -8   4    0.03    0.11
   4   8  -4    0.36    0.10
   4   8  -4    0.24    0.09
  -4  -8   4    0.27    0.09
  -4  -8   4    0.33    0.11
   3   8  -4    2.51    0.18
   3   8  -4    2.64    0.18
  -3  -8   4    2.53    0.18
  -3  -8   4    2.42    0.20
   2   8  -4    2.45    0.18
   2   8  -4    2.47    0.19
  -2  -8   4    2.48    0.19
  -2  -8   4    2.72    0.18
   1   8  -4   11.98    0.47
   1   8  -4   12.36    0.46
  -1  -8   4   11.10    0.43
  -1  -8   4   11.71    0.44
   0   8  -4    4.69    0.24
   0   8  -4    4.17    0.25
   0  -8   4    4.68    0.22
   0  -8   4    4.41    0.22
  -1   8  -4   10.79    0.41
  -1   8  -4   10.42    0.45
   1  -8   4   11.04    0.40
   1  -8   4   10.54    0.40
  -2   8  -4    5.88    0.32
  -2   8  -4    6.07    0.30
   2  -8   4    6.08    0.26
   2  -8   4    5.79    0.27
  -3   8  -4   -0.12    0.09
  -3   8  -4    0.10    0.11
   3  -8   4   -0.03    0.06
   3  -8   4    0.02    0.07
  -4   8  -4   16.54    0.67
  -4   8  -4   17.20    0.65
   4  -8   4   16.52    0.59
  -5   8  -4    6.74    0.38
  -5   8  -4    6.99    0.39
   5  -8   4    7.17    0.31
   7   7  -4    0.05    0.10
   7   7  -4    0.06    0.08
  -7  -7   4   -0.04    0.11
  -7  -7   4    0.04    0.09
  -7  -7   4   -0.03    0.10
   6   7  -4    0.04    0.09
   6   7  -4   -0.01    0.08
  -6  -7   4    0.07    0.12
  -6  -7   4    0.08    0.09
  -6  -7   4   -0.01    0.09
   5   7  -4    1.54    0.16
   5   7  -4    1.39    0.15
  -5  -7   4    1.57    0.16
  -5  -7   4    1.22    0.17
  -5  -7   4    1.55    0.15
   4   7  -4    4.54    0.25
   4   7  -4    4.91    0.25
  -4  -7   4    4.99    0.25
  -4  -7   4    5.13    0.28
  -4  -7   4    4.79    0.23
   3   7  -4    0.94    0.12
   3   7  -4    0.95    0.12
  -3  -7   4    1.05    0.14
  -3  -7   4    1.03    0.12
   2   7  -4    5.06    0.25
   2   7  -4    5.19    0.26
  -2  -7   4    5.38    0.25
  -2  -7   4    5.37    0.26
   1   7  -4    9.39    0.39
   1   7  -4   10.31    0.35
   1   7  -4    9.98    0.41
  -1  -7   4   10.31    0.39
  -1  -7   4   10.67    0.38
   0   7  -4    1.00    0.12
   0   7  -4    1.13    0.11
   0   7  -4    1.07    0.14
   0  -7   4    0.83    0.10
   0  -7   4    1.03    0.11
  -1   7  -4    1.15    0.15
  -1   7  -4    1.26    0.13
   1  -7   4    1.25    0.11
   1  -7   4    1.25    0.11
   1  -7   4    1.18    0.12
  -2   7  -4    1.76    0.16
  -2   7  -4    1.70    0.18
   2  -7   4    1.87    0.13
   2  -7   4    1.79    0.14
  -3   7  -4    0.04    0.09
  -3   7  -4   -0.13    0.09
   3  -7   4    0.06    0.06
   3  -7   4    0.00    0.05
  -4   7  -4   -0.01    0.09
  -4   7  -4    0.10    0.11
   4  -7   4    0.04    0.05
   4  -7   4    0.08    0.07
  -5   7  -4    2.35    0.22
  -5   7  -4    2.35    0.24
   5  -7   4    2.65    0.17
  -6   7  -4    0.10    0.11
  -6   7  -4   -0.05    0.12
   6  -7   4    0.10    0.08
   8   6  -4    0.57    0.13
   8   6  -4    0.45    0.14
   8   6  -4    0.52    0.13
  -8  -6   4    0.54    0.15
  -8  -6   4    0.62    0.16
   7   6  -4    0.07    0.10
   7   6  -4    0.40    0.11
  -7  -6   4    0.23    0.11
  -7  -6   4    0.36    0.13
  -7  -6   4    0.19    0.09
   6   6  -4    0.34    0.10
   6   6  -4    0.37    0.10
  -6  -6   4    0.25    0.11
  -6  -6   4    0.42    0.10
  -6  -6   4    0.26    0.12
   5   6  -4    2.96    0.19
   5   6  -4    2.51    0.18
  -5  -6   4    2.72    0.19
  -5  -6   4    2.65    0.18
  -5  -6   4    2.26    0.20
   4   6  -4   -0.04    0.07
   4   6  -4   -0.03    0.07
  -4  -6   4    0.12    0.09
  -4  -6   4    0.06    0.07
  -4  -6   4    0.01    0.07
   3   6  -4    1.01    0.08
   3   6  -4    1.17    0.13
   3   6  -4    1.00    0.13
  -3  -6   4    0.94    0.11
  -3  -6   4    0.93    0.13
  -3  -6   4    1.10    0.10
   2   6  -4   14.54    0.45
   2   6  -4   14.50    0.52
   2   6  -4   13.84    0.50
  -2  -6   4   14.04    0.45
  -2  -6   4   14.33    0.49
  -2  -6   4   14.71    0.51
   1   6  -4    4.78    0.19
   1   6  -4    4.56    0.22
   1   6  -4    4.71    0.24
  -1  -6   4    4.46    0.22
  -1  -6   4    4.78    0.20
  -1  -6   4    4.75    0.22
   0   6  -4    1.36    0.12
   0   6  -4    1.22    0.13
   0  -6   4    1.45    0.12
   0  -6   4    1.48    0.12
  -1   6  -4    8.31    0.27
  -1   6  -4    7.79    0.31
  -1   6  -4    7.58    0.34
   1  -6   4    7.47    0.30
   1  -6   4    7.60    0.28
   1  -6   4    7.21    0.29
  -2   6  -4   16.41    0.58
  -2   6  -4   16.34    0.60
   2  -6   4   16.59    0.53
   2  -6   4   16.51    0.55
   2  -6   4   16.06    0.50
  -3   6  -4    1.74    0.18
  -3   6  -4    1.50    0.16
   3  -6   4    1.63    0.11
   3  -6   4    1.81    0.13
  -4   6  -4    2.40    0.21
  -4   6  -4    2.97    0.22
   4  -6   4    2.60    0.14
   4  -6   4    2.80    0.17
  -5   6  -4    3.96    0.28
  -5   6  -4    3.98    0.27
   5  -6   4    4.35    0.21
   5  -6   4    4.31    0.19
  -6   6  -4    9.15    0.45
  -6   6  -4    9.59    0.46
   6  -6   4   10.06    0.39
  -7   6  -4    2.20    0.24
  -7   6  -4    2.03    0.24
   7  -6   4    2.37    0.18
   8   5  -4    0.80    0.14
   8   5  -4    0.95    0.14
   8   5  -4    0.79    0.14
  -8  -5   4    0.42    0.15
  -8  -5   4    0.94    0.17
   7   5  -4    0.13    0.08
   7   5  -4    0.15    0.10
  -7  -5   4    0.18    0.11
  -7  -5   4    0.12    0.11
  -7  -5   4    0.11    0.09
   6   5  -4    3.60    0.22
   6   5  -4    3.57    0.22
  -6  -5   4    3.62    0.21
  -6  -5   4    3.77    0.24
  -6  -5   4    3.83    0.26
  -6  -5   4    3.88    0.20
   5   5  -4   11.19    0.38
   5   5  -4   11.19    0.43
   5   5  -4   10.32    0.42
  -5  -5   4   11.35    0.44
  -5  -5   4   10.34    0.41
  -5  -5   4   11.18    0.46
   4   5  -4    0.63    0.10
   4   5  -4    0.91    0.08
   4   5  -4    0.99    0.12
  -4  -5   4    0.74    0.12
  -4  -5   4    0.74    0.10
  -4  -5   4    0.95    0.11
   3   5  -4   10.93    0.41
   3   5  -4   10.13    0.40
   3   5  -4   10.81    0.35
  -3  -5   4   10.59    0.42
  -3  -5   4   11.18    0.37
  -3  -5   4   10.76    0.39
  -3  -5   4   10.84    0.38
   2   5  -4   16.57    0.58
   2   5  -4   16.00    0.57
   2   5  -4   17.61    0.52
   2   5  -4   17.14    0.53
  -2  -5   4   16.68    0.53
  -2  -5   4   17.00    0.56
  -2  -5   4   16.99    0.54
  -2  -5   4   16.86    0.58
   1   5  -4    0.49    0.08
   1   5  -4    0.73    0.07
   1   5  -4    0.76    0.10
  -1  -5   4    0.71    0.08
  -1  -5   4    0.56    0.08
  -1  -5   4    0.63    0.05
  -1  -5   4    0.43    0.04
  -1  -5   4    0.67    0.08
   0   5  -4    3.04    0.15
   0   5  -4    2.70    0.17
   0  -5   4    3.09    0.15
   0  -5   4    2.92    0.15
   0  -5   4    3.06    0.15
  -1   5  -4    0.20    0.08
  -1   5  -4    0.12    0.04
  -1   5  -4    0.39    0.08
   1  -5   4    0.45    0.07
   1  -5   4    0.14    0.05
   1  -5   4    0.15    0.05
  -2   5  -4    9.52    0.37
  -2   5  -4   10.16    0.30
  -2   5  -4    8.94    0.39
   2  -5   4    9.72    0.35
   2  -5   4    9.99    0.32
   2  -5   4    9.31    0.33
  -3   5  -4   22.70    0.77
  -3   5  -4   23.58    0.69
  -3   5  -4   22.19    0.78
   3  -5   4   22.84    0.71
   3  -5   4   22.74    0.73
  -4   5  -4   11.97    0.50
  -4   5  -4   12.21    0.49
  -4   5  -4   13.15    0.43
   4  -5   4   13.07    0.42
   4  -5   4   12.90    0.45
  -5   5  -4   10.71    0.46
  -5   5  -4   10.99    0.41
  -5   5  -4   10.51    0.46
   5  -5   4   11.08    0.37
   5  -5   4   11.02    0.40
  -6   5  -4    2.03    0.21
  -6   5  -4    1.92    0.21
  -6   5  -4    1.89    0.17
   6  -5   4    2.06    0.12
   6  -5   4    2.05    0.15
  -7   5  -4    1.82    0.22
   7  -5   4    2.14    0.16
   7  -5   4    2.10    0.20
  -8   5  -4    7.15    0.41
   8  -5   4    6.26    0.35
   8  -5   4    6.27    0.31
   8   4  -4    0.85    0.14
   8   4  -4    0.54    0.12
   8   4  -4    0.58    0.12
  -8  -4   4    0.63    0.15
  -8  -4   4    0.78    0.17
  -8  -4   4    0.50    0.12
   7   4  -4    0.27    0.09
   7   4  -4    0.25    0.10
  -7  -4   4    0.41    0.11
  -7  -4   4    0.36    0.12
  -7  -4   4    0.38    0.12
   6   4  -4   -0.07    0.07
   6   4  -4    0.09    0.09
  -6  -4   4    0.10    0.07
  -6  -4   4    0.11    0.11
  -6  -4   4    0.05    0.10
   5   4  -4    1.35    0.14
   5   4  -4    1.39    0.14
   5   4  -4    1.50    0.11
  -5  -4   4    1.11    0.12
  -5  -4   4    1.47    0.15
  -5  -4   4    1.42    0.16
   4   4  -4    0.15    0.05
   4   4  -4    0.17    0.07
   4   4  -4    0.17    0.07
  -4  -4   4    0.10    0.06
  -4  -4   4    0.13    0.09
  -4  -4   4    0.17    0.07
   3   4  -4    4.46    0.22
   3   4  -4    5.01    0.23
   3   4  -4    5.27    0.19
  -3  -4   4    5.21    0.22
  -3  -4   4    5.31    0.22
  -3  -4   4    5.35    0.25
  -3  -4   4    4.88    0.22
   2   4  -4    1.20    0.12
   2   4  -4    1.06    0.08
   2   4  -4    1.17    0.08
   2   4  -4    0.98    0.10
  -2  -4   4    1.30    0.10
  -2  -4   4    1.02    0.09
  -2  -4   4    1.19    0.12
  -2  -4   4    1.25    0.09
   1   4  -4   12.93    0.42
   1   4  -4   12.46    0.44
   1   4  -4   12.49    0.45
  -1  -4   4   12.73    0.42
  -1  -4   4   12.31    0.44
  -1  -4   4   12.95    0.42
  -1  -4   4   13.04    0.39
  -1  -4   4   12.69    0.40
   0   4  -4    5.70    0.25
   0   4  -4    5.85    0.23
   0  -4   4    5.66    0.22
   0  -4   4    5.65    0.22
   0  -4   4    6.10    0.24
   0  -4   4    5.65    0.23
  -1   4  -4    6.38    0.26
  -1   4  -4    6.26    0.28
  -1   4  -4    6.64    0.22
   1  -4   4    6.36    0.24
   1  -4   4    6.47    0.25
   1  -4   4    6.21    0.23
  -2   4  -4   22.68    0.75
  -2   4  -4   22.60    0.68
  -2   4  -4   23.10    0.77
  -2   4  -4   24.28    0.68
   2  -4   4   22.20    0.68
   2  -4   4   23.26    0.68
   2  -4   4   22.49    0.72
   2  -4   4   22.48    0.70
  -3   4  -4    0.09    0.08
  -3   4  -4    0.04    0.07
  -3   4  -4    0.06    0.04
   3  -4   4    0.09    0.04
   3  -4   4    0.08    0.05
   3  -4   4    0.00    0.02
   3  -4   4    0.05    0.04
   3  -4   4    0.09    0.03
  -4   4  -4    0.74    0.12
  -4   4  -4    0.86    0.09
  -4   4  -4    0.78    0.12
   4  -4   4    0.73    0.08
   4  -4   4    0.73    0.09
  -5   4  -4    0.99    0.15
  -5   4  -4    1.45    0.17
  -5   4  -4    1.34    0.13
   5  -4   4    1.26    0.12
   5  -4   4    1.42    0.10
  -6   4  -4    1.71    0.19
  -6   4  -4    1.79    0.17
   6  -4   4    1.76    0.14
   6  -4   4    1.64    0.11
   6  -4   4    1.35    0.15
  -7   4  -4    0.69    0.13
  -7   4  -4    0.58    0.14
   7  -4   4    0.65    0.08
   7  -4   4    0.68    0.13
   7  -4   4    0.61    0.10
  -8   4  -4    0.83    0.17
  -8   4  -4    1.07    0.16
   8  -4   4    0.71    0.14
   8  -4   4    0.86    0.12
   8   3  -4    0.35    0.10
   8   3  -4    0.24    0.10
   8   3  -4    0.23    0.11
  -8  -3   4    0.37    0.13
  -8  -3   4    0.32    0.11
  -8  -3   4    0.18    0.11
   7   3  -4    2.60    0.20
   7   3  -4    2.65    0.20
  -7  -3   4    2.97    0.20
  -7  -3   4    2.43    0.21
  -7  -3   4    2.67    0.23
   6   3  -4   -0.07    0.06
   6   3  -4    0.09    0.08
   6   3  -4    0.09    0.08
  -6  -3   4    0.02    0.09
  -6  -3   4    0.17    0.10
  -6  -3   4   -0.05    0.06
   5   3  -4    1.22    0.11
   5   3  -4    1.00    0.12
   5   3  -4    1.01    0.12
  -5  -3   4    0.95    0.11
  -5  -3   4    1.20    0.14
  -5  -3   4    0.98    0.13
   4   3  -4   -0.03    0.03
   4   3  -4    0.01    0.06
   4   3  -4   -0.05    0.04
  -4  -3   4    0.02    0.05
  -4  -3   4    0.05    0.05
  -4  -3   4   -0.04    0.07
   3   3  -4   19.17    0.62
   3   3  -4   18.24    0.58
   3   3  -4   18.41    0.60
  -3  -3   4   18.30    0.61
  -3  -3   4   18.72    0.62
  -3  -3   4   18.51    0.60
   2   3  -4   37.11    1.13
   2   3  -4   38.46    1.12
   2   3  -4   37.27    1.16
   2   3  -4   37.52    1.12
  -2  -3   4   39.04    1.13
  -2  -3   4   36.41    1.14
  -2  -3   4   36.80    1.13
  -2  -3   4   36.63    1.12
   1   3  -4   40.11    1.29
   1   3  -4   41.16    1.32
   1   3  -4   43.55    1.29
  -1  -3   4   43.08    1.27
  -1  -3   4   44.71    1.27
  -1  -3   4   44.05    1.28
  -1  -3   4   46.07    1.30
  -1  -3   4   42.71    1.29
   0   3  -4    2.36    0.15
   0   3  -4    2.44    0.13
   0  -3   4    2.33    0.12
   0  -3   4    2.30    0.13
   0  -3   4    2.30    0.10
   0  -3   4    2.56    0.15
   0  -3   4    2.38    0.12
   0  -3   4    2.27    0.09
  -1   3  -4   18.69    0.63
  -1   3  -4   18.02    0.61
  -1   3  -4   19.37    0.57
   1  -3   4   19.19    0.56
   1  -3   4   18.93    0.59
   1  -3   4   18.74    0.58
   1  -3   4   18.33    0.58
  -2   3  -4    3.50    0.19
  -2   3  -4    3.54    0.13
  -2   3  -4    3.52    0.13
  -2   3  -4    3.38    0.20
   2  -3   4    3.39    0.15
   2  -3   4    3.26    0.15
   2  -3   4    3.37    0.13
   2  -3   4    3.07    0.13
  -3   3  -4   38.32    1.13
  -3   3  -4   38.01    1.19
  -3   3  -4   35.96    1.18
   3  -3   4   38.33    1.13
   3  -3   4   37.16    1.11
   3  -3   4   37.40    1.13
   3  -3   4   37.17    1.09
   3  -3   4   39.09    1.10
  -4   3  -4    3.77    0.22
  -4   3  -4    3.84    0.18
  -4   3  -4    3.88    0.22
   4  -3   4    3.90    0.16
   4  -3   4    4.06    0.18
   4  -3   4    3.82    0.13
  -5   3  -4    4.33    0.25
  -5   3  -4    4.13    0.22
   5  -3   4    4.17    0.17
   5  -3   4    3.92    0.20
   5  -3   4    4.44    0.14
   5  -3   4    3.96    0.22
  -6   3  -4    0.06    0.08
  -6   3  -4    0.02    0.09
   6  -3   4   -0.02    0.07
   6  -3   4    0.04    0.05
   6  -3   4   -0.03    0.07
  -7   3  -4    2.58    0.20
  -7   3  -4    2.41    0.22
   7  -3   4    2.45    0.17
   7  -3   4    2.42    0.14
   7  -3   4    2.29    0.19
  -8   3  -4    1.92    0.22
  -8   3  -4    1.62    0.19
   8  -3   4    1.60    0.15
   8  -3   4    1.45    0.12
   8  -3   4    1.78    0.19
  -9   3  -4    1.12    0.18
  -9   3  -4    1.14    0.20
   9  -3   4    1.21    0.18
   9  -3   4    0.84    0.13
   8   2  -4    2.27    0.18
   8   2  -4    2.51    0.20
   8   2  -4    2.18    0.19
  -8  -2   4    2.15    0.23
  -8  -2   4    2.16    0.20
  -8  -2   4    2.35    0.22
   7   2  -4    0.08    0.08
   7   2  -4    0.03    0.07
   7   2  -4   -0.01    0.08
  -7  -2   4    0.02    0.10
  -7  -2   4    0.00    0.08
  -7  -2   4   -0.07    0.09
   6   2  -4   18.05    0.65
   6   2  -4   18.19    0.64
   6   2  -4   18.14    0.63
  -6  -2   4   19.04    0.68
  -6  -2   4   18.17    0.67
  -6  -2   4   18.51    0.62
   5   2  -4    0.35    0.07
   5   2  -4    0.32    0.08
   5   2  -4    0.46    0.09
  -5  -2   4    0.39    0.10
  -5  -2   4    0.43    0.10
  -5  -2   4    0.31    0.07
   4   2  -4    2.93    0.16
   4   2  -4    2.78    0.15
  -4  -2   4    2.65    0.17
  -4  -2   4    2.56    0.17
  -4  -2   4    2.83    0.15
   3   2  -4    0.28    0.05
   3   2  -4    0.21    0.06
   3   2  -4    0.22    0.06
  -3  -2   4    0.21    0.05
  -3  -2   4    0.26    0.07
  -3  -2   4    0.26    0.06
   2   2  -4   11.15    0.38
   2   2  -4   10.75    0.35
   2   2  -4   10.96    0.35
   2   2  -4   10.13    0.36
  -2  -2   4   10.14    0.35
  -2  -2   4   11.10    0.37
  -2  -2   4   10.16    0.36
  -2  -2   4   10.47    0.38
   1   2  -4    1.32    0.11
   1   2  -4    1.18    0.09
   1   2  -4    1.28    0.10
  -1  -2   4    1.31    0.12
  -1  -2   4    1.08    0.10
  -1  -2   4    1.24    0.08
  -1  -2   4    1.10    0.09
   0   2  -4    2.90    0.15
   0   2  -4    3.40    0.14
   0   2  -4    2.57    0.16
   0  -2   4    2.92    0.14
   0  -2   4    3.03    0.13
   0  -2   4    3.17    0.16
   0  -2   4    3.02    0.14
   0  -2   4    3.02    0.12
   0  -2   4    3.02    0.14
  -1   2  -4    0.02    0.04
  -1   2  -4    0.00    0.06
  -1   2  -4    0.03    0.07
  -1   2  -4   -0.02    0.03
   1  -2   4   -0.02    0.04
   1  -2   4   -0.08    0.06
   1  -2   4   -0.01    0.04
   1  -2   4    0.00    0.04
   1  -2   4    0.12    0.04
  -2   2  -4   62.09    1.90
  -2   2  -4   63.12    1.85
  -2   2  -4   61.92    1.89
  -2   2  -4   65.20    1.82
   2  -2   4   65.91    1.85
   2  -2   4   62.30    1.84
   2  -2   4   63.57    1.82
   2  -2   4   60.94    1.82
  -3   2  -4   29.72    0.98
  -3   2  -4   30.92    0.95
  -3   2  -4   31.01    0.99
   3  -2   4   31.14    0.91
   3  -2   4   30.75    0.92
   3  -2   4   32.92    0.95
   3  -2   4   30.30    0.94
   3  -2   4   32.73    0.92
  -4   2  -4    0.81    0.11
  -4   2  -4    0.72    0.11
  -4   2  -4    0.74    0.09
   4  -2   4    0.84    0.07
   4  -2   4    0.98    0.06
   4  -2   4    0.82    0.07
   4  -2   4    0.84    0.08
  -5   2  -4    0.43    0.10
  -5   2  -4    0.65    0.10
   5  -2   4    0.64    0.09
   5  -2   4    0.71    0.06
   5  -2   4    0.67    0.09
   5  -2   4    0.74    0.07
   5  -2   4    0.62    0.07
  -6   2  -4   17.00    0.63
  -6   2  -4   17.14    0.60
   6  -2   4   17.23    0.54
   6  -2   4   16.74    0.57
   6  -2   4   15.89    0.60
   6  -2   4   17.26    0.52
  -7   2  -4   -0.11    0.08
  -7   2  -4    0.00    0.09
   7  -2   4    0.03    0.09
   7  -2   4    0.13    0.06
   7  -2   4    0.09    0.07
  -8   2  -4    0.34    0.13
  -8   2  -4    0.31    0.11
   8  -2   4    0.44    0.10
   8  -2   4    0.40    0.07
   8  -2   4    0.35    0.11
  -9   2  -4    2.81    0.24
  -9   2  -4    2.80    0.26
   9  -2   4    2.82    0.20
   9  -2   4    2.75    0.23
  -9  -1   4    1.60    0.20
   8   1  -4    1.39    0.17
   8   1  -4    1.33    0.16
   8   1  -4    1.50    0.16
  -8  -1   4    1.61    0.19
  -8  -1   4    1.87    0.22
  -8  -1   4    1.59    0.18
   7   1  -4    4.58    0.27
   7   1  -4    5.01    0.25
   7   1  -4    5.00    0.27
  -7  -1   4    5.12    0.31
  -7  -1   4    4.72    0.27
  -7  -1   4    4.38    0.27
   6   1  -4   17.92    0.62
   6   1  -4   17.97    0.64
   6   1  -4   17.11    0.62
  -6  -1   4   17.99    0.66
  -6  -1   4   17.31    0.64
  -6  -1   4   18.19    0.59
   5   1  -4    1.35    0.13
   5   1  -4    1.20    0.13
   5   1  -4    1.46    0.12
  -5  -1   4    1.31    0.11
  -5  -1   4    1.37    0.15
  -5  -1   4    1.43    0.15
   4   1  -4   10.86    0.38
   4   1  -4   10.63    0.39
   4   1  -4   10.41    0.40
  -4  -1   4   11.18    0.41
  -4  -1   4   10.40    0.40
  -4  -1   4   11.04    0.37
   3   1  -4    0.53    0.08
   3   1  -4    0.81    0.08
   3   1  -4    0.39    0.06
  -3  -1   4    0.57    0.08
  -3  -1   4    0.50    0.06
  -3  -1   4    0.36    0.08
   2   1  -4   72.08    2.06
   2   1  -4   72.04    2.09
   2   1  -4   69.51    2.10
  -2  -1   4   70.74    2.04
  -2  -1   4   71.21    2.09
  -2  -1   4   69.27    2.08
   1   1  -4   76.86    2.27
   1   1  -4   76.94    2.25
   1   1  -4   78.46    2.23
  -1  -1   4   77.33    2.26
  -1  -1   4   74.79    2.20
  -1  -1   4   77.63    2.24
  -1  -1   4   75.26    2.24
   0   1  -4   16.74    0.54
   0   1  -4   17.47    0.52
   0   1  -4   16.13    0.54
   0  -1   4   16.91    0.54
   0  -1   4   16.33    0.52
   0  -1   4   17.65    0.51
   0  -1   4   16.81    0.52
   0  -1   4   16.68    0.52
   0  -1   4   16.68    0.52
  -1   1  -4   66.76    1.96
  -1   1  -4   65.25    1.99
  -1   1  -4   68.34    1.94
  -1   1  -4   66.41    1.99
   1  -1   4   67.60    1.94
   1  -1   4   69.88    1.99
   1  -1   4   66.13    1.93
   1  -1   4   65.04    1.94
   1  -1   4   69.75    1.96
  -2   1  -4   14.35    0.49
  -2   1  -4   13.90    0.49
  -2   1  -4   14.17    0.46
  -2   1  -4   15.13    0.45
   2  -1   4   14.53    0.45
   2  -1   4   14.79    0.44
   2  -1   4   15.00    0.46
   2  -1   4   14.10    0.46
  -3   1  -4   83.93    2.39
  -3   1  -4   77.20    2.42
  -3   1  -4   82.46    2.42
   3  -1   4   84.19    2.35
   3  -1   4   78.43    2.36
   3  -1   4   78.58    2.33
   3  -1   4   84.43    2.40
   3  -1   4   82.13    2.34
  -4   1  -4    1.51    0.12
  -4   1  -4    1.14    0.13
   4  -1   4    1.39    0.09
   4  -1   4    1.33    0.12
   4  -1   4    1.26    0.09
   4  -1   4    1.31    0.10
   4  -1   4    1.43    0.08
  -5   1  -4    3.28    0.18
  -5   1  -4    2.27    0.18
   5  -1   4    2.92    0.16
   5  -1   4    2.84    0.14
   5  -1   4    3.16    0.14
   5  -1   4    3.13    0.13
   5  -1   4    2.97    0.17
  -6   1  -4    3.36    0.22
  -6   1  -4    2.96    0.20
   6  -1   4    3.27    0.16
   6  -1   4    3.15    0.19
   6  -1   4    3.21    0.15
   6  -1   4    3.45    0.18
  -7   1  -4    4.99    0.20
  -7   1  -4    4.42    0.28
  -7   1  -4    4.58    0.26
   7  -1   4    5.11    0.21
   7  -1   4    4.51    0.23
  -8   1  -4    1.00    0.15
  -8   1  -4    1.01    0.16
   8  -1   4    0.90    0.13
   8  -1   4    1.12    0.13
   8  -1   4    1.04    0.10
  -9   1  -4    1.08    0.18
  -9   1  -4    0.76    0.15
   9  -1   4    1.26    0.12
   9  -1   4    1.02    0.14
   9  -1   4    1.09    0.15
 -10   1  -4    0.09    0.12
 -10   1  -4    0.03    0.11
  10  -1   4   -0.07    0.11
  10  -1   4    0.18    0.11
   8   0  -4    1.96    0.18
   8   0  -4    2.07    0.17
   8   0  -4    2.34    0.20
  -8   0   4    2.07    0.21
  -8   0   4    2.46    0.23
  -8   0   4    1.89    0.20
   7   0  -4    0.70    0.12
   7   0  -4    0.98    0.12
   7   0  -4    0.87    0.13
  -7   0   4    0.81    0.14
  -7   0   4    0.69    0.13
  -7   0   4    0.89    0.15
   6   0  -4    0.14    0.08
   6   0  -4    0.07    0.08
   6   0  -4    0.15    0.09
   6   0  -4    0.07    0.07
  -6   0   4    0.21    0.10
  -6   0   4    0.15    0.09
   5   0  -4    6.20    0.26
   5   0  -4    5.66    0.26
   5   0  -4    5.55    0.27
  -5   0   4    5.99    0.29
  -5   0   4    5.88    0.24
  -5   0   4    6.08    0.28
   4   0  -4    0.09    0.05
   4   0  -4   -0.03    0.05
   4   0  -4   -0.02    0.04
  -4   0   4    0.04    0.06
  -4   0   4    0.00    0.06
  -4   0   4    0.07    0.04
   3   0  -4    0.69    0.07
   3   0  -4    0.79    0.09
   3   0  -4    0.86    0.08
  -3   0   4    0.87    0.07
  -3   0   4    0.76    0.09
  -3   0   4    0.95    0.10
   2   0  -4   26.71    0.82
   2   0  -4   27.31    0.83
   2   0  -4   26.56    0.84
  -2   0   4   28.09    0.84
  -2   0   4   26.57    0.80
  -2   0   4   26.62    0.83
   1   0  -4   90.34    2.56
   1   0  -4   90.34    2.61
   1   0  -4   91.02    2.57
   1   0  -4   80.11    2.61
   1   0  -4   91.40    2.54
  -1   0   4   88.15    2.58
  -1   0   4   89.53    2.54
  -1   0   4   86.50    2.60
  -1   0   4   94.12    2.62
   0   0  -4    4.24    0.19
   0   0  -4    4.64    0.19
   0   0  -4    5.03    0.17
   0   0  -4    4.52    0.17
   0   0  -4    4.65    0.17
   0   0   4    4.63    0.17
   0   0   4    4.55    0.17
   0   0   4    4.54    0.19
   0   0   4    4.68    0.18
   0   0   4    4.70    0.16
   0   0   4    5.36    0.17
   0   0   4    4.78    0.19
  -1   0  -4    1.06    0.07
  -1   0  -4    1.09    0.07
  -1   0  -4    0.98    0.07
  -1   0  -4    0.89    0.08
  -1   0  -4    1.00    0.08
  -1   0  -4    1.11    0.07
   1   0   4    1.15    0.09
   1   0   4    1.12    0.07
   1   0   4    1.10    0.09
   1   0   4    1.06    0.06
   1   0   4    0.99    0.07
   1   0   4    1.04    0.06
  -2   0  -4    3.11    0.13
  -2   0  -4    3.20    0.16
  -2   0  -4    3.22    0.14
  -2   0  -4    3.30    0.13
  -2   0  -4    3.16    0.14
  -2   0  -4    3.36    0.16
   2   0   4    3.17    0.17
   2   0   4    3.07    0.14
   2   0   4    3.13    0.12
   2   0   4    3.12    0.13
   2   0   4    3.19    0.16
   2   0   4    3.31    0.13
  -3   0  -4    3.91    0.20
  -3   0  -4    4.36    0.18
  -3   0  -4    3.98    0.20
   3   0   4    4.25    0.16
   3   0   4    4.49    0.17
   3   0   4    4.23    0.17
   3   0   4    4.42    0.17
   3   0   4    3.88    0.19
  -4   0  -4   14.96    0.50
  -4   0  -4   14.64    0.52
   4   0   4   15.20    0.47
   4   0   4   14.84    0.48
   4   0   4   14.45    0.49
   4   0   4   14.61    0.47
   4   0   4   14.88    0.46
  -5   0  -4    7.15    0.25
  -5   0  -4    6.97    0.29
  -5   0  -4    7.16    0.31
   5   0   4    7.54    0.27
   5   0   4    6.89    0.26
   5   0   4    7.12    0.29
   5   0   4    6.75    0.27
  -6   0  -4    0.07    0.07
  -6   0  -4   -0.09    0.05
  -6   0  -4   -0.02    0.07
   6   0   4    0.02    0.06
   6   0   4    0.11    0.05
   6   0   4   -0.07    0.05
  -7   0  -4   15.54    0.50
  -7   0  -4   15.17    0.57
  -7   0  -4   15.72    0.59
   7   0   4   14.94    0.54
   7   0   4   15.41    0.55
   7   0   4   14.95    0.51
  -8   0  -4    1.68    0.19
  -8   0  -4    2.10    0.15
  -8   0  -4    1.93    0.18
   8   0   4    1.76    0.16
   8   0   4    1.96    0.14
   8   0   4    1.73    0.16
  -9   0  -4    3.00    0.24
  -9   0  -4    3.52    0.26
   9   0   4    3.65    0.20
   9   0   4    3.04    0.23
   9   0   4    3.54    0.22
 -10   0  -4    4.31    0.30
 -10   0  -4    3.82    0.29
  10   0   4    4.04    0.27
  10   0   4    4.16    0.22
  10   0   4    4.16    0.26
   8  -1  -4    0.19    0.10
   8  -1  -4    0.03    0.08
  -8   1   4    0.19    0.12
  -8   1   4    0.03    0.11
  -8   1   4   -0.09    0.09
   7  -1  -4    5.18    0.28
   7  -1  -4    5.12    0.27
   7  -1  -4    5.66    0.25
  -7   1   4    5.35    0.29
  -7   1   4    5.01    0.30
  -7   1   4    5.25    0.29
   6  -1  -4    0.05    0.07
   6  -1  -4   -0.01    0.05
   6  -1  -4    0.03    0.08
  -6   1   4   -0.05    0.09
  -6   1   4    0.01    0.07
   5  -1  -4   12.24    0.46
   5  -1  -4   12.31    0.45
   5  -1  -4   12.52    0.47
  -5   1   4   12.60    0.48
  -5   1   4   12.95    0.46
   4  -1  -4   19.97    0.68
   4  -1  -4   20.38    0.66
   4  -1  -4   19.81    0.67
  -4   1   4   20.66    0.63
  -4   1   4   20.54    0.67
  -4   1   4   21.56    0.70
   3  -1  -4   25.85    0.81
   3  -1  -4   26.69    0.77
   3  -1  -4   25.24    0.82
   3  -1  -4   25.82    0.80
  -3   1   4   26.27    0.81
  -3   1   4   25.81    0.82
  -3   1   4   25.45    0.77
   2  -1  -4    4.38    0.19
   2  -1  -4    4.56    0.20
   2  -1  -4    4.57    0.17
   2  -1  -4    4.44    0.18
  -2   1   4    4.70    0.18
  -2   1   4    4.27    0.16
  -2   1   4    4.20    0.19
  -2   1   4    4.71    0.19
   1  -1  -4   78.98    2.21
   1  -1  -4   77.20    2.19
   1  -1  -4   75.41    2.26
   1  -1  -4   74.93    2.26
  -1   1   4   77.46    2.26
  -1   1   4   76.96    2.25
  -1   1   4   78.64    2.21
  -1   1   4   78.83    2.26
  -1   1   4   74.30    2.23
  -1   1   4   75.49    2.19
   0  -1  -4    1.81    0.10
   0  -1  -4    1.85    0.10
   0  -1  -4    1.75    0.10
   0  -1  -4    1.93    0.08
   0  -1  -4    1.88    0.08
   0  -1  -4    1.89    0.09
   0   1   4    1.78    0.10
   0   1   4    1.84    0.09
   0   1   4    1.91    0.11
   0   1   4    1.68    0.09
   0   1   4    1.86    0.08
  -1  -1  -4   34.99    1.01
  -1  -1  -4   33.84    1.04
  -1  -1  -4   36.04    1.02
  -1  -1  -4   33.50    1.04
  -1  -1  -4   33.90    1.03
  -1  -1  -4   35.62    1.01
   1   1   4   35.83    1.04
   1   1   4   34.66    1.00
   1   1   4   35.77    1.05
   1   1   4   34.26    1.03
   1   1   4   33.32    1.01
   1   1   4   33.96    1.01
  -2  -1  -4   84.39    2.52
  -2  -1  -4   86.39    2.53
  -2  -1  -4   84.50    2.49
  -2  -1  -4   91.83    2.47
  -2  -1  -4   87.07    2.54
  -2  -1  -4   78.19    2.48
   2   1   4   87.87    2.48
   2   1   4   87.95    2.54
   2   1   4   83.94    2.48
   2   1   4   87.72    2.52
   2   1   4   89.75    2.53
  -3  -1  -4    2.15    0.12
  -3  -1  -4    1.88    0.12
  -3  -1  -4    2.13    0.14
  -3  -1  -4    2.08    0.12
  -3  -1  -4    2.02    0.14
   3   1   4    2.27    0.14
   3   1   4    2.18    0.12
   3   1   4    2.09    0.11
   3   1   4    1.97    0.11
   3   1   4    1.90    0.11
  -4  -1  -4   10.83    0.39
  -4  -1  -4   11.28    0.41
  -4  -1  -4   10.69    0.36
   4   1   4   10.96    0.37
   4   1   4   10.75    0.38
   4   1   4   10.62    0.36
   4   1   4   10.61    0.37
  -5  -1  -4    2.13    0.15
  -5  -1  -4    2.20    0.12
  -5  -1  -4    1.75    0.15
   5   1   4    2.00    0.12
   5   1   4    2.04    0.13
   5   1   4    1.95    0.13
  -6  -1  -4    6.07    0.29
  -6  -1  -4    6.20    0.28
  -6  -1  -4    5.82    0.24
   6   1   4    6.23    0.26
   6   1   4    6.20    0.26
   6   1   4    6.53    0.25
  -7  -1  -4    3.29    0.17
  -7  -1  -4    3.20    0.21
  -7  -1  -4    2.97    0.21
   7   1   4    3.02    0.19
   7   1   4    3.42    0.20
   7   1   4    3.13    0.18
  -8  -1  -4   11.59    0.48
  -8  -1  -4   11.70    0.48
  -8  -1  -4   11.48    0.41
   8   1   4   11.19    0.44
   8   1   4   11.36    0.42
   8   1   4   11.32    0.45
  -9  -1  -4    1.55    0.15
  -9  -1  -4    1.91    0.21
  -9  -1  -4    1.58    0.19
   9   1   4    1.82    0.17
   9   1   4    1.63    0.17
   9   1   4    1.74    0.15
 -10  -1  -4    0.14    0.13
 -10  -1  -4    0.22    0.14
  10   1   4    0.25    0.09
  10   1   4    0.19    0.11
  10   1   4    0.09    0.09
   8  -2  -4    0.21    0.10
   8  -2  -4    0.04    0.09
  -8   2   4   -0.01    0.09
  -8   2   4   -0.02    0.10
  -8   2   4    0.06    0.11
   7  -2  -4    0.14    0.08
   7  -2  -4    0.11    0.09
  -7   2   4    0.05    0.09
  -7   2   4    0.31    0.11
  -7   2   4    0.15    0.12
   6  -2  -4    0.94    0.13
   6  -2  -4    1.10    0.10
   6  -2  -4    1.17    0.14
  -6   2   4    1.15    0.15
  -6   2   4    0.82    0.12
   5  -2  -4    1.70    0.14
   5  -2  -4    1.93    0.14
   5  -2  -4    1.75    0.12
   5  -2  -4    1.51    0.14
  -5   2   4    1.82    0.14
  -5   2   4    1.83    0.16
   4  -2  -4   -0.03    0.03
   4  -2  -4    0.04    0.05
   4  -2  -4    0.10    0.06
   4  -2  -4    0.03    0.05
  -4   2   4    0.03    0.04
  -4   2   4    0.05    0.06
  -4   2   4    0.04    0.06
   3  -2  -4    0.04    0.05
   3  -2  -4    0.06    0.03
   3  -2  -4    0.04    0.04
   3  -2  -4    0.07    0.05
  -3   2   4    0.02    0.05
  -3   2   4    0.08    0.05
  -3   2   4    0.08    0.03
   2  -2  -4   43.21    1.20
   2  -2  -4   41.11    1.26
   2  -2  -4   41.89    1.23
   2  -2  -4   41.19    1.26
  -2   2   4   43.21    1.23
  -2   2   4   41.84    1.20
  -2   2   4   40.93    1.26
  -2   2   4   40.63    1.24
   1  -2  -4   44.80    1.31
   1  -2  -4   43.51    1.33
   1  -2  -4   43.94    1.29
   1  -2  -4   44.19    1.33
   1  -2  -4   44.96    1.28
  -1   2   4   44.45    1.28
  -1   2   4   44.79    1.33
  -1   2   4   43.57    1.31
  -1   2   4   45.53    1.34
  -1   2   4   45.93    1.29
   0  -2  -4    0.30    0.03
   0  -2  -4    0.29    0.04
   0  -2  -4    0.22    0.04
   0  -2  -4    0.22    0.05
   0  -2  -4    0.22    0.03
   0  -2  -4    0.19    0.04
   0  -2  -4    0.21    0.03
   0   2   4    0.27    0.05
   0   2   4    0.22    0.05
   0   2   4    0.23    0.05
   0   2   4    0.22    0.03
   0   2   4    0.23    0.04
  -1  -2  -4    2.99    0.13
  -1  -2  -4    3.12    0.13
  -1  -2  -4    3.15    0.11
  -1  -2  -4    3.11    0.13
  -1  -2  -4    2.95    0.14
  -1  -2  -4    3.49    0.13
   1   2   4    3.26    0.14
   1   2   4    3.00    0.11
   1   2   4    3.22    0.12
   1   2   4    3.31    0.13
   1   2   4    3.17    0.12
   1   2   4    2.85    0.14
  -2  -2  -4  129.63    3.72
  -2  -2  -4  129.37    3.75
  -2  -2  -4  125.15    3.77
  -2  -2  -4  134.54    3.70
  -2  -2  -4  129.87    3.76
   2   2   4  122.25    3.76
   2   2   4  126.87    3.71
   2   2   4  131.07    3.69
   2   2   4  131.72    3.67
   2   2   4  129.42    3.78
   2   2   4  134.65    3.76
  -3  -2  -4  455.30   13.25
  -3  -2  -4  471.78   13.26
  -3  -2  -4  434.15   13.08
  -3  -2  -4  465.88   13.30
  -3  -2  -4  475.09   13.28
   3   2   4  499.63   13.30
   3   2   4  462.26   13.08
   3   2   4  483.67   13.29
   3   2   4  456.34   13.12
   3   2   4  407.22   13.11
   3   2   4  454.24   12.97
  -4  -2  -4   10.60    0.38
  -4  -2  -4   10.46    0.39
  -4  -2  -4   10.87    0.36
  -4  -2  -4   10.68    0.36
   4   2   4   10.40    0.36
   4   2   4   10.63    0.36
   4   2   4   10.76    0.36
  -5  -2  -4   25.61    0.84
  -5  -2  -4   25.99    0.84
  -5  -2  -4   26.05    0.80
   5   2   4   26.48    0.80
   5   2   4   25.81    0.81
   5   2   4   25.95    0.81
  -6  -2  -4    0.93    0.12
  -6  -2  -4    0.52    0.10
  -6  -2  -4    1.08    0.10
   6   2   4    1.21    0.11
   6   2   4    0.91    0.10
   6   2   4    0.95    0.10
  -7  -2  -4    0.27    0.10
  -7  -2  -4    0.30    0.10
  -7  -2  -4    0.05    0.07
   7   2   4    0.26    0.08
   7   2   4    0.12    0.07
   7   2   4    0.33    0.08
  -8  -2  -4    7.80    0.32
  -8  -2  -4    7.70    0.37
  -8  -2  -4    7.56    0.37
   8   2   4    7.80    0.32
   8   2   4    7.06    0.33
   8   2   4    7.53    0.33
  -9  -2  -4    2.69    0.22
  -9  -2  -4    2.46    0.18
  -9  -2  -4    2.72    0.23
   9   2   4    2.52    0.19
   9   2   4    2.45    0.18
   9   2   4    2.71    0.21
 -10  -2  -4    0.27    0.10
 -10  -2  -4    0.14    0.13
 -10  -2  -4    0.26    0.14
  10   2   4    0.01    0.09
  10   2   4    0.19    0.10
  10   2   4    0.33    0.11
   8  -3  -4   -0.06    0.08
   8  -3  -4    0.06    0.09
  -8   3   4    0.00    0.10
  -8   3   4    0.18    0.12
  -8   3   4    0.04    0.11
   7  -3  -4    0.63    0.11
   7  -3  -4    0.69    0.13
  -7   3   4    0.55    0.12
  -7   3   4    0.89    0.16
  -7   3   4    0.57    0.13
   6  -3  -4   12.26    0.45
   6  -3  -4   11.92    0.48
  -6   3   4   12.58    0.46
  -6   3   4   11.76    0.49
  -6   3   4   12.06    0.50
   5  -3  -4   67.55    1.86
   5  -3  -4   62.34    1.97
   5  -3  -4   62.84    1.98
   5  -3  -4   63.43    1.92
  -5   3   4   65.72    1.99
  -5   3   4   64.55    1.93
   4  -3  -4   12.59    0.44
   4  -3  -4   12.26    0.47
   4  -3  -4   13.76    0.41
   4  -3  -4   13.51    0.40
   4  -3  -4   12.58    0.47
  -4   3   4   13.57    0.46
  -4   3   4   12.74    0.48
   3  -3  -4    0.93    0.10
   3  -3  -4    1.16    0.11
   3  -3  -4    0.99    0.09
   3  -3  -4    1.09    0.06
  -3   3   4    1.07    0.06
  -3   3   4    0.80    0.10
  -3   3   4    1.05    0.10
   2  -3  -4    3.23    0.17
   2  -3  -4    3.30    0.16
   2  -3  -4    3.22    0.14
   2  -3  -4    3.26    0.12
  -2   3   4    3.19    0.16
  -2   3   4    3.10    0.15
  -2   3   4    3.53    0.14
  -2   3   4    3.31    0.12
   1  -3  -4    9.69    0.29
   1  -3  -4    9.19    0.29
   1  -3  -4    9.31    0.33
   1  -3  -4    9.43    0.31
   1  -3  -4    8.98    0.32
  -1   3   4    9.42    0.32
  -1   3   4    9.25    0.29
  -1   3   4    9.28    0.31
  -1   3   4    9.30    0.28
  -1   3   4    9.78    0.33
   0  -3  -4    1.92    0.07
   0  -3  -4    2.08    0.07
   0  -3  -4    1.79    0.10
   0  -3  -4    1.98    0.09
   0  -3  -4    1.84    0.10
   0  -3  -4    1.84    0.09
   0   3   4    1.77    0.11
   0   3   4    1.94    0.10
   0   3   4    2.02    0.08
   0   3   4    1.76    0.11
   0   3   4    1.88    0.10
  -1  -3  -4   32.95    1.09
  -1  -3  -4   36.04    1.10
  -1  -3  -4   37.08    1.06
  -1  -3  -4   38.14    1.05
  -1  -3  -4   36.55    1.08
  -1  -3  -4   37.98    1.08
   1   3   4   37.83    1.08
   1   3   4   35.22    1.10
   1   3   4   36.52    1.05
   1   3   4   36.72    1.06
   1   3   4   37.26    1.10
   1   3   4   37.15    1.08
  -2  -3  -4    0.00    0.03
  -2  -3  -4    0.01    0.03
  -2  -3  -4   -0.02    0.03
  -2  -3  -4   -0.04    0.03
  -2  -3  -4    0.07    0.03
   2   3   4    0.00    0.03
   2   3   4    0.11    0.05
   2   3   4    0.02    0.04
   2   3   4   -0.03    0.02
   2   3   4    0.03    0.03
  -3  -3  -4   44.24    1.25
  -3  -3  -4   40.94    1.24
  -3  -3  -4   41.88    1.27
  -3  -3  -4   41.30    1.27
  -3  -3  -4   43.34    1.24
  -3  -3  -4   42.19    1.24
   3   3   4   42.22    1.23
   3   3   4   39.78    1.23
   3   3   4   41.13    1.27
   3   3   4   43.60    1.25
  -4  -3  -4    8.92    0.33
  -4  -3  -4    8.84    0.30
  -4  -3  -4    8.97    0.33
  -4  -3  -4    9.25    0.32
   4   3   4    8.51    0.30
   4   3   4    8.20    0.30
   4   3   4    8.63    0.31
  -5  -3  -4    0.04    0.07
  -5  -3  -4    0.04    0.06
  -5  -3  -4    0.02    0.06
   5   3   4    0.05    0.05
   5   3   4    0.00    0.05
   5   3   4    0.00    0.05
  -6  -3  -4    5.29    0.23
  -6  -3  -4    5.28    0.26
  -6  -3  -4    5.41    0.26
   6   3   4    4.88    0.23
   6   3   4    5.55    0.23
   6   3   4    5.43    0.24
  -7  -3  -4    0.12    0.09
  -7  -3  -4    0.24    0.10
  -7  -3  -4    0.19    0.08
   7   3   4    0.14    0.07
   7   3   4    0.29    0.08
   7   3   4    0.30    0.08
  -8  -3  -4    1.60    0.18
  -8  -3  -4    1.05    0.15
  -8  -3  -4    1.47    0.14
   8   3   4    1.53    0.15
   8   3   4    1.36    0.13
   8   3   4    1.64    0.16
  -9  -3  -4   -0.02    0.10
  -9  -3  -4    0.24    0.12
  -9  -3  -4    0.17    0.09
   9   3   4    0.25    0.10
   9   3   4    0.23    0.10
   9   3   4    0.06    0.08
 -10  -3  -4   15.07    0.62
 -10  -3  -4   15.40    0.64
 -10  -3  -4   14.91    0.56
  10   3   4   14.40    0.58
  10   3   4   14.42    0.58
  10   3   4   15.45    0.56
 -11  -3  -4   -0.08    0.11
 -11  -3  -4   -0.21    0.11
  11   3   4    0.00    0.09
  11   3   4    0.14    0.10
  11   3   4    0.02    0.11
   8  -4  -4    0.07    0.09
   8  -4  -4    0.12    0.11
  -8   4   4    0.03    0.12
  -8   4   4    0.07    0.12
   7  -4  -4    0.41    0.11
   7  -4  -4    0.27    0.10
  -7   4   4    0.15    0.10
  -7   4   4    0.21    0.12
  -7   4   4    0.13    0.10
   6  -4  -4    0.57    0.12
   6  -4  -4    0.79    0.11
  -6   4   4    0.67    0.11
  -6   4   4    0.66    0.13
  -6   4   4    0.93    0.14
   5  -4  -4    5.74    0.29
   5  -4  -4    5.72    0.20
   5  -4  -4    5.93    0.29
   5  -4  -4    5.12    0.25
  -5   4   4    5.83    0.26
  -5   4   4    5.82    0.29
   4  -4  -4    3.80    0.18
   4  -4  -4    3.30    0.20
   4  -4  -4    4.15    0.14
   4  -4  -4    3.68    0.20
  -4   4   4    4.09    0.22
  -4   4   4    3.86    0.19
   3  -4  -4    2.92    0.14
   3  -4  -4    3.25    0.11
   3  -4  -4    3.19    0.10
   3  -4  -4    2.84    0.17
   3  -4  -4    3.20    0.17
  -3   4   4    2.94    0.17
  -3   4   4    3.21    0.15
   2  -4  -4    0.46    0.05
   2  -4  -4    0.51    0.07
   2  -4  -4    0.46    0.04
   2  -4  -4    0.47    0.07
  -2   4   4    0.50    0.05
  -2   4   4    0.43    0.03
  -2   4   4    0.42    0.06
  -2   4   4    0.44    0.07
   1  -4  -4    4.61    0.20
   1  -4  -4    5.01    0.19
   1  -4  -4    5.02    0.20
   1  -4  -4    5.03    0.17
   1  -4  -4    4.91    0.17
  -1   4   4    5.25    0.17
  -1   4   4    5.20    0.20
  -1   4   4    4.92    0.19
  -1   4   4    4.90    0.16
   0  -4  -4    7.56    0.27
   0  -4  -4    7.60    0.26
   0  -4  -4    7.36    0.24
   0  -4  -4    7.13    0.27
   0  -4  -4    7.40    0.26
   0   4   4    7.25    0.25
   0   4   4    7.34    0.24
   0   4   4    7.96    0.26
  -1  -4  -4    8.19    0.27
  -1  -4  -4    7.79    0.27
  -1  -4  -4    7.73    0.28
  -1  -4  -4    7.94    0.26
  -1  -4  -4    7.49    0.25
   1   4   4    7.84    0.28
   1   4   4    7.72    0.26
   1   4   4    7.77    0.25
   1   4   4    8.33    0.28
   1   4   4    7.98    0.27
  -2  -4  -4   12.00    0.36
  -2  -4  -4   11.73    0.36
  -2  -4  -4   11.37    0.38
  -2  -4  -4   12.01    0.39
  -2  -4  -4   11.48    0.39
   2   4   4   11.31    0.37
   2   4   4   11.92    0.39
   2   4   4   11.30    0.38
   2   4   4   12.15    0.36
   2   4   4   11.76    0.40
   2   4   4   11.94    0.36
   2   4   4   11.54    0.39
  -3  -4  -4    1.34    0.09
  -3  -4  -4    1.10    0.10
  -3  -4  -4    1.29    0.07
  -3  -4  -4    1.25    0.08
  -3  -4  -4    1.20    0.10
  -3  -4  -4    1.40    0.10
   3   4   4    1.31    0.12
   3   4   4    1.04    0.09
   3   4   4    1.27    0.09
  -4  -4  -4   10.18    0.37
  -4  -4  -4   10.16    0.38
  -4  -4  -4   11.39    0.34
  -4  -4  -4   10.38    0.37
   4   4   4   10.93    0.37
   4   4   4   10.57    0.34
   4   4   4   10.47    0.38
   4   4   4   10.32    0.36
  -5  -4  -4   69.75    2.05
  -5  -4  -4   68.10    2.02
  -5  -4  -4   70.65    2.02
  -5  -4  -4   68.14    2.06
   5   4   4   68.89    2.02
   5   4   4   68.24    2.02
   5   4   4   66.67    2.00
  -6  -4  -4    3.74    0.21
  -6  -4  -4    3.86    0.21
  -6  -4  -4    3.79    0.20
   6   4   4    3.61    0.19
   6   4   4    3.89    0.18
   6   4   4    4.03    0.20
  -7  -4  -4    4.00    0.24
  -7  -4  -4    4.17    0.23
  -7  -4  -4    4.35    0.22
   7   4   4    4.41    0.22
   7   4   4    3.99    0.22
   7   4   4    4.39    0.21
  -8  -4  -4    1.76    0.18
  -8  -4  -4    1.78    0.16
  -8  -4  -4    1.95    0.19
   8   4   4    1.86    0.15
   8   4   4    2.02    0.16
   8   4   4    1.94    0.16
  -9  -4  -4   16.00    0.63
  -9  -4  -4   15.22    0.57
  -9  -4  -4   15.88    0.61
   9   4   4   15.33    0.57
   9   4   4   15.81    0.57
   9   4   4   15.94    0.59
 -10  -4  -4    0.39    0.11
 -10  -4  -4    0.11    0.13
 -10  -4  -4    0.73    0.15
  10   4   4    0.07    0.09
  10   4   4    0.35    0.11
  10   4   4    0.20    0.10
 -11  -4  -4    0.25    0.14
 -11  -4  -4    0.34    0.16
 -11  -4  -4    0.33    0.12
  11   4   4    0.07    0.11
  11   4   4    0.26    0.12
  11   4   4    0.39    0.12
   7  -5  -4    0.05    0.10
   7  -5  -4    0.08    0.08
  -7   5   4   -0.04    0.10
  -7   5   4   -0.02    0.09
   6  -5  -4    9.17    0.35
   6  -5  -4    8.95    0.40
  -6   5   4    8.56    0.40
  -6   5   4    8.05    0.40
  -6   5   4    9.08    0.36
   5  -5  -4   23.29    0.82
   5  -5  -4   24.11    0.77
  -5   5   4   23.26    0.83
  -5   5   4   25.15    0.78
  -5   5   4   24.72    0.84
   4  -5  -4    1.51    0.12
   4  -5  -4    1.48    0.14
   4  -5  -4    1.58    0.15
  -4   5   4    1.69    0.12
  -4   5   4    1.69    0.14
   3  -5  -4    7.04    0.29
   3  -5  -4    6.98    0.29
   3  -5  -4    6.81    0.25
  -3   5   4    6.72    0.28
  -3   5   4    6.77    0.26
   2  -5  -4    3.28    0.13
   2  -5  -4    3.16    0.16
   2  -5  -4    3.07    0.16
  -2   5   4    3.21    0.16
  -2   5   4    3.20    0.13
  -2   5   4    2.96    0.14
   1  -5  -4    8.60    0.31
   1  -5  -4    8.92    0.27
   1  -5  -4    8.84    0.26
   1  -5  -4    8.55    0.31
  -1   5   4    8.90    0.26
  -1   5   4    8.87    0.29
  -1   5   4    8.95    0.27
  -1   5   4    8.98    0.31
   0  -5  -4    0.79    0.07
   0  -5  -4    0.89    0.08
   0  -5  -4    0.83    0.09
   0  -5  -4    0.79    0.07
   0   5   4    0.91    0.07
   0   5   4    0.73    0.07
   0   5   4    0.73    0.06
  -1  -5  -4   14.60    0.45
  -1  -5  -4   14.14    0.48
  -1  -5  -4   14.91    0.45
  -1  -5  -4   14.37    0.47
   1   5   4   15.17    0.45
   1   5   4   15.09    0.48
   1   5   4   14.33    0.45
   1   5   4   14.63    0.46
  -2  -5  -4   11.74    0.38
  -2  -5  -4   11.83    0.35
  -2  -5  -4   11.52    0.38
  -2  -5  -4   11.89    0.35
  -2  -5  -4   11.06    0.39
   2   5   4   11.91    0.36
   2   5   4   11.99    0.38
   2   5   4   11.24    0.39
   2   5   4   12.19    0.40
   2   5   4   11.55    0.35
  -3  -5  -4   15.76    0.52
  -3  -5  -4   16.06    0.49
  -3  -5  -4   15.70    0.51
  -3  -5  -4   15.57    0.52
   3   5   4   15.90    0.51
   3   5   4   16.21    0.52
   3   5   4   16.26    0.50
  -4  -5  -4   93.11    2.74
  -4  -5  -4   93.85    2.76
  -4  -5  -4   97.00    2.72
  -4  -5  -4   90.33    2.77
   4   5   4   95.47    2.72
   4   5   4   95.58    2.72
   4   5   4   89.25    2.71
   4   5   4   97.40    2.77
  -5  -5  -4    1.88    0.15
  -5  -5  -4    1.77    0.13
  -5  -5  -4    2.48    0.11
  -5  -5  -4    2.12    0.14
   5   5   4    2.21    0.11
   5   5   4    2.36    0.14
   5   5   4    2.24    0.15
  -6  -5  -4   26.26    0.87
  -6  -5  -4   26.54    0.85
  -6  -5  -4   25.93    0.84
   6   5   4   26.70    0.82
   6   5   4   27.45    0.84
   6   5   4   25.51    0.84
  -7  -5  -4   13.67    0.53
  -7  -5  -4   14.51    0.51
  -7  -5  -4   13.99    0.51
   7   5   4   13.54    0.50
   7   5   4   14.25    0.48
   7   5   4   14.16    0.50
  -8  -5  -4   15.79    0.60
  -8  -5  -4   15.59    0.57
  -8  -5  -4   15.32    0.56
   8   5   4   16.15    0.55
   8   5   4   15.34    0.56
   8   5   4   15.56    0.57
  -9  -5  -4    1.60    0.19
  -9  -5  -4    1.80    0.18
  -9  -5  -4    1.86    0.19
   9   5   4    1.64    0.17
   9   5   4    1.78    0.17
   9   5   4    1.74    0.16
 -10  -5  -4   -0.08    0.11
 -10  -5  -4    0.00    0.09
 -10  -5  -4   -0.06    0.10
  10   5   4   -0.04    0.08
  10   5   4    0.01    0.08
  10   5   4    0.01    0.09
 -11  -5  -4    0.72    0.16
 -11  -5  -4    0.64    0.17
 -11  -5  -4    0.52    0.16
  11   5   4    0.82    0.15
  11   5   4    0.84    0.15
  11   5   4    1.05    0.16
   7  -6  -4    0.12    0.08
   7  -6  -4    0.01    0.10
  -7   6   4    0.03    0.10
  -7   6   4   -0.01    0.11
   6  -6  -4    1.90    0.14
   6  -6  -4    1.60    0.18
  -6   6   4    2.05    0.22
  -6   6   4    1.73    0.20
   5  -6  -4    6.04    0.25
   5  -6  -4    6.38    0.31
  -5   6   4    5.04    0.30
  -5   6   4    6.06    0.31
  -5   6   4    6.16    0.26
   4  -6  -4    9.74    0.34
   4  -6  -4    9.26    0.40
   4  -6  -4    9.67    0.39
  -4   6   4    9.72    0.40
  -4   6   4    9.83    0.35
   3  -6  -4    0.35    0.08
   3  -6  -4    0.42    0.08
   3  -6  -4    0.40    0.06
  -3   6   4    0.39    0.08
  -3   6   4    0.49    0.07
   2  -6  -4    4.29    0.15
   2  -6  -4    4.26    0.20
   2  -6  -4    3.98    0.20
  -2   6   4    4.35    0.20
  -2   6   4    4.16    0.16
  -2   6   4    4.46    0.17
   1  -6  -4   44.85    1.35
   1  -6  -4   44.94    1.29
   1  -6  -4   43.62    1.35
  -1   6   4   45.11    1.35
  -1   6   4   45.79    1.29
  -1   6   4   44.09    1.31
   0  -6  -4   17.00    0.53
   0  -6  -4   16.85    0.54
   0   6   4   16.70    0.48
   0   6   4   16.52    0.50
   0   6   4   16.67    0.52
   0   6   4   17.35    0.53
   0   6   4   16.43    0.50
  -1  -6  -4   18.47    0.55
  -1  -6  -4   18.06    0.55
  -1  -6  -4   18.35    0.59
  -1  -6  -4   18.10    0.57
   1   6   4   18.74    0.55
   1   6   4   18.14    0.58
   1   6   4   17.69    0.57
   1   6   4   18.00    0.52
   1   6   4   18.38    0.55
   1   6   4   18.48    0.53
  -2  -6  -4  114.70    3.21
  -2  -6  -4  112.60    3.27
  -2  -6  -4  111.00    3.29
  -2  -6  -4  113.21    3.21
   2   6   4  113.09    3.21
   2   6   4  112.84    3.28
   2   6   4  109.77    3.21
  -3  -6  -4   74.04    2.16
  -3  -6  -4   72.37    2.15
  -3  -6  -4   74.45    2.12
  -3  -6  -4   71.53    2.18
   3   6   4   73.88    2.12
   3   6   4   75.07    2.16
   3   6   4   72.79    2.13
  -4  -6  -4   61.84    1.87
  -4  -6  -4   62.80    1.80
  -4  -6  -4   63.97    1.85
  -4  -6  -4   60.71    1.84
   4   6   4   62.53    1.82
   4   6   4   63.85    1.85
   4   6   4   60.07    1.82
  -5  -6  -4    0.11    0.06
  -5  -6  -4    0.16    0.06
  -5  -6  -4    0.20    0.04
  -5  -6  -4    0.32    0.08
   5   6   4    0.18    0.04
   5   6   4    0.15    0.06
   5   6   4    0.27    0.06
  -6  -6  -4   -0.06    0.07
  -6  -6  -4    0.08    0.04
  -6  -6  -4    0.03    0.06
  -6  -6  -4   -0.03    0.07
   6   6   4    0.00    0.06
   6   6   4    0.00    0.04
   6   6   4   -0.02    0.05
  -7  -6  -4    3.90    0.22
  -7  -6  -4    3.70    0.22
  -7  -6  -4    3.72    0.23
   7   6   4    4.07    0.19
   7   6   4    3.85    0.21
   7   6   4    4.13    0.21
  -8  -6  -4    0.04    0.11
  -8  -6  -4    0.05    0.09
  -8  -6  -4    0.00    0.09
   8   6   4    0.02    0.08
   8   6   4   -0.04    0.06
   8   6   4   -0.08    0.07
  -9  -6  -4   12.03    0.50
  -9  -6  -4   10.84    0.46
  -9  -6  -4   11.06    0.45
   9   6   4   11.75    0.46
   9   6   4   11.34    0.43
   9   6   4   10.46    0.45
 -10  -6  -4    1.17    0.16
 -10  -6  -4    1.22    0.20
 -10  -6  -4    1.14    0.16
  10   6   4    1.21    0.15
  10   6   4    1.26    0.17
  10   6   4    1.24    0.17
 -11  -6  -4    0.40    0.13
 -11  -6  -4    0.45    0.14
  11   6   4    0.28    0.12
  11   6   4    0.33    0.12
  11   6   4    0.30    0.11
   6  -7  -4    0.75    0.14
  -6   7   4    1.02    0.17
  -6   7   4    0.77    0.15
   5  -7  -4    3.97    0.25
   5  -7  -4    4.11    0.19
  -5   7   4    3.65    0.25
  -5   7   4    4.01    0.26
   4  -7  -4    0.86    0.12
   4  -7  -4    0.74    0.08
  -4   7   4    0.74    0.12
  -4   7   4    0.89    0.10
  -4   7   4    0.82    0.12
   3  -7  -4   17.89    0.55
   3  -7  -4   17.22    0.61
   3  -7  -4   16.97    0.62
  -3   7   4   18.47    0.56
  -3   7   4   17.24    0.61
   2  -7  -4    4.00    0.14
   2  -7  -4    3.70    0.19
   2  -7  -4    3.59    0.19
  -2   7   4    4.04    0.16
  -2   7   4    3.98    0.16
  -2   7   4    3.56    0.18
   1  -7  -4    4.68    0.15
   1  -7  -4    4.22    0.19
   1  -7  -4    4.19    0.20
  -1   7   4    3.87    0.16
  -1   7   4    4.18    0.19
  -1   7   4    4.12    0.16
   0  -7  -4    3.22    0.16
   0  -7  -4    3.53    0.15
   0   7   4    3.61    0.12
   0   7   4    3.62    0.16
   0   7   4    3.58    0.12
   0   7   4    3.35    0.14
   0   7   4    3.45    0.13
   0   7   4    3.40    0.15
   0   7   4    3.41    0.13
  -1  -7  -4    0.10    0.04
  -1  -7  -4   -0.02    0.05
  -1  -7  -4    0.00    0.03
   1   7   4    0.03    0.05
   1   7   4    0.08    0.02
   1   7   4   -0.02    0.04
   1   7   4    0.06    0.02
   1   7   4    0.01    0.03
   1   7   4    0.02    0.03
  -2  -7  -4   29.27    0.88
  -2  -7  -4   29.05    0.90
   2   7   4   28.08    0.87
   2   7   4   28.68    0.85
   2   7   4   29.71    0.85
   2   7   4   28.89    0.85
   2   7   4   29.47    0.89
  -3  -7  -4   15.32    0.52
  -3  -7  -4   15.57    0.48
  -3  -7  -4   16.22    0.48
  -3  -7  -4   15.06    0.51
   3   7   4   14.35    0.50
   3   7   4   15.19    0.48
   3   7   4   16.08    0.50
  -4  -7  -4    0.49    0.09
  -4  -7  -4    0.61    0.06
  -4  -7  -4    0.67    0.09
   4   7   4    0.69    0.09
   4   7   4    0.68    0.07
   4   7   4    0.62    0.08
  -5  -7  -4    5.30    0.25
  -5  -7  -4    5.55    0.25
  -5  -7  -4    5.09    0.18
  -5  -7  -4    5.18    0.21
   5   7   4    5.76    0.18
   5   7   4    5.78    0.23
   5   7   4    5.66    0.23
   5   7   4    5.35    0.24
  -6  -7  -4    6.58    0.30
  -6  -7  -4    7.16    0.25
  -6  -7  -4    7.22    0.27
  -6  -7  -4    6.87    0.31
   6   7   4    6.92    0.29
   6   7   4    6.57    0.29
   6   7   4    7.08    0.24
  -7  -7  -4   19.38    0.67
  -7  -7  -4   18.80    0.65
  -7  -7  -4   17.78    0.61
   7   7   4   18.52    0.59
   7   7   4   17.83    0.63
   7   7   4   17.67    0.63
  -8  -7  -4   13.20    0.52
  -8  -7  -4   13.55    0.54
  -8  -7  -4   14.15    0.51
   8   7   4   13.28    0.51
   8   7   4   14.08    0.48
   8   7   4   13.98    0.52
  -9  -7  -4    3.22    0.21
  -9  -7  -4    3.33    0.24
  -9  -7  -4    3.35    0.23
   9   7   4    3.06    0.23
   9   7   4    3.36    0.19
   9   7   4    2.93    0.22
 -10  -7  -4    0.69    0.16
 -10  -7  -4    0.63    0.14
 -10  -7  -4    0.31    0.12
  10   7   4    0.54    0.12
  10   7   4    0.56    0.13
   6  -8  -4    0.13    0.10
  -6   8   4    0.42    0.13
  -6   8   4    0.27    0.13
   5  -8  -4    4.45    0.27
  -5   8   4    4.42    0.29
  -5   8   4    4.74    0.28
   4  -8  -4    2.59    0.20
   4  -8  -4    2.79    0.14
  -4   8   4    2.50    0.19
  -4   8   4    2.69    0.21
   3  -8  -4    7.15    0.32
   3  -8  -4    7.09    0.25
  -3   8   4    7.07    0.31
  -3   8   4    6.87    0.33
  -3   8   4    7.47    0.26
   2  -8  -4    6.43    0.29
   2  -8  -4    6.90    0.23
   2  -8  -4    6.86    0.29
  -2   8   4    6.56    0.28
  -2   8   4    6.71    0.24
   1  -8  -4    0.52    0.08
   1  -8  -4    0.55    0.08
   1  -8  -4    0.42    0.04
  -1   8   4    0.53    0.07
  -1   8   4    0.52    0.06
  -1   8   4    0.55    0.06
  -1   8   4    0.47    0.04
   0  -8  -4    0.83    0.09
   0  -8  -4    0.98    0.09
   0   8   4    0.75    0.06
   0   8   4    0.69    0.06
   0   8   4    0.60    0.07
   0   8   4    0.68    0.07
   0   8   4    0.79    0.06
   0   8   4    0.72    0.06
  -1  -8  -4    6.32    0.22
  -1  -8  -4    5.80    0.23
  -1  -8  -4    5.96    0.25
   1   8   4    5.90    0.20
   1   8   4    6.17    0.21
   1   8   4    6.24    0.20
   1   8   4    5.82    0.22
   1   8   4    5.94    0.23
  -2  -8  -4   12.55    0.40
  -2  -8  -4   12.34    0.43
   2   8   4   12.27    0.38
   2   8   4   12.78    0.38
   2   8   4   12.23    0.39
   2   8   4   12.82    0.38
   2   8   4   12.52    0.42
   2   8   4   11.91    0.41
  -3  -8  -4    0.67    0.09
  -3  -8  -4    0.61    0.06
  -3  -8  -4    0.65    0.06
  -3  -8  -4    0.77    0.09
   3   8   4    0.64    0.08
   3   8   4    0.62    0.07
   3   8   4    0.74    0.08
  -4  -8  -4   -0.15    0.06
  -4  -8  -4    0.03    0.04
  -4  -8  -4    0.06    0.07
   4   8   4    0.00    0.05
   4   8   4    0.00    0.05
   4   8   4    0.04    0.04
  -5  -8  -4    0.71    0.10
  -5  -8  -4    0.63    0.07
  -5  -8  -4    0.83    0.12
   5   8   4    0.62    0.09
   5   8   4    0.56    0.09
   5   8   4    0.77    0.08
  -6  -8  -4    1.90    0.17
  -6  -8  -4    1.53    0.11
  -6  -8  -4    1.61    0.15
   6   8   4    1.62    0.14
   6   8   4    1.41    0.09
   6   8   4    1.55    0.14
  -7  -8  -4    0.59    0.09
  -7  -8  -4    0.25    0.11
  -7  -8  -4    0.56    0.12
   7   8   4    0.62    0.10
   7   8   4    0.46    0.11
   7   8   4    0.56    0.07
  -8  -8  -4    0.28    0.11
  -8  -8  -4    0.33    0.09
  -8  -8  -4    0.24    0.11
   8   8   4    0.38    0.10
   8   8   4    0.32    0.10
  -9  -8  -4    5.79    0.33
  -9  -8  -4    6.46    0.35
   9   8   4    6.76    0.33
   9   8   4    6.28    0.32
 -10  -8  -4    0.20    0.12
 -10  -8  -4    0.07    0.12
  10   8   4    0.28    0.12
  10   8   4    0.15    0.10
   5  -9  -4   11.45    0.49
  -5   9   4   10.90    0.48
  -5   9   4   11.78    0.52
   4  -9  -4    1.19    0.15
  -4   9   4    1.52    0.16
  -4   9   4    1.16    0.16
   3  -9  -4    5.40    0.27
  -3   9   4    5.57    0.29
  -3   9   4    5.45    0.27
   2  -9  -4    0.35    0.09
   2  -9  -4    0.54    0.06
  -2   9   4    0.46    0.07
  -2   9   4    0.44    0.09
  -2   9   4    0.35    0.10
   1  -9  -4    0.02    0.06
   1  -9  -4    0.01    0.03
   1  -9  -4    0.01    0.06
  -1   9   4   -0.02    0.05
   0  -9  -4   13.21    0.45
   0  -9  -4   13.45    0.46
   0   9   4   13.21    0.43
   0   9   4   13.51    0.42
   0   9   4   13.07    0.41
   0   9   4   12.77    0.44
  -1  -9  -4    9.83    0.34
  -1  -9  -4    9.72    0.35
   1   9   4    9.41    0.31
   1   9   4    9.97    0.31
   1   9   4    9.55    0.34
   1   9   4    9.86    0.33
   1   9   4    9.60    0.33
  -2  -9  -4   13.31    0.42
  -2  -9  -4   12.76    0.44
   2   9   4   12.47    0.41
   2   9   4   12.71    0.40
   2   9   4   13.17    0.40
   2   9   4   12.74    0.43
   2   9   4   12.35    0.44
   2   9   4   13.16    0.40
  -3  -9  -4   11.08    0.34
  -3  -9  -4   10.60    0.38
  -3  -9  -4   10.57    0.39
   3   9   4   10.92    0.36
   3   9   4   10.24    0.38
   3   9   4   10.54    0.36
  -4  -9  -4    5.47    0.25
  -4  -9  -4    5.85    0.20
  -4  -9  -4    5.95    0.27
   4   9   4    5.82    0.26
   4   9   4    5.66    0.23
   4   9   4    5.63    0.22
  -5  -9  -4   15.81    0.48
  -5  -9  -4   15.59    0.55
  -5  -9  -4   15.36    0.55
   5   9   4   15.13    0.54
   5   9   4   16.20    0.53
  -6  -9  -4    8.76    0.36
  -6  -9  -4    8.76    0.30
  -6  -9  -4    8.66    0.37
   6   9   4    7.93    0.35
   6   9   4    8.78    0.35
  -7  -9  -4   11.82    0.47
  -7  -9  -4   11.52    0.46
   7   9   4   11.54    0.46
   7   9   4   11.88    0.45
  -8  -9  -4    8.29    0.37
  -8  -9  -4    8.32    0.38
   8   9   4    7.34    0.36
   8   9   4    7.89    0.35
  -9  -9  -4   -0.05    0.10
  -9  -9  -4   -0.05    0.11
   9   9   4   -0.06    0.08
   9   9   4    0.15    0.11
 -10  -9  -4   -0.07    0.12
 -10  -9  -4    0.12    0.14
  10   9   4   -0.02    0.10
  10   9   4   -0.02    0.10
   4 -10  -4    0.17    0.10
  -4  10   4    0.19    0.12
  -4  10   4    0.33    0.11
   3 -10  -4    0.31    0.10
  -3  10   4    0.23    0.11
  -3  10   4    0.42    0.10
   2 -10  -4   -0.06    0.07
  -2  10   4    0.08    0.08
  -2  10   4    0.04    0.07
   1 -10  -4   12.42    0.45
  -1  10   4   12.71    0.41
  -1  10   4   12.65    0.45
  -1  10   4   12.38    0.47
   0 -10  -4   12.30    0.42
   0  10   4   11.78    0.41
   0  10   4   11.66    0.39
   0  10   4   11.69    0.38
   0  10   4   11.74    0.38
  -1 -10  -4    0.84    0.09
   1  10   4    1.04    0.10
   1  10   4    0.79    0.09
   1  10   4    0.92    0.08
   1  10   4    0.98    0.10
   1  10   4    0.79    0.09
  -2 -10  -4   63.97    1.86
  -2 -10  -4   64.01    1.88
   2  10   4   61.63    1.84
   2  10   4   60.05    1.84
   2  10   4   63.63    1.83
   2  10   4   63.63    1.87
  -3 -10  -4   35.70    1.09
  -3 -10  -4   35.84    1.05
  -3 -10  -4   34.43    1.09
   3  10   4   35.31    1.05
   3  10   4   33.74    1.07
  -4 -10  -4   14.60    0.43
  -4 -10  -4   13.95    0.50
  -4 -10  -4   14.38    0.50
   4  10   4   13.63    0.47
   4  10   4   13.90    0.50
  -5 -10  -4    1.22    0.14
  -5 -10  -4    1.42    0.14
   5  10   4    1.47    0.15
   5  10   4    1.19    0.12
  -6 -10  -4   26.89    0.89
  -6 -10  -4   27.12    0.90
   6  10   4   27.07    0.87
   6  10   4   25.98    0.88
  -7 -10  -4    2.42    0.19
  -7 -10  -4    2.13    0.20
   7  10   4    2.59    0.18
   7  10   4    2.63    0.19
  -8 -10  -4    1.68    0.18
  -8 -10  -4    1.59    0.18
   8  10   4    1.72    0.17
   8  10   4    2.02    0.20
  -9 -10  -4    1.03    0.16
  -9 -10  -4    1.31    0.17
   9  10   4    1.10    0.15
   9  10   4    1.31    0.17
   3 -11  -4    0.25    0.09
  -3  11   4    0.12    0.10
  -3  11   4    0.27    0.10
   2 -11  -4    0.43    0.10
  -2  11   4    0.41    0.10
  -2  11   4    0.41    0.11
   1 -11  -4    2.03    0.16
  -1  11   4    2.01    0.17
  -1  11   4    1.98    0.15
   0  11   4    4.63    0.21
   0  11   4    4.70    0.20
   0  11   4    4.32    0.23
   0  11   4    4.58    0.24
   1  11   4   13.96    0.47
   1  11   4   14.05    0.47
   1  11   4   14.10    0.49
   1  11   4   13.80    0.47
  -2 -11  -4   19.89    0.64
   2  11   4   19.55    0.60
   2  11   4   18.27    0.63
   2  11   4   18.75    0.62
  -3 -11  -4    0.51    0.10
  -3 -11  -4    0.65    0.11
   3  11   4    0.70    0.08
   3  11   4    0.58    0.10
  -4 -11  -4    3.33    0.21
  -4 -11  -4    3.27    0.19
   4  11   4    3.23    0.18
   4  11   4    3.02    0.19
  -5 -11  -4    0.18    0.09
  -5 -11  -4    0.14    0.10
   5  11   4    0.19    0.09
   5  11   4    0.21    0.07
  -6 -11  -4    5.64    0.29
  -6 -11  -4    5.89    0.28
   6  11   4    5.92    0.30
   6  11   4    5.72    0.27
  -7 -11  -4    0.05    0.10
  -7 -11  -4    0.16    0.10
   7  11   4    0.20    0.10
   7  11   4    0.23    0.09
  -8 -11  -4    1.09    0.16
  -8 -11  -4    1.05    0.15
   8  11   4    0.93    0.15
   8  11   4    1.21    0.15
  -9 -11  -4    1.62    0.20
  -9 -11  -4    1.87    0.22
   9  11   4    1.75    0.20
   9  11   4    1.64    0.18
  -2  12   4   -0.05    0.09
  -1  12   4   -0.04    0.08
   2  12   4    3.50    0.20
   2  12   4    3.11    0.18
  -3 -12  -4    6.53    0.29
  -3 -12  -4    6.43    0.27
   3  12   4    6.12    0.28
  -4 -12  -4    0.41    0.11
  -4 -12  -4    0.58    0.10
   4  12   4    0.37    0.10
   4  12   4    0.34    0.08
  -5 -12  -4    0.98    0.14
  -5 -12  -4    0.97    0.12
   5  12   4    1.10    0.14
   5  12   4    0.85    0.11
  -6 -12  -4    0.76    0.13
  -6 -12  -4    0.59    0.12
   6  12   4    0.64    0.12
   6  12   4    0.58    0.10
  -7 -12  -4    0.06    0.10
  -7 -12  -4    0.12    0.12
   7  12   4    0.04    0.09
   7  12   4    0.22    0.09
  -8 -12  -4    1.17    0.18
  -8 -12  -4    1.40    0.18
   8  12   4    1.41    0.16
   8  12   4    1.33    0.17
   3  13   4   32.08    1.01
   3  13   4   30.31    0.99
  -4 -13  -4    0.59    0.13
   4  13   4    0.67    0.12
  -5 -13  -4    0.50    0.13
   5  13   4    0.63    0.13
  -6 -13  -4    0.23    0.12
   6  13   4    0.26    0.09
   6  13   4    0.10    0.10
  -7 -13  -4    0.09    0.12
   7  13   4   -0.09    0.09
   7  13   4    0.00    0.08
  -4 -14  -4    1.84    0.18
   4  14   4    1.51    0.17
  -5 -14  -4   -0.11    0.10
   5  14   4    0.11    0.10
   3  10  -5    0.33    0.12
   3  10  -5    0.31    0.11
  -3 -10   5    0.33    0.10
  -3 -10   5    0.36    0.13
   2  10  -5    0.74    0.13
   2  10  -5    0.66    0.14
  -2 -10   5    0.74    0.13
   1  10  -5    5.02    0.29
   1  10  -5    5.50    0.31
  -1 -10   5    5.17    0.27
   0  10  -5    1.02    0.15
   0  10  -5    1.07    0.17
   0 -10   5    1.10    0.14
  -1  10  -5    2.19    0.19
  -1  10  -5    2.78    0.24
   1 -10   5    2.59    0.19
   4   9  -5   -0.08    0.08
   4   9  -5   -0.02    0.09
  -4  -9   5    0.12    0.10
  -4  -9   5    0.10    0.12
   3   9  -5    3.85    0.25
   3   9  -5    4.10    0.25
  -3  -9   5    4.05    0.24
  -3  -9   5    3.85    0.26
   2   9  -5    0.13    0.09
   2   9  -5   -0.07    0.08
  -2  -9   5   -0.09    0.09
  -2  -9   5   -0.02    0.07
   1   9  -5    8.78    0.39
   1   9  -5    8.98    0.41
  -1  -9   5    9.59    0.39
   0   9  -5    3.78    0.25
   0   9  -5    4.18    0.25
   0  -9   5    3.82    0.22
  -1   9  -5    3.55    0.26
   1  -9   5    3.48    0.20
  -2   9  -5    0.09    0.10
   2  -9   5    0.08    0.08
   2  -9   5    0.11    0.07
  -3   9  -5    0.22    0.12
   3  -9   5    0.33    0.08
   3  -9   5    0.35    0.10
   6   8  -5    0.00    0.09
   6   8  -5   -0.07    0.09
  -6  -8   5    0.07    0.09
  -6  -8   5    0.02    0.12
   5   8  -5    1.64    0.17
   5   8  -5    1.47    0.17
  -5  -8   5    1.60    0.17
  -5  -8   5    1.97    0.22
   4   8  -5    0.58    0.12
   4   8  -5    0.60    0.13
  -4  -8   5    0.55    0.11
  -4  -8   5    0.56    0.14
   3   8  -5    2.91    0.21
   3   8  -5    2.67    0.19
  -3  -8   5    2.78    0.19
  -3  -8   5    2.83    0.21
   2   8  -5    2.53    0.20
   2   8  -5    2.27    0.19
  -2  -8   5    2.30    0.17
  -2  -8   5    2.14    0.20
   1   8  -5    4.06    0.25
   1   8  -5    4.11    0.24
  -1  -8   5    4.08    0.22
  -1  -8   5    4.17    0.23
   0   8  -5    0.83    0.13
   0   8  -5    0.67    0.13
   0  -8   5    0.98    0.11
   0  -8   5    0.92    0.12
  -1   8  -5    1.66    0.18
   1  -8   5    1.51    0.14
   1  -8   5    1.59    0.14
  -2   8  -5    1.11    0.17
  -2   8  -5    1.34    0.16
   2  -8   5    1.34    0.13
   2  -8   5    1.30    0.13
  -3   8  -5    0.03    0.10
  -3   8  -5    0.07    0.11
   3  -8   5    0.22    0.09
   3  -8   5    0.17    0.07
  -4   8  -5   -0.02    0.11
  -4   8  -5    0.13    0.12
   4  -8   5    0.16    0.09
   4  -8   5    0.33    0.08
  -5   8  -5    0.07    0.13
  -5   8  -5   -0.03    0.11
   5  -8   5    0.15    0.09
   6   7  -5    2.22    0.19
   6   7  -5    2.16    0.20
  -6  -7   5    2.50    0.19
  -6  -7   5    2.04    0.23
   5   7  -5    9.05    0.40
   5   7  -5    9.60    0.40
  -5  -7   5    8.62    0.41
  -5  -7   5    8.76    0.39
   4   7  -5    0.60    0.12
   4   7  -5    0.45    0.10
  -4  -7   5    0.87    0.15
  -4  -7   5    0.72    0.12
   3   7  -5    2.08    0.17
   3   7  -5    2.31    0.18
  -3  -7   5    1.98    0.19
  -3  -7   5    1.93    0.16
   2   7  -5    1.91    0.17
   2   7  -5    2.04    0.18
  -2  -7   5    1.95    0.15
  -2  -7   5    2.19    0.18
   1   7  -5    0.27    0.09
   1   7  -5    0.24    0.10
  -1  -7   5    0.32    0.10
  -1  -7   5    0.42    0.09
   0   7  -5    3.03    0.20
   0   7  -5    3.16    0.22
   0   7  -5    3.86    0.19
   0  -7   5    3.31    0.18
   0  -7   5    3.06    0.18
  -1   7  -5    4.84    0.28
  -1   7  -5    5.29    0.25
   1  -7   5    5.20    0.24
   1  -7   5    4.84    0.23
   1  -7   5    5.06    0.22
  -2   7  -5    0.08    0.09
  -2   7  -5    0.09    0.10
   2  -7   5    0.13    0.06
   2  -7   5    0.06    0.06
  -3   7  -5    1.47    0.19
  -3   7  -5    1.86    0.18
   3  -7   5    1.50    0.14
   3  -7   5    2.01    0.14
  -4   7  -5    0.36    0.14
  -4   7  -5    0.36    0.13
   4  -7   5    0.28    0.09
   4  -7   5    0.41    0.08
  -5   7  -5    0.35    0.13
  -5   7  -5    0.36    0.13
   5  -7   5    0.44    0.10
  -6   7  -5    1.04    0.19
  -6   7  -5    0.98    0.17
   6  -7   5    1.34    0.15
   7   6  -5    0.29    0.11
   7   6  -5    0.28    0.10
  -7  -6   5    0.37    0.15
  -7  -6   5    0.31    0.11
  -7  -6   5    0.28    0.12
   6   6  -5    0.69    0.13
   6   6  -5    0.51    0.11
  -6  -6   5    0.70    0.12
  -6  -6   5    0.58    0.13
  -6  -6   5    0.42    0.13
   5   6  -5    3.21    0.21
   5   6  -5    3.31    0.21
  -5  -6   5    3.68    0.25
  -5  -6   5    3.51    0.21
  -5  -6   5    3.42    0.22
   4   6  -5    1.55    0.15
   4   6  -5    1.76    0.17
  -4  -6   5    1.77    0.18
  -4  -6   5    1.83    0.15
  -4  -6   5    1.18    0.13
   3   6  -5   15.45    0.56
   3   6  -5   15.40    0.54
  -3  -6   5   15.16    0.50
  -3  -6   5   14.40    0.55
  -3  -6   5   14.31    0.53
   2   6  -5   41.65    1.20
   2   6  -5   41.54    1.28
   2   6  -5   36.64    1.24
  -2  -6   5   40.24    1.25
  -2  -6   5   39.44    1.22
   1   6  -5    0.83    0.09
   1   6  -5    0.96    0.12
   1   6  -5    1.03    0.13
  -1  -6   5    0.86    0.10
  -1  -6   5    0.82    0.11
   0   6  -5    0.50    0.10
   0   6  -5    0.59    0.09
   0   6  -5    0.38    0.10
   0  -6   5    0.45    0.09
   0  -6   5    0.63    0.09
  -1   6  -5    2.08    0.18
  -1   6  -5    1.93    0.16
   1  -6   5    1.74    0.13
   1  -6   5    1.89    0.14
   1  -6   5    1.79    0.12
  -2   6  -5    2.09    0.19
  -2   6  -5    2.03    0.17
   2  -6   5    2.33    0.15
   2  -6   5    2.55    0.15
   2  -6   5    2.20    0.13
  -3   6  -5   -0.05    0.09
  -3   6  -5   -0.08    0.08
   3  -6   5    0.11    0.06
   3  -6   5   -0.01    0.06
  -4   6  -5    0.84    0.15
  -4   6  -5    0.92    0.15
   4  -6   5    0.91    0.10
   4  -6   5    0.97    0.12
  -5   6  -5    3.95    0.27
  -5   6  -5    3.91    0.26
   5  -6   5    4.21    0.22
   5  -6   5    4.01    0.19
  -6   6  -5    1.74    0.21
  -6   6  -5    1.11    0.19
   6  -6   5    1.64    0.14
  -7   6  -5    2.64    0.27
  -7   6  -5    2.78    0.28
   7  -6   5    2.33    0.19
   7   5  -5    0.11    0.10
   7   5  -5    0.04    0.08
  -7  -5   5    0.04    0.11
  -7  -5   5    0.02    0.08
  -7  -5   5    0.01    0.10
   6   5  -5    6.82    0.33
   6   5  -5    7.09    0.34
  -6  -5   5    6.99    0.32
  -6  -5   5    6.92    0.36
  -6  -5   5    7.42    0.35
   5   5  -5    2.05    0.17
  -5  -5   5    1.23    0.16
   4   5  -5   15.07    0.56
   4   5  -5   16.57    0.51
   4   5  -5   16.02    0.57
  -4  -5   5   15.47    0.55
  -4  -5   5   15.19    0.55
  -4  -5   5   14.97    0.58
   3   5  -5    2.47    0.13
   3   5  -5    2.57    0.17
   3   5  -5    2.29    0.16
  -3  -5   5    2.21    0.18
  -3  -5   5    2.70    0.16
  -3  -5   5    2.19    0.15
   2   5  -5    0.38    0.06
   2   5  -5    0.38    0.09
   2   5  -5    0.48    0.09
  -2  -5   5    0.46    0.07
  -2  -5   5    0.42    0.08
  -2  -5   5    0.32    0.09
   1   5  -5    0.22    0.06
   1   5  -5    0.28    0.09
   1   5  -5    0.08    0.06
  -1  -5   5   -0.01    0.02
   0   5  -5    0.15    0.08
   0   5  -5    0.23    0.06
   0  -5   5    0.13    0.06
   0  -5   5    0.19    0.06
  -1   5  -5    8.45    0.33
  -1   5  -5    8.05    0.35
   1  -5   5    8.18    0.30
   1  -5   5    8.07    0.31
   1  -5   5    7.94    0.30
  -2   5  -5   46.99    1.46
  -2   5  -5   46.58    1.49
   2  -5   5   45.81    1.40
   2  -5   5   48.99    1.43
   2  -5   5   47.47    1.39
  -3   5  -5   11.95    0.46
  -3   5  -5   11.34    0.47
   3  -5   5   12.27    0.37
   3  -5   5   11.83    0.42
   3  -5   5   11.49    0.40
  -4   5  -5    3.37    0.23
  -4   5  -5    2.98    0.23
   4  -5   5    3.17    0.16
   4  -5   5    3.29    0.18
  -5   5  -5    8.02    0.39
  -5   5  -5    8.43    0.40
   5  -5   5    8.03    0.30
   5  -5   5    8.52    0.33
  -6   5  -5    0.26    0.13
  -6   5  -5    0.28    0.13
   6  -5   5    0.18    0.08
   6  -5   5    0.20    0.06
  -7   5  -5    5.57    0.34
  -7   5  -5    5.34    0.34
   7  -5   5    5.51    0.27
   8   4  -5    0.93    0.15
   8   4  -5    0.67    0.13
   8   4  -5    0.41    0.11
  -8  -4   5    0.52    0.15
  -8  -4   5    0.79    0.17
   7   4  -5    0.13    0.09
   7   4  -5    0.15    0.10
  -7  -4   5    0.05    0.07
  -7  -4   5    0.17    0.09
  -7  -4   5    0.16    0.11
  -7  -4   5    0.06    0.09
   6   4  -5    5.77    0.29
   6   4  -5    5.62    0.29
   6   4  -5    5.61    0.26
  -6  -4   5    5.04    0.30
  -6  -4   5    5.49    0.30
  -6  -4   5    5.74    0.28
   5   4  -5    7.27    0.33
   5   4  -5    6.95    0.28
   5   4  -5    6.79    0.32
  -5  -4   5    7.52    0.34
  -5  -4   5    7.66    0.32
  -5  -4   5    6.89    0.34
   4   4  -5    1.77    0.15
   4   4  -5    1.61    0.14
   4   4  -5    1.70    0.11
  -4  -4   5    1.55    0.14
  -4  -4   5    1.38    0.16
  -4  -4   5    1.92    0.14
   3   4  -5   11.30    0.43
   3   4  -5   11.67    0.38
   3   4  -5   11.57    0.42
  -3  -4   5   11.73    0.41
  -3  -4   5   11.48    0.44
  -3  -4   5   10.77    0.41
   2   4  -5   18.95    0.64
   2   4  -5   19.81    0.61
   2   4  -5   19.51    0.65
  -2  -4   5   19.02    0.64
  -2  -4   5   18.76    0.62
  -2  -4   5   18.59    0.61
   1   4  -5    0.03    0.05
   1   4  -5    0.06    0.06
   1   4  -5    0.04    0.06
  -1  -4   5   -0.05    0.06
  -1  -4   5   -0.02    0.04
  -1  -4   5    0.00    0.04
  -1  -4   5    0.05    0.04
   0   4  -5    0.10    0.06
   0   4  -5    0.08    0.06
   0  -4   5    0.06    0.05
   0  -4   5    0.00    0.05
   0  -4   5    0.01    0.03
   0  -4   5    0.14    0.05
   0  -4   5    0.04    0.02
  -1   4  -5    1.03    0.12
  -1   4  -5    0.97    0.11
   1  -4   5    1.02    0.09
   1  -4   5    0.98    0.09
   1  -4   5    1.15    0.09
  -2   4  -5    0.29    0.09
  -2   4  -5    0.76    0.07
  -2   4  -5    0.66    0.11
  -2   4  -5    0.56    0.05
   2  -4   5    0.55    0.07
   2  -4   5    0.56    0.07
   2  -4   5    0.66    0.07
  -3   4  -5    4.27    0.23
  -3   4  -5    4.12    0.15
  -3   4  -5    4.03    0.16
  -3   4  -5    3.76    0.23
   3  -4   5    3.92    0.18
   3  -4   5    4.03    0.19
   3  -4   5    4.02    0.16
   3  -4   5    3.97    0.15
  -4   4  -5    1.61    0.17
  -4   4  -5    1.44    0.16
  -4   4  -5    1.60    0.11
   4  -4   5    1.52    0.11
   4  -4   5    1.56    0.12
  -5   4  -5    1.14    0.16
  -5   4  -5    1.10    0.15
  -5   4  -5    1.35    0.12
   5  -4   5    1.35    0.12
   5  -4   5    1.29    0.10
  -6   4  -5    0.07    0.09
  -6   4  -5   -0.15    0.10
  -6   4  -5    0.15    0.11
   6  -4   5    0.07    0.07
   6  -4   5    0.20    0.06
  -7   4  -5    0.20    0.11
  -7   4  -5    0.11    0.12
  -7   4  -5    0.16    0.11
   7  -4   5    0.34    0.10
   7  -4   5    0.25    0.07
  -8   4  -5    0.61    0.16
   8  -4   5    0.97    0.13
   8   3  -5    0.35    0.12
   8   3  -5    0.41    0.11
   8   3  -5    0.41    0.11
  -8  -3   5    0.34    0.12
  -8  -3   5    0.19    0.13
  -8  -3   5    0.45    0.15
   7   3  -5    0.83    0.14
   7   3  -5    1.20    0.16
  -7  -3   5    0.87    0.15
  -7  -3   5    1.33    0.15
  -7  -3   5    1.00    0.13
  -7  -3   5    1.27    0.18
   6   3  -5    1.77    0.17
   6   3  -5    1.79    0.15
   6   3  -5    2.11    0.18
  -6  -3   5    1.75    0.19
  -6  -3   5    1.75    0.15
  -6  -3   5    1.66    0.19
   5   3  -5    2.80    0.19
   5   3  -5    3.04    0.20
   5   3  -5    2.89    0.16
  -5  -3   5    2.80    0.21
  -5  -3   5    2.82    0.17
  -5  -3   5    2.63    0.20
   4   3  -5    7.00    0.31
   4   3  -5    6.82    0.26
   4   3  -5    6.76    0.29
  -4  -3   5    6.41    0.29
  -4  -3   5    6.81    0.28
  -4  -3   5    6.70    0.31
   3   3  -5    2.71    0.17
   3   3  -5    2.74    0.14
   3   3  -5    2.60    0.16
  -3  -3   5    2.80    0.16
  -3  -3   5    2.65    0.17
  -3  -3   5    2.91    0.16
   2   3  -5   62.39    1.82
   2   3  -5   63.74    1.83
   2   3  -5   61.53    1.87
  -2  -3   5   59.07    1.80
  -2  -3   5   62.01    1.84
  -2  -3   5   60.36    1.83
   1   3  -5   16.18    0.52
   1   3  -5   16.89    0.54
   1   3  -5   15.52    0.55
  -1  -3   5   16.43    0.51
  -1  -3   5   16.01    0.54
  -1  -3   5   16.82    0.50
  -1  -3   5   14.74    0.52
   0   3  -5   26.84    0.85
   0   3  -5   26.95    0.87
   0  -3   5   26.12    0.83
   0  -3   5   27.82    0.84
   0  -3   5   27.39    0.81
   0  -3   5   26.10    0.82
   0  -3   5   28.30    0.81
  -1   3  -5   41.60    1.29
  -1   3  -5   42.01    1.27
   1  -3   5   42.98    1.20
   1  -3   5   39.05    1.23
   1  -3   5   42.20    1.21
   1  -3   5   40.76    1.22
   1  -3   5   40.29    1.22
  -2   3  -5   40.87    1.13
  -2   3  -5   38.25    1.13
  -2   3  -5   37.67    1.19
  -2   3  -5   38.05    1.21
   2  -3   5   38.05    1.16
   2  -3   5   37.70    1.13
   2  -3   5   36.49    1.14
   2  -3   5   39.94    1.14
  -3   3  -5   11.54    0.45
  -3   3  -5   11.94    0.37
  -3   3  -5   11.69    0.38
  -3   3  -5   11.59    0.44
   3  -3   5   11.38    0.36
   3  -3   5   11.79    0.39
   3  -3   5   11.77    0.40
   3  -3   5   11.15    0.39
  -4   3  -5    1.18    0.14
  -4   3  -5    1.02    0.10
  -4   3  -5    1.22    0.14
   4  -3   5    1.28    0.07
   4  -3   5    1.30    0.09
   4  -3   5    0.89    0.07
   4  -3   5    1.02    0.10
  -5   3  -5    9.79    0.42
  -5   3  -5    9.78    0.37
  -5   3  -5    9.89    0.42
   5  -3   5   10.04    0.34
   5  -3   5    9.89    0.37
   5  -3   5   10.04    0.30
  -6   3  -5    1.01    0.16
  -6   3  -5    0.83    0.12
  -6   3  -5    0.83    0.15
   6  -3   5    1.10    0.12
   6  -3   5    0.99    0.09
  -7   3  -5    0.07    0.09
  -7   3  -5    0.07    0.11
   7  -3   5    0.02    0.07
   7  -3   5    0.15    0.09
   7  -3   5    0.15    0.06
  -8   3  -5   -0.11    0.09
  -8   3  -5    0.19    0.12
   8  -3   5   -0.11    0.07
   8  -3   5    0.05    0.09
   8  -3   5    0.07    0.06
  -9   3  -5    0.76    0.16
  -9   3  -5    0.64    0.17
   9  -3   5    0.59    0.12
   9  -3   5    0.74    0.16
   8   2  -5    0.08    0.09
   8   2  -5   -0.04    0.08
   8   2  -5    0.08    0.09
  -8  -2   5    0.14    0.11
  -8  -2   5    0.08    0.12
  -8  -2   5    0.01    0.12
   7   2  -5    0.77    0.14
   7   2  -5    0.66    0.12
  -7  -2   5    0.84    0.14
  -7  -2   5    0.70    0.15
  -7  -2   5    0.61    0.13
   6   2  -5    3.25    0.20
   6   2  -5    2.79    0.20
   6   2  -5    2.99    0.21
  -6  -2   5    3.34    0.19
  -6  -2   5    3.45    0.24
  -6  -2   5    3.34    0.24
   5   2  -5   23.28    0.78
   5   2  -5   24.13    0.79
   5   2  -5   23.12    0.76
  -5  -2   5   23.91    0.81
  -5  -2   5   22.79    0.75
  -5  -2   5   23.08    0.80
   4   2  -5    0.57    0.08
   4   2  -5    0.51    0.09
   4   2  -5    0.68    0.10
  -4  -2   5    0.45    0.09
  -4  -2   5    0.75    0.11
  -4  -2   5    0.41    0.08
   3   2  -5    1.95    0.12
   3   2  -5    1.78    0.12
   3   2  -5    1.69    0.14
  -3  -2   5    1.88    0.12
  -3  -2   5    1.84    0.13
  -3  -2   5    1.96    0.14
   2   2  -5    0.02    0.05
   2   2  -5    0.05    0.05
   2   2  -5    0.15    0.06
  -2  -2   5    0.15    0.06
  -2  -2   5    0.11    0.04
   1   2  -5    0.04    0.06
   1   2  -5    0.16    0.06
   1   2  -5    0.10    0.05
  -1  -2   5    0.10    0.06
  -1  -2   5    0.11    0.04
  -1  -2   5    0.09    0.05
  -1  -2   5    0.22    0.05
   0   2  -5   25.51    0.83
   0   2  -5   25.87    0.81
   0  -2   5   25.51    0.80
   0  -2   5   26.57    0.78
   0  -2   5   25.89    0.79
   0  -2   5   27.10    0.79
   0  -2   5   26.00    0.80
  -1   2  -5    2.93    0.16
  -1   2  -5    2.82    0.12
  -1   2  -5    2.69    0.17
   1  -2   5    2.88    0.14
   1  -2   5    2.90    0.13
   1  -2   5    2.63    0.13
  -2   2  -5   65.88    1.98
  -2   2  -5   64.32    1.99
  -2   2  -5   67.26    1.93
  -2   2  -5   68.45    1.91
   2  -2   5   64.30    1.91
   2  -2   5   64.82    1.91
   2  -2   5   68.44    1.94
   2  -2   5   63.77    1.93
  -3   2  -5   26.75    0.85
  -3   2  -5   26.26    0.78
  -3   2  -5   25.11    0.85
  -3   2  -5   25.82    0.80
   3  -2   5   25.97    0.77
   3  -2   5   25.14    0.80
   3  -2   5   27.50    0.81
   3  -2   5   25.88    0.79
  -4   2  -5   23.44    0.72
  -4   2  -5   22.38    0.76
  -4   2  -5   21.93    0.76
   4  -2   5   22.91    0.67
   4  -2   5   22.37    0.68
   4  -2   5   22.40    0.71
   4  -2   5   22.62    0.69
  -5   2  -5    0.10    0.08
  -5   2  -5    0.09    0.06
  -5   2  -5    0.10    0.09
   5  -2   5    0.02    0.03
   5  -2   5    0.03    0.05
   5  -2   5    0.05    0.04
   5  -2   5    0.00    0.05
  -6   2  -5   19.17    0.70
  -6   2  -5   18.92    0.66
   6  -2   5   18.73    0.63
   6  -2   5   18.32    0.67
   6  -2   5   19.92    0.58
   6  -2   5   18.99    0.60
  -7   2  -5    4.10    0.28
  -7   2  -5    4.04    0.24
   7  -2   5    4.12    0.22
   7  -2   5    4.28    0.19
   7  -2   5    3.46    0.23
  -8   2  -5    2.59    0.21
  -8   2  -5    2.63    0.23
   8  -2   5    2.85    0.16
   8  -2   5    2.58    0.18
  -9   2  -5    0.20    0.13
  -9   2  -5    0.40    0.14
   9  -2   5    0.37    0.10
   9  -2   5    0.29    0.12
   8   1  -5    0.39    0.12
   8   1  -5    0.39    0.12
   8   1  -5    0.48    0.11
  -8  -1   5    0.41    0.12
  -8  -1   5    0.40    0.14
  -8  -1   5    0.32    0.13
   7   1  -5    0.26    0.11
   7   1  -5    0.38    0.10
   7   1  -5    0.25    0.09
  -7  -1   5    0.16    0.11
  -7  -1   5    0.14    0.10
  -7  -1   5    0.15    0.12
   6   1  -5    2.53    0.18
   6   1  -5    3.00    0.20
   6   1  -5    2.75    0.19
  -6  -1   5    2.42    0.21
  -6  -1   5    2.76    0.22
  -6  -1   5    2.74    0.17
   5   1  -5    4.32    0.23
   5   1  -5    4.22    0.22
   5   1  -5    4.44    0.23
  -5  -1   5    4.39    0.21
  -5  -1   5    4.54    0.26
  -5  -1   5    4.37    0.25
   4   1  -5   27.52    0.86
   4   1  -5   26.77    0.87
   4   1  -5   26.42    0.88
  -4  -1   5   28.04    0.90
  -4  -1   5   28.24    0.85
  -4  -1   5   27.10    0.89
   3   1  -5    2.95    0.15
   3   1  -5    2.90    0.15
   3   1  -5    2.71    0.17
  -3  -1   5    3.01    0.17
  -3  -1   5    3.28    0.15
  -3  -1   5    3.06    0.17
   2   1  -5    6.15    0.24
   2   1  -5    6.18    0.23
   2   1  -5    6.01    0.25
  -2  -1   5    5.72    0.22
  -2  -1   5    5.82    0.23
  -2  -1   5    6.04    0.25
   1   1  -5   57.55    1.67
   1   1  -5   57.26    1.71
   1   1  -5   57.24    1.69
  -1  -1   5   55.41    1.68
  -1  -1   5   56.12    1.67
  -1  -1   5   57.24    1.68
  -1  -1   5   55.46    1.64
   0   1  -5    3.32    0.16
   0   1  -5    2.96    0.17
   0  -1   5    3.14    0.14
   0  -1   5    3.20    0.14
   0  -1   5    3.44    0.15
   0  -1   5    3.36    0.13
   0  -1   5    3.06    0.15
  -1   1  -5   12.08    0.43
  -1   1  -5   12.99    0.40
  -1   1  -5   12.33    0.43
  -1   1  -5   12.36    0.39
   1  -1   5   11.88    0.40
   1  -1   5   11.80    0.40
   1  -1   5   12.07    0.40
   1  -1   5   13.10    0.40
  -2   1  -5   37.55    1.12
  -2   1  -5   37.74    1.18
  -2   1  -5   38.37    1.14
  -2   1  -5   37.93    1.18
   2  -1   5   37.79    1.12
   2  -1   5   38.24    1.13
   2  -1   5   39.67    1.14
   2  -1   5   37.82    1.12
  -3   1  -5    4.45    0.19
  -3   1  -5    4.65    0.18
  -3   1  -5    4.41    0.22
  -3   1  -5    4.23    0.22
   3  -1   5    4.50    0.19
   3  -1   5    4.69    0.17
   3  -1   5    4.46    0.18
   3  -1   5    4.76    0.20
  -4   1  -5    1.99    0.16
  -4   1  -5    2.14    0.17
  -4   1  -5    2.16    0.13
   4  -1   5    2.15    0.10
   4  -1   5    2.20    0.12
   4  -1   5    2.13    0.12
   4  -1   5    1.98    0.11
  -5   1  -5    0.27    0.09
  -5   1  -5    0.32    0.09
  -5   1  -5    0.28    0.08
   5  -1   5    0.34    0.06
   5  -1   5    0.26    0.06
   5  -1   5    0.41    0.05
   5  -1   5    0.33    0.06
  -6   1  -5    1.25    0.16
  -6   1  -5    1.17    0.14
   6  -1   5    1.38    0.12
   6  -1   5    1.33    0.11
   6  -1   5    1.52    0.14
   6  -1   5    1.44    0.10
  -7   1  -5    0.92    0.15
  -7   1  -5    0.70    0.13
   7  -1   5    0.77    0.09
   7  -1   5    0.68    0.10
   7  -1   5    0.92    0.13
   7  -1   5    0.92    0.09
  -8   1  -5    6.17    0.36
  -8   1  -5    7.12    0.35
   8  -1   5    7.06    0.28
   8  -1   5    7.48    0.32
   8  -1   5    7.33    0.35
  -9   1  -5   -0.15    0.08
  -9   1  -5   -0.12    0.10
   9  -1   5    0.06    0.06
   9  -1   5    0.01    0.09
   9  -1   5    0.03    0.08
 -10   1  -5    0.24    0.14
 -10   1  -5    0.74    0.18
  10  -1   5    0.46    0.11
  10  -1   5    0.44    0.13
   8   0  -5    0.14    0.10
   8   0  -5   -0.09    0.08
  -8   0   5    0.18    0.11
  -8   0   5    0.03    0.11
  -8   0   5    0.20    0.11
   7   0  -5    1.30    0.13
   7   0  -5    0.88    0.14
   7   0  -5    1.25    0.15
  -7   0   5    0.67    0.14
  -7   0   5    1.18    0.17
  -7   0   5    1.07    0.16
   6   0  -5    0.04    0.07
   6   0  -5   -0.02    0.07
   6   0  -5    0.01    0.07
  -6   0   5   -0.07    0.09
  -6   0   5    0.05    0.09
  -6   0   5   -0.05    0.06
   5   0  -5    4.68    0.23
   5   0  -5    4.67    0.25
   5   0  -5    4.52    0.23
  -5   0   5    4.22    0.25
  -5   0   5    4.31    0.24
  -5   0   5    4.64    0.21
   4   0  -5    5.88    0.25
   4   0  -5    5.39    0.26
   4   0  -5    5.47    0.24
  -4   0   5    5.79    0.27
  -4   0   5    5.89    0.27
  -4   0   5    5.83    0.23
   3   0  -5    0.01    0.05
   3   0  -5    0.15    0.06
   3   0  -5    0.06    0.05
  -3   0   5    0.07    0.06
  -3   0   5    0.19    0.06
  -3   0   5    0.11    0.04
   2   0  -5   16.88    0.56
   2   0  -5   16.87    0.54
   2   0  -5   17.10    0.53
  -2   0   5   16.96    0.55
  -2   0   5   15.59    0.55
  -2   0   5   16.67    0.52
   1   0  -5   30.46    0.99
   1   0  -5   32.06    0.98
   1   0  -5   33.21    0.96
  -1   0   5   31.56    0.95
  -1   0   5   32.07    0.97
  -1   0   5   32.42    0.97
   0   0  -5    1.76    0.12
   0   0  -5    1.80    0.14
   0   0   5    1.94    0.12
   0   0   5    1.62    0.11
   0   0   5    1.73    0.10
   0   0   5    1.99    0.10
  -1   0  -5    9.49    0.30
  -1   0  -5    8.99    0.33
  -1   0  -5    8.96    0.31
  -1   0  -5    8.90    0.33
   1   0   5    9.11    0.30
   1   0   5    9.12    0.31
   1   0   5    8.85    0.30
   1   0   5    9.31    0.30
  -2   0  -5  164.92    4.57
  -2   0  -5  160.83    4.66
  -2   0  -5  163.23    4.65
  -2   0  -5  160.20    4.62
   2   0   5  154.80    4.56
   2   0   5  158.96    4.57
   2   0   5  149.11    4.52
   2   0   5  164.22    4.63
  -3   0  -5  122.32    3.68
  -3   0  -5  125.75    3.67
  -3   0  -5  132.35    3.60
  -3   0  -5  125.54    3.65
   3   0   5  127.08    3.66
   3   0   5  120.84    3.56
   3   0   5  123.31    3.60
   3   0   5  124.15    3.59
  -4   0  -5    1.83    0.15
  -4   0  -5    1.84    0.15
  -4   0  -5    1.86    0.12
   4   0   5    1.63    0.11
   4   0   5    1.92    0.12
   4   0   5    1.85    0.11
   4   0   5    1.75    0.10
  -5   0  -5    0.38    0.09
  -5   0  -5    0.32    0.08
   5   0   5    0.40    0.06
   5   0   5    0.28    0.06
   5   0   5    0.28    0.05
  -6   0  -5   13.96    0.55
  -6   0  -5   15.05    0.53
   6   0   5   14.47    0.52
   6   0   5   14.46    0.47
   6   0   5   14.39    0.48
   6   0   5   14.72    0.50
  -7   0  -5    0.50    0.13
  -7   0  -5    0.64    0.12
   7   0   5    0.41    0.09
   7   0   5    0.44    0.08
   7   0   5    0.29    0.09
  -8   0  -5    0.95    0.15
  -8   0  -5    0.89    0.16
  -8   0  -5    1.30    0.12
   8   0   5    1.00    0.11
   8   0   5    0.75    0.11
   8   0   5    0.95    0.13
  -9   0  -5    1.63    0.20
  -9   0  -5    1.79    0.20
   9   0   5    1.91    0.17
   9   0   5    1.75    0.19
   9   0   5    1.76    0.14
 -10   0  -5    0.81    0.16
 -10   0  -5    0.81    0.17
  10   0   5    0.88    0.14
  10   0   5    1.00    0.16
  10   0   5    0.97    0.12
   8  -1  -5    1.74    0.19
   8  -1  -5    1.28    0.18
  -8   1   5    1.33    0.18
  -8   1   5    1.62    0.22
  -8   1   5    1.65    0.21
   7  -1  -5    0.32    0.10
   7  -1  -5    0.17    0.09
   7  -1  -5    0.32    0.09
  -7   1   5    0.10    0.09
  -7   1   5    0.27    0.12
  -7   1   5    0.11    0.11
   6  -1  -5    4.85    0.25
   6  -1  -5    4.62    0.26
   6  -1  -5    4.97    0.27
   6  -1  -5    5.32    0.23
  -6   1   5    4.86    0.29
  -6   1   5    4.90    0.27
   5  -1  -5   23.33    0.79
   5  -1  -5   22.12    0.76
   5  -1  -5   22.73    0.78
  -5   1   5   24.37    0.73
  -5   1   5   24.31    0.81
  -5   1   5   23.95    0.79
   4  -1  -5    0.10    0.06
   4  -1  -5    0.10    0.06
   4  -1  -5    0.13    0.07
  -4   1   5    0.10    0.06
  -4   1   5    0.04    0.06
  -4   1   5    0.09    0.05
   3  -1  -5    3.48    0.18
   3  -1  -5    3.47    0.17
   3  -1  -5    3.42    0.17
  -3   1   5    3.58    0.18
  -3   1   5    3.61    0.15
  -3   1   5    3.82    0.19
   2  -1  -5    2.20    0.12
   2  -1  -5    2.26    0.14
   2  -1  -5    2.23    0.13
  -2   1   5    1.96    0.10
  -2   1   5    1.97    0.12
  -2   1   5    1.91    0.13
   1  -1  -5    1.09    0.10
   1  -1  -5    1.37    0.09
   1  -1  -5    1.24    0.11
   1  -1  -5    1.56    0.09
  -1   1   5    1.20    0.08
  -1   1   5    1.12    0.10
  -1   1   5    1.21    0.10
   0  -1  -5    3.61    0.15
   0  -1  -5    3.67    0.15
   0  -1  -5    3.77    0.14
   0  -1  -5    3.60    0.17
   0  -1  -5    3.72    0.17
   0   1   5    3.55    0.16
   0   1   5    3.97    0.15
   0   1   5    3.54    0.15
  -1  -1  -5   26.89    0.78
  -1  -1  -5   25.72    0.81
  -1  -1  -5   25.74    0.80
  -1  -1  -5   27.29    0.77
  -1  -1  -5   25.43    0.81
   1   1   5   25.72    0.77
   1   1   5   26.03    0.77
   1   1   5   25.74    0.80
   1   1   5   26.47    0.81
   1   1   5   25.52    0.78
  -2  -1  -5    0.86    0.08
  -2  -1  -5    1.05    0.08
  -2  -1  -5    0.87    0.09
  -2  -1  -5    0.82    0.09
  -2  -1  -5    1.10    0.10
   2   1   5    0.97    0.07
   2   1   5    0.87    0.08
   2   1   5    0.98    0.08
   2   1   5    1.02    0.09
  -3  -1  -5   69.78    2.15
  -3  -1  -5   73.73    2.14
  -3  -1  -5   72.68    2.13
   3   1   5   73.28    2.09
   3   1   5   71.73    2.07
   3   1   5   69.73    2.09
   3   1   5   72.06    2.08
  -4  -1  -5   -0.02    0.06
  -4  -1  -5    0.06    0.06
  -4  -1  -5   -0.07    0.06
   4   1   5    0.02    0.05
   4   1   5    0.02    0.04
   4   1   5    0.00    0.05
  -5  -1  -5    5.63    0.25
  -5  -1  -5    5.34    0.26
   5   1   5    5.60    0.22
   5   1   5    5.20    0.23
   5   1   5    5.78    0.22
   5   1   5    5.43    0.24
  -6  -1  -5    0.87    0.13
  -6  -1  -5    0.88    0.09
  -6  -1  -5    0.74    0.12
   6   1   5    0.78    0.09
   6   1   5    0.70    0.09
   6   1   5    0.95    0.10
  -7  -1  -5    5.61    0.28
  -7  -1  -5    5.74    0.31
  -7  -1  -5    5.90    0.24
   7   1   5    5.34    0.25
   7   1   5    5.03    0.26
   7   1   5    5.54    0.24
  -8  -1  -5    1.67    0.13
  -8  -1  -5    1.42    0.17
  -8  -1  -5    1.40    0.17
   8   1   5    1.60    0.15
   8   1   5    1.52    0.16
   8   1   5    1.57    0.14
  -9  -1  -5    0.96    0.12
  -9  -1  -5    1.01    0.16
  -9  -1  -5    1.12    0.17
   9   1   5    1.11    0.13
   9   1   5    0.88    0.14
   9   1   5    1.13    0.14
 -10  -1  -5   -0.01    0.12
 -10  -1  -5    0.20    0.13
  10   1   5    0.08    0.08
  10   1   5    0.00    0.10
  10   1   5    0.08    0.10
   8  -2  -5    0.49    0.12
   8  -2  -5    0.47    0.13
  -8   2   5    0.40    0.12
  -8   2   5    0.50    0.15
  -8   2   5    0.60    0.15
   7  -2  -5    0.27    0.10
   7  -2  -5    0.08    0.08
  -7   2   5    0.05    0.10
  -7   2   5    0.03    0.09
  -7   2   5    0.08    0.09
   6  -2  -5    9.11    0.36
  -6   2   5   10.34    0.42
  -6   2   5   11.55    0.46
   5  -2  -5    3.98    0.22
   5  -2  -5    3.74    0.21
   5  -2  -5    3.95    0.20
  -5   2   5    3.95    0.18
  -5   2   5    3.99    0.24
  -5   2   5    4.10    0.23
   4  -2  -5   18.43    0.65
   4  -2  -5   19.43    0.63
   4  -2  -5   19.87    0.65
  -4   2   5   19.82    0.65
  -4   2   5   19.94    0.60
  -4   2   5   18.02    0.66
   3  -2  -5   11.28    0.42
   3  -2  -5   11.54    0.41
   3  -2  -5   11.69    0.39
  -3   2   5   11.78    0.37
  -3   2   5   11.27    0.42
  -3   2   5   11.74    0.41
   2  -2  -5   16.41    0.48
   2  -2  -5   15.02    0.52
   2  -2  -5   15.58    0.52
   2  -2  -5   15.91    0.50
  -2   2   5   15.75    0.52
  -2   2   5   15.56    0.48
  -2   2   5   15.55    0.51
   1  -2  -5   17.63    0.56
   1  -2  -5   17.56    0.53
   1  -2  -5   17.61    0.52
   1  -2  -5   16.79    0.56
  -1   2   5   16.83    0.54
  -1   2   5   16.70    0.55
  -1   2   5   17.56    0.52
   0  -2  -5   12.49    0.43
   0  -2  -5   13.37    0.44
   0  -2  -5   13.03    0.40
   0  -2  -5   13.36    0.41
   0  -2  -5   13.19    0.41
   0  -2  -5   12.74    0.43
   0   2   5   12.86    0.40
   0   2   5   13.64    0.44
  -1  -2  -5    0.54    0.06
  -1  -2  -5    0.51    0.07
  -1  -2  -5    0.51    0.05
  -1  -2  -5    0.50    0.07
  -1  -2  -5    0.54    0.06
   1   2   5    0.56    0.05
   1   2   5    0.54    0.07
   1   2   5    0.52    0.06
   1   2   5    0.43    0.07
   1   2   5    0.54    0.05
  -2  -2  -5   14.51    0.47
  -2  -2  -5   14.25    0.47
  -2  -2  -5   14.71    0.45
  -2  -2  -5   13.93    0.48
  -2  -2  -5   14.80    0.46
   2   2   5   14.49    0.45
   2   2   5   14.34    0.45
   2   2   5   14.21    0.44
   2   2   5   15.06    0.47
   2   2   5   14.05    0.47
  -3  -2  -5   16.93    0.59
  -3  -2  -5   16.99    0.57
  -3  -2  -5   18.91    0.56
  -3  -2  -5   17.74    0.58
  -3  -2  -5   18.45    0.57
   3   2   5   17.46    0.56
   3   2   5   17.90    0.55
   3   2   5   18.71    0.56
  -4  -2  -5  145.38    4.28
  -4  -2  -5  148.74    4.27
  -4  -2  -5  145.40    4.30
   4   2   5  143.43    4.20
   4   2   5  144.13    4.17
   4   2   5  152.14    4.22
  -5  -2  -5    0.60    0.08
  -5  -2  -5    0.43    0.09
  -5  -2  -5    0.54    0.09
   5   2   5    0.53    0.07
   5   2   5    0.49    0.07
   5   2   5    0.48    0.07
  -6  -2  -5   22.19    0.74
  -6  -2  -5   22.16    0.69
  -6  -2  -5   22.28    0.74
   6   2   5   20.56    0.70
   6   2   5   21.20    0.71
   6   2   5   21.60    0.69
  -7  -2  -5    0.12    0.07
  -7  -2  -5   -0.03    0.08
  -7  -2  -5    0.18    0.10
   7   2   5    0.19    0.07
   7   2   5    0.34    0.08
   7   2   5    0.16    0.08
  -8  -2  -5    1.38    0.13
  -8  -2  -5    1.29    0.16
  -8  -2  -5    1.17    0.16
   8   2   5    1.29    0.13
   8   2   5    1.20    0.14
   8   2   5    1.38    0.15
  -9  -2  -5    5.67    0.33
  -9  -2  -5    5.70    0.27
  -9  -2  -5    5.59    0.32
   9   2   5    5.67    0.30
   9   2   5    6.11    0.28
   9   2   5    5.87    0.29
 -10  -2  -5    0.75    0.16
 -10  -2  -5    0.49    0.15
 -10  -2  -5    0.41    0.11
  10   2   5    0.64    0.13
  10   2   5    0.82    0.14
  10   2   5    0.57    0.12
   8  -3  -5    0.02    0.10
   8  -3  -5    0.07    0.09
  -8   3   5    0.05    0.12
  -8   3   5    0.03    0.12
  -8   3   5   -0.04    0.10
   7  -3  -5    0.92    0.13
   7  -3  -5    0.77    0.14
  -7   3   5    0.91    0.16
  -7   3   5    0.69    0.13
  -7   3   5    0.84    0.16
   6  -3  -5    1.22    0.15
   6  -3  -5    1.41    0.16
   6  -3  -5    1.47    0.15
  -6   3   5    1.40    0.15
  -6   3   5    1.36    0.17
   5  -3  -5    2.00    0.17
   5  -3  -5    2.37    0.18
   5  -3  -5    1.98    0.13
   5  -3  -5    2.31    0.16
  -5   3   5    2.06    0.16
  -5   3   5    2.08    0.18
   4  -3  -5    0.43    0.08
   4  -3  -5    0.59    0.06
   4  -3  -5    0.33    0.08
   4  -3  -5    0.50    0.08
  -4   3   5    0.58    0.06
  -4   3   5    0.48    0.10
  -4   3   5    0.59    0.09
   3  -3  -5    0.58    0.08
   3  -3  -5    0.78    0.08
   3  -3  -5    0.47    0.08
   3  -3  -5    0.67    0.06
  -3   3   5    0.60    0.08
  -3   3   5    0.65    0.09
  -3   3   5    0.67    0.06
   2  -3  -5    9.12    0.35
   2  -3  -5    9.68    0.32
   2  -3  -5   10.32    0.30
   2  -3  -5    9.41    0.34
  -2   3   5    9.09    0.34
  -2   3   5   10.16    0.32
  -2   3   5    9.58    0.30
  -2   3   5    8.99    0.33
   1  -3  -5    2.30    0.14
   1  -3  -5    2.22    0.11
   1  -3  -5    2.35    0.11
   1  -3  -5    2.21    0.13
  -1   3   5    2.47    0.10
  -1   3   5    2.28    0.11
  -1   3   5    2.11    0.12
  -1   3   5    2.19    0.13
   0  -3  -5    1.38    0.09
   0  -3  -5    1.24    0.11
   0  -3  -5    1.31    0.07
   0  -3  -5    1.41    0.07
   0  -3  -5    1.38    0.11
   0  -3  -5    1.36    0.09
   0   3   5    1.44    0.10
   0   3   5    1.29    0.07
   0   3   5    1.19    0.09
  -1  -3  -5    0.50    0.06
  -1  -3  -5    0.77    0.08
  -1  -3  -5    0.55    0.06
  -1  -3  -5    0.42    0.07
  -1  -3  -5    0.57    0.05
   1   3   5    0.47    0.06
   1   3   5    0.52    0.04
   1   3   5    0.64    0.07
   1   3   5    0.54    0.06
  -2  -3  -5   15.35    0.50
  -2  -3  -5   14.91    0.51
  -2  -3  -5   16.23    0.48
  -2  -3  -5   15.76    0.51
  -2  -3  -5   16.37    0.50
   2   3   5   15.83    0.49
   2   3   5   15.91    0.49
   2   3   5   15.95    0.47
   2   3   5   16.23    0.50
  -3  -3  -5    4.23    0.17
  -3  -3  -5    4.94    0.21
  -3  -3  -5    4.30    0.18
  -3  -3  -5    4.16    0.18
  -3  -3  -5    5.31    0.20
   3   3   5    4.21    0.19
   3   3   5    4.08    0.17
   3   3   5    3.91    0.18
  -4  -3  -5    0.39    0.09
  -4  -3  -5    0.70    0.10
  -4  -3  -5    0.51    0.08
  -4  -3  -5    0.69    0.08
   4   3   5    0.51    0.07
   4   3   5    0.58    0.08
  -5  -3  -5    0.04    0.05
  -5  -3  -5    0.09    0.08
  -5  -3  -5   -0.02    0.06
   5   3   5    0.04    0.05
   5   3   5   -0.02    0.04
   5   3   5    0.04    0.05
  -6  -3  -5    0.72    0.11
  -6  -3  -5    1.07    0.13
  -6  -3  -5    0.75    0.09
   6   3   5    0.94    0.10
   6   3   5    1.17    0.11
   6   3   5    1.05    0.11
  -7  -3  -5    8.98    0.40
  -7  -3  -5   10.02    0.41
  -7  -3  -5    9.58    0.37
   7   3   5    9.71    0.37
   7   3   5    9.70    0.37
   7   3   5   10.15    0.37
  -8  -3  -5    0.88    0.14
  -8  -3  -5    0.81    0.13
  -8  -3  -5    0.84    0.12
   8   3   5    1.06    0.13
   8   3   5    0.83    0.12
   8   3   5    0.86    0.11
  -9  -3  -5    0.22    0.10
  -9  -3  -5    0.28    0.13
  -9  -3  -5    0.32    0.13
   9   3   5    0.34    0.10
   9   3   5    0.07    0.09
   9   3   5    0.15    0.09
 -10  -3  -5   -0.18    0.08
 -10  -3  -5    0.03    0.11
 -10  -3  -5   -0.07    0.11
  10   3   5    0.09    0.09
  10   3   5    0.05    0.09
  10   3   5   -0.04    0.09
 -11  -3  -5    0.57    0.16
 -11  -3  -5    0.33    0.16
 -11  -3  -5    0.47    0.13
  11   3   5    0.50    0.12
  11   3   5    0.79    0.15
  11   3   5    0.45    0.13
   7  -4  -5    0.07    0.08
   7  -4  -5    0.35    0.12
  -7   4   5   -0.01    0.10
  -7   4   5    0.08    0.09
  -7   4   5    0.14    0.12
   6  -4  -5    3.76    0.23
   6  -4  -5    3.26    0.20
  -6   4   5    3.65    0.25
  -6   4   5    3.32    0.22
   5  -4  -5    0.03    0.08
   5  -4  -5    0.04    0.07
   5  -4  -5   -0.03    0.08
  -5   4   5   -0.11    0.06
  -5   4   5    0.01    0.08
   4  -4  -5    0.22    0.08
   4  -4  -5    0.21    0.07
   4  -4  -5    0.30    0.05
   4  -4  -5    0.27    0.08
  -4   4   5    0.23    0.08
  -4   4   5    0.18    0.09
   3  -4  -5    3.35    0.19
   3  -4  -5    3.79    0.17
   3  -4  -5    4.08    0.14
   3  -4  -5    3.80    0.20
  -3   4   5    3.99    0.18
  -3   4   5    4.11    0.14
  -3   4   5    3.61    0.19
   2  -4  -5   21.52    0.61
   2  -4  -5   19.77    0.67
   2  -4  -5   20.50    0.67
   2  -4  -5   20.86    0.63
  -2   4   5   20.84    0.61
  -2   4   5   20.69    0.65
  -2   4   5   20.48    0.67
  -2   4   5   21.17    0.63
   1  -4  -5   39.30    1.10
   1  -4  -5   38.87    1.16
   1  -4  -5   38.06    1.11
   1  -4  -5   37.14    1.16
  -1   4   5   37.56    1.16
  -1   4   5   38.70    1.14
  -1   4   5   38.44    1.11
  -1   4   5   38.42    1.10
   0  -4  -5   20.76    0.68
   0  -4  -5   21.10    0.62
   0  -4  -5   21.46    0.62
   0  -4  -5   20.93    0.67
   0  -4  -5   22.26    0.64
   0  -4  -5   20.86    0.66
   0   4   5   22.31    0.67
   0   4   5   21.86    0.63
   0   4   5   21.35    0.66
  -1  -4  -5    9.45    0.34
  -1  -4  -5    8.98    0.34
  -1  -4  -5   10.13    0.29
  -1  -4  -5    9.69    0.32
  -1  -4  -5    9.71    0.32
   1   4   5    9.96    0.32
   1   4   5    9.60    0.29
   1   4   5    9.43    0.31
   1   4   5    9.91    0.32
  -2  -4  -5   35.42    1.02
  -2  -4  -5   35.01    1.00
  -2  -4  -5   35.68    1.02
  -2  -4  -5   32.79    1.05
  -2  -4  -5   32.79    1.05
   2   4   5   34.53    1.02
   2   4   5   34.76    1.00
   2   4   5   34.07    1.03
   2   4   5   35.47    1.03
  -3  -4  -5    3.15    0.14
  -3  -4  -5    3.20    0.14
  -3  -4  -5    2.72    0.16
  -3  -4  -5    3.35    0.16
   3   4   5    3.18    0.16
   3   4   5    2.88    0.16
   3   4   5    3.13    0.13
  -4  -4  -5    2.50    0.12
  -4  -4  -5    2.28    0.15
  -4  -4  -5    2.37    0.15
  -4  -4  -5    2.29    0.15
  -4  -4  -5    2.27    0.13
   4   4   5    2.16    0.12
   4   4   5    2.14    0.14
  -5  -4  -5   16.10    0.53
  -5  -4  -5   16.77    0.51
  -5  -4  -5   15.36    0.55
  -5  -4  -5   15.36    0.54
   5   4   5   15.90    0.53
   5   4   5   15.66    0.51
   5   4   5   16.20    0.52
  -6  -4  -5   14.87    0.56
  -6  -4  -5   16.36    0.56
  -6  -4  -5   15.81    0.53
   6   4   5   15.11    0.51
   6   4   5   16.17    0.53
   6   4   5   15.67    0.53
  -7  -4  -5    2.65    0.17
  -7  -4  -5    2.75    0.20
  -7  -4  -5    2.48    0.19
   7   4   5    2.71    0.17
   7   4   5    2.51    0.16
   7   4   5    2.89    0.17
  -8  -4  -5   23.67    0.86
  -8  -4  -5   24.97    0.85
  -8  -4  -5   24.14    0.81
   8   4   5   24.93    0.81
   8   4   5   24.78    0.82
   8   4   5   25.15    0.81
  -9  -4  -5    0.18    0.10
  -9  -4  -5    0.22    0.12
  -9  -4  -5    0.17    0.12
   9   4   5    0.21    0.09
   9   4   5    0.25    0.10
   9   4   5    0.37    0.10
 -10  -4  -5   -0.05    0.11
 -10  -4  -5    0.01    0.11
 -10  -4  -5    0.03    0.10
  10   4   5    0.16    0.09
  10   4   5    0.16    0.10
  10   4   5    0.07    0.10
 -11  -4  -5    0.95    0.19
 -11  -4  -5    0.90    0.16
 -11  -4  -5    0.64    0.17
  11   4   5    0.88    0.15
  11   4   5    0.68    0.15
  11   4   5    1.10    0.15
   7  -5  -5    0.29    0.09
   7  -5  -5    0.22    0.11
  -7   5   5    0.23    0.12
  -7   5   5    0.51    0.15
   6  -5  -5    9.56    0.42
   6  -5  -5    9.24    0.37
  -6   5   5    9.27    0.38
  -6   5   5    9.10    0.43
  -6   5   5    9.84    0.44
   5  -5  -5   10.89    0.44
   5  -5  -5   10.81    0.39
   5  -5  -5   10.48    0.44
  -5   5   5   10.92    0.41
  -5   5   5   10.24    0.45
   4  -5  -5    0.09    0.08
   4  -5  -5    0.28    0.07
   4  -5  -5    0.21    0.09
  -4   5   5    0.17    0.07
  -4   5   5    0.17    0.08
   3  -5  -5   10.59    0.39
   3  -5  -5   10.53    0.39
   3  -5  -5   10.22    0.35
  -3   5   5   10.13    0.36
  -3   5   5    9.83    0.39
   2  -5  -5    0.97    0.05
   2  -5  -5    0.93    0.10
   2  -5  -5    0.88    0.09
   2  -5  -5    0.88    0.07
  -2   5   5    0.76    0.09
  -2   5   5    0.96    0.05
  -2   5   5    0.98    0.09
  -2   5   5    0.98    0.08
   1  -5  -5    6.78    0.22
   1  -5  -5    6.82    0.26
   1  -5  -5    6.73    0.22
   1  -5  -5    6.44    0.26
  -1   5   5    6.71    0.25
  -1   5   5    6.98    0.21
  -1   5   5    6.85    0.26
  -1   5   5    6.95    0.21
   0  -5  -5    4.61    0.17
   0  -5  -5    4.23    0.19
   0  -5  -5    4.48    0.18
   0   5   5    4.35    0.18
   0   5   5    4.73    0.19
   0   5   5    4.68    0.16
  -1  -5  -5    2.69    0.16
  -1  -5  -5    3.02    0.15
  -1  -5  -5    3.08    0.14
  -1  -5  -5    2.92    0.13
   1   5   5    2.99    0.13
   1   5   5    2.91    0.14
   1   5   5    2.87    0.13
  -2  -5  -5    0.08    0.06
  -2  -5  -5    0.11    0.06
  -2  -5  -5    0.15    0.03
  -2  -5  -5    0.17    0.07
  -2  -5  -5    0.22    0.04
   2   5   5    0.17    0.06
   2   5   5    0.12    0.03
   2   5   5    0.10    0.04
   2   5   5    0.14    0.06
  -3  -5  -5    0.89    0.10
  -3  -5  -5    1.22    0.11
  -3  -5  -5    1.15    0.07
  -3  -5  -5    1.12    0.08
  -3  -5  -5    0.99    0.07
   3   5   5    0.95    0.10
   3   5   5    1.16    0.08
   3   5   5    1.13    0.10
  -4  -5  -5   -0.01    0.06
  -4  -5  -5    0.00    0.05
  -4  -5  -5    0.06    0.04
  -4  -5  -5    0.09    0.06
  -4  -5  -5    0.03    0.03
   4   5   5    0.01    0.05
   4   5   5    0.02    0.06
  -5  -5  -5   13.50    0.48
  -5  -5  -5   13.18    0.49
  -5  -5  -5   14.21    0.44
  -5  -5  -5   13.59    0.47
   5   5   5   13.30    0.47
   5   5   5   13.97    0.46
   5   5   5   14.23    0.44
  -6  -5  -5    0.24    0.08
  -6  -5  -5    0.33    0.08
  -6  -5  -5    0.36    0.10
   6   5   5    0.31    0.08
   6   5   5    0.34    0.07
   6   5   5    0.30    0.06
  -7  -5  -5    1.42    0.14
  -7  -5  -5    1.14    0.14
  -7  -5  -5    1.34    0.16
   7   5   5    1.31    0.13
   7   5   5    1.17    0.13
   7   5   5    1.27    0.11
  -8  -5  -5   15.90    0.59
  -8  -5  -5   16.39    0.58
  -8  -5  -5   15.70    0.61
   8   5   5   15.44    0.57
   8   5   5   17.00    0.58
   8   5   5   15.96    0.56
  -9  -5  -5    0.64    0.13
  -9  -5  -5    0.30    0.14
  -9  -5  -5    0.53    0.12
   9   5   5    0.55    0.12
   9   5   5    0.63    0.11
   9   5   5    0.87    0.13
 -10  -5  -5    0.18    0.12
 -10  -5  -5    0.13    0.10
 -10  -5  -5    0.22    0.13
  10   5   5    0.17    0.09
  10   5   5    0.14    0.09
  10   5   5    0.14    0.09
 -11  -5  -5    0.15    0.13
 -11  -5  -5    0.25    0.11
 -11  -5  -5    0.23    0.14
  11   5   5    0.38    0.12
  11   5   5    0.37    0.12
  11   5   5    0.46    0.12
   7  -6  -5    0.97    0.16
  -7   6   5    1.08    0.18
  -7   6   5    1.46    0.21
   6  -6  -5    0.39    0.09
   6  -6  -5    0.58    0.13
  -6   6   5    0.56    0.14
  -6   6   5    0.37    0.12
   5  -6  -5    0.10    0.06
   5  -6  -5    0.02    0.08
  -5   6   5    0.10    0.09
  -5   6   5   -0.06    0.07
   4  -6  -5    0.34    0.09
   4  -6  -5    0.55    0.11
   4  -6  -5    0.59    0.08
  -4   6   5    0.61    0.12
  -4   6   5    0.53    0.09
   3  -6  -5    7.23    0.31
   3  -6  -5    7.64    0.26
   3  -6  -5    7.38    0.32
  -3   6   5    7.13    0.31
  -3   6   5    7.61    0.29
   2  -6  -5   11.37    0.36
   2  -6  -5   11.31    0.42
   2  -6  -5   11.37    0.42
  -2   6   5   11.27    0.41
  -2   6   5   11.91    0.39
  -2   6   5   11.82    0.36
   1  -6  -5    2.90    0.15
   1  -6  -5    3.02    0.15
   1  -6  -5    3.08    0.11
  -1   6   5    2.63    0.15
  -1   6   5    2.99    0.10
  -1   6   5    3.01    0.14
  -1   6   5    2.98    0.10
   0  -6  -5   43.48    1.29
   0  -6  -5   43.18    1.25
   0  -6  -5   42.46    1.31
   0   6   5   44.37    1.30
   0   6   5   43.16    1.24
   0   6   5   43.18    1.28
  -1  -6  -5    7.36    0.29
  -1  -6  -5    7.19    0.26
  -1  -6  -5    7.52    0.25
  -1  -6  -5    7.29    0.27
   1   6   5    7.82    0.25
   1   6   5    7.24    0.25
   1   6   5    7.08    0.26
  -2  -6  -5   30.65    0.84
  -2  -6  -5   28.57    0.91
  -2  -6  -5   29.18    0.86
  -2  -6  -5   29.11    0.89
   2   6   5   28.73    0.89
   2   6   5   29.26    0.84
   2   6   5   29.08    0.86
   2   6   5   28.76    0.87
  -3  -6  -5    5.48    0.19
  -3  -6  -5    5.01    0.21
  -3  -6  -5    5.33    0.23
   3   6   5    5.45    0.22
   3   6   5    5.56    0.19
  -4  -6  -5    0.33    0.08
  -4  -6  -5    0.34    0.06
  -4  -6  -5    0.36    0.03
  -4  -6  -5    0.36    0.08
  -4  -6  -5    0.36    0.03
  -4  -6  -5    0.36    0.06
   4   6   5    0.37    0.06
   4   6   5    0.26    0.07
  -5  -6  -5    0.32    0.08
  -5  -6  -5    0.29    0.08
  -5  -6  -5    0.42    0.07
  -5  -6  -5    0.43    0.05
  -5  -6  -5    0.34    0.05
   5   6   5    0.31    0.06
   5   6   5    0.44    0.08
  -6  -6  -5    0.05    0.04
  -6  -6  -5    0.07    0.07
  -6  -6  -5    0.01    0.06
  -6  -6  -5    0.03    0.07
   6   6   5    0.06    0.06
   6   6   5    0.03    0.04
   6   6   5    0.04    0.06
  -7  -6  -5    0.33    0.09
  -7  -6  -5    0.21    0.08
  -7  -6  -5    0.34    0.11
   7   6   5    0.34    0.09
   7   6   5    0.20    0.07
   7   6   5    0.32    0.07
  -8  -6  -5    0.02    0.11
  -8  -6  -5   -0.02    0.08
  -8  -6  -5   -0.12    0.07
   8   6   5    0.18    0.09
   8   6   5    0.01    0.08
   8   6   5   -0.04    0.06
  -9  -6  -5   19.51    0.70
  -9  -6  -5   20.79    0.75
  -9  -6  -5   19.36    0.71
   9   6   5   19.57    0.70
   9   6   5   19.32    0.69
   9   6   5   20.26    0.67
 -10  -6  -5    0.42    0.13
 -10  -6  -5    0.20    0.12
 -10  -6  -5    0.29    0.13
  10   6   5    0.45    0.10
  10   6   5    0.18    0.11
  10   6   5    0.40    0.11
 -11  -6  -5    1.85    0.24
 -11  -6  -5    1.81    0.19
 -11  -6  -5    1.82    0.22
  11   6   5    1.25    0.17
  11   6   5    1.64    0.20
   6  -7  -5    0.52    0.13
  -6   7   5    0.52    0.13
  -6   7   5    0.62    0.14
   5  -7  -5    7.72    0.36
  -5   7   5    7.12    0.36
  -5   7   5    8.08    0.38
   4  -7  -5    1.77    0.16
   4  -7  -5    1.98    0.12
   4  -7  -5    2.01    0.18
  -4   7   5    2.19    0.18
  -4   7   5    2.23    0.14
   3  -7  -5    4.81    0.19
   3  -7  -5    5.00    0.25
   3  -7  -5    5.00    0.26
  -3   7   5    5.03    0.25
  -3   7   5    4.94    0.21
   2  -7  -5   25.88    0.86
   2  -7  -5   26.35    0.85
   2  -7  -5   26.98    0.78
  -2   7   5   27.14    0.82
  -2   7   5   27.28    0.79
  -2   7   5   25.44    0.85
   1  -7  -5   26.50    0.85
   1  -7  -5   28.05    0.78
   1  -7  -5   26.94    0.86
  -1   7   5   26.62    0.85
  -1   7   5   26.36    0.82
  -1   7   5   27.36    0.78
   0  -7  -5    7.22    0.26
   0  -7  -5    7.26    0.27
   0   7   5    7.07    0.23
   0   7   5    7.29    0.27
   0   7   5    7.00    0.26
   0   7   5    7.41    0.23
  -1  -7  -5    2.82    0.13
  -1  -7  -5    2.91    0.13
  -1  -7  -5    2.70    0.14
  -1  -7  -5    2.93    0.15
   1   7   5    2.71    0.12
   1   7   5    2.83    0.13
   1   7   5    2.67    0.14
  -2  -7  -5    0.10    0.07
  -2  -7  -5    0.12    0.05
  -2  -7  -5    0.08    0.03
   2   7   5    0.08    0.02
   2   7   5    0.10    0.03
   2   7   5    0.10    0.03
   2   7   5    0.03    0.05
   2   7   5    0.22    0.07
  -3  -7  -5   35.52    1.02
  -3  -7  -5   33.92    0.98
  -3  -7  -5   32.42    1.04
   3   7   5   31.62    1.01
   3   7   5   33.65    0.99
  -4  -7  -5   10.00    0.38
  -4  -7  -5   10.03    0.35
  -4  -7  -5   10.59    0.38
   4   7   5    9.91    0.37
   4   7   5   10.64    0.35
  -5  -7  -5    2.14    0.13
  -5  -7  -5    2.08    0.08
  -5  -7  -5    2.18    0.09
  -5  -7  -5    2.30    0.15
  -5  -7  -5    2.23    0.15
   5   7   5    2.13    0.14
   5   7   5    2.17    0.13
  -6  -7  -5    0.35    0.10
  -6  -7  -5    0.21    0.07
  -6  -7  -5    0.20    0.04
  -6  -7  -5    0.10    0.07
   6   7   5    0.19    0.04
   6   7   5    0.10    0.07
   6   7   5    0.19    0.07
  -7  -7  -5    2.40    0.19
  -7  -7  -5    2.41    0.19
  -7  -7  -5    2.70    0.18
   7   7   5    2.48    0.17
   7   7   5    2.27    0.17
   7   7   5    2.72    0.14
  -8  -7  -5    0.22    0.11
  -8  -7  -5    0.02    0.11
  -8  -7  -5    0.16    0.09
   8   7   5    0.18    0.09
   8   7   5    0.05    0.06
   8   7   5    0.09    0.08
  -9  -7  -5    8.81    0.39
  -9  -7  -5    8.49    0.42
  -9  -7  -5    8.95    0.40
   9   7   5    9.06    0.39
   9   7   5    9.21    0.35
   9   7   5    8.78    0.39
 -10  -7  -5    0.28    0.14
 -10  -7  -5    0.04    0.10
 -10  -7  -5    0.07    0.11
  10   7   5    0.04    0.10
  10   7   5    0.05    0.10
   6  -8  -5    0.20    0.11
  -6   8   5    0.18    0.12
  -6   8   5   -0.02    0.10
   5  -8  -5    7.96    0.38
  -5   8   5    8.08    0.39
  -5   8   5    8.19    0.41
   4  -8  -5    6.33    0.31
  -4   8   5    5.86    0.30
  -4   8   5    5.76    0.31
   3  -8  -5    0.08    0.04
   3  -8  -5    0.15    0.09
   3  -8  -5    0.06    0.07
  -3   8   5    0.08    0.06
  -3   8   5    0.07    0.08
   2  -8  -5    2.40    0.17
   2  -8  -5    2.60    0.11
   2  -8  -5    2.58    0.17
  -2   8   5    2.75    0.17
  -2   8   5    2.83    0.14
   1  -8  -5    3.72    0.19
   1  -8  -5    4.01    0.13
   1  -8  -5    3.56    0.18
  -1   8   5    3.81    0.19
  -1   8   5    3.77    0.17
   0  -8  -5    2.33    0.14
   0  -8  -5    2.44    0.13
   0   8   5    2.14    0.13
   0   8   5    2.40    0.10
   0   8   5    2.37    0.13
   0   8   5    2.38    0.11
  -1  -8  -5    1.00    0.10
  -1  -8  -5    1.11    0.08
  -1  -8  -5    0.96    0.09
   1   8   5    0.93    0.08
   1   8   5    0.94    0.08
   1   8   5    0.92    0.09
   1   8   5    0.92    0.08
  -2  -8  -5    2.38    0.15
  -2  -8  -5    2.35    0.13
   2   8   5    2.34    0.09
   2   8   5    2.53    0.09
   2   8   5    2.02    0.13
   2   8   5    2.27    0.14
   2   8   5    2.26    0.10
  -3  -8  -5    9.55    0.30
  -3  -8  -5    9.13    0.32
  -3  -8  -5    9.28    0.35
   3   8   5    9.64    0.31
   3   8   5    8.92    0.34
  -4  -8  -5    2.42    0.16
  -4  -8  -5    2.62    0.13
  -4  -8  -5    2.42    0.16
   4   8   5    2.83    0.16
   4   8   5    2.58    0.16
   4   8   5    2.77    0.14
  -5  -8  -5    0.92    0.12
  -5  -8  -5    0.82    0.08
  -5  -8  -5    1.03    0.12
   5   8   5    0.92    0.09
   5   8   5    1.06    0.11
  -6  -8  -5   13.18    0.49
  -6  -8  -5   12.61    0.44
  -6  -8  -5   12.79    0.48
   6   8   5   12.30    0.47
   6   8   5   13.00    0.45
  -7  -8  -5    5.83    0.26
  -7  -8  -5    5.76    0.29
  -7  -8  -5    6.02    0.29
   7   8   5    6.24    0.22
   7   8   5    5.71    0.28
   7   8   5    5.54    0.27
  -8  -8  -5   14.60    0.58
  -8  -8  -5   14.02    0.56
  -8  -8  -5   15.31    0.54
   8   8   5   14.86    0.56
   8   8   5   15.91    0.56
  -9  -8  -5    2.42    0.22
  -9  -8  -5    2.63    0.20
  -9  -8  -5    2.69    0.22
   9   8   5    2.40    0.20
   9   8   5    2.16    0.19
 -10  -8  -5    2.87    0.25
 -10  -8  -5    3.23    0.24
  10   8   5    2.82    0.22
  10   8   5    2.99    0.22
   5  -9  -5    0.01    0.09
  -5   9   5    0.01    0.10
  -5   9   5    0.11    0.11
   4  -9  -5    0.70    0.13
  -4   9   5    0.76    0.14
  -4   9   5    0.82    0.15
   3  -9  -5    0.01    0.08
  -3   9   5    0.07    0.08
   2  -9  -5    0.58    0.10
   2  -9  -5    0.23    0.08
  -2   9   5    0.44    0.09
  -2   9   5    0.23    0.06
   1  -9  -5    0.19    0.07
   1  -9  -5    0.26    0.07
  -1   9   5    0.34    0.08
  -1   9   5    0.28    0.06
   0  -9  -5    6.12    0.24
   0  -9  -5    5.71    0.25
   0   9   5    5.69    0.22
   0   9   5    5.88    0.18
   0   9   5    5.55    0.24
   0   9   5    5.83    0.20
  -1  -9  -5   20.41    0.62
  -1  -9  -5   18.99    0.65
  -1  -9  -5   19.34    0.64
   1   9   5   19.94    0.58
   1   9   5   20.14    0.62
   1   9   5   19.94    0.58
   1   9   5   20.02    0.63
   1   9   5   20.53    0.62
  -2  -9  -5    1.18    0.12
  -2  -9  -5    1.16    0.09
   2   9   5    1.00    0.07
   2   9   5    1.16    0.07
   2   9   5    1.08    0.11
   2   9   5    1.27    0.07
   2   9   5    1.20    0.10
   2   9   5    1.07    0.07
  -3  -9  -5    0.11    0.07
  -3  -9  -5    0.03    0.04
   3   9   5   -0.10    0.05
   3   9   5   -0.01    0.04
   3   9   5    0.03    0.03
  -4  -9  -5   16.43    0.57
  -4  -9  -5   16.92    0.53
  -4  -9  -5   16.54    0.57
   4   9   5   16.88    0.53
   4   9   5   16.37    0.56
   4   9   5   16.64    0.55
  -5  -9  -5    2.09    0.16
  -5  -9  -5    2.35    0.17
  -5  -9  -5    2.43    0.13
   5   9   5    2.19    0.16
   5   9   5    2.48    0.15
  -6  -9  -5    4.88    0.26
  -6  -9  -5    5.33    0.21
  -6  -9  -5    4.73    0.25
   6   9   5    4.92    0.23
   6   9   5    4.58    0.25
  -7  -9  -5    1.11    0.11
  -7  -9  -5    1.25    0.15
  -7  -9  -5    1.06    0.14
   7   9   5    1.39    0.14
   7   9   5    1.13    0.14
  -8  -9  -5    8.51    0.38
  -8  -9  -5    8.18    0.38
   8   9   5    8.30    0.37
   8   9   5    8.03    0.36
  -9  -9  -5    3.15    0.25
  -9  -9  -5    3.45    0.25
   9   9   5    2.76    0.22
   9   9   5    2.76    0.21
 -10  -9  -5    9.77    0.44
 -10  -9  -5    9.66    0.46
  10   9   5    8.84    0.42
  10   9   5    8.86    0.42
   4 -10  -5    3.90    0.25
  -4  10   5    3.91    0.27
  -4  10   5    4.01    0.25
   3 -10  -5    0.68    0.12
  -3  10   5    0.55    0.11
  -3  10   5    0.45    0.12
   2 -10  -5    8.83    0.37
  -2  10   5    8.93    0.37
   1 -10  -5    9.26    0.39
   1 -10  -5    9.53    0.37
  -1  10   5    9.95    0.34
  -1  10   5    9.52    0.37
   0 -10  -5    2.64    0.16
   0 -10  -5    2.80    0.16
   0  10   5    2.58    0.16
   0  10   5    2.73    0.14
  -1 -10  -5    0.79    0.09
  -1 -10  -5    0.80    0.08
   1  10   5    0.69    0.08
   1  10   5    0.86    0.09
  -2 -10  -5    2.21    0.16
  -2 -10  -5    2.34    0.13
   2  10   5    2.22    0.11
   2  10   5    2.29    0.11
   2  10   5    2.20    0.16
   2  10   5    2.17    0.14
  -3 -10  -5    0.01    0.04
  -3 -10  -5    0.05    0.08
   3  10   5    0.01    0.04
   3  10   5   -0.02    0.07
  -4 -10  -5    0.75    0.11
  -4 -10  -5    0.85    0.07
  -4 -10  -5    0.78    0.11
   4  10   5    0.71    0.08
   4  10   5    0.55    0.10
  -5 -10  -5    3.12    0.19
  -5 -10  -5    3.43    0.15
  -5 -10  -5    3.44    0.21
   5  10   5    3.34    0.18
   5  10   5    3.33    0.20
  -6 -10  -5    1.53    0.16
  -6 -10  -5    1.87    0.17
   6  10   5    1.72    0.16
   6  10   5    1.71    0.14
  -7 -10  -5    6.14    0.31
  -7 -10  -5    7.01    0.32
   7  10   5    6.44    0.29
   7  10   5    6.09    0.31
  -8 -10  -5    7.83    0.37
  -8 -10  -5    7.61    0.37
   8  10   5    8.18    0.36
   8  10   5    7.96    0.37
  -9 -10  -5    7.93    0.40
  -9 -10  -5    7.69    0.39
   9  10   5    8.40    0.39
   9  10   5    8.50    0.38
 -10 -10  -5    1.97    0.23
 -10 -10  -5    2.39    0.24
  10  10   5    2.47    0.22
  10  10   5    2.37    0.21
   3 -11  -5    1.01    0.14
  -3  11   5    1.16    0.15
  -3  11   5    0.92    0.16
   2 -11  -5    0.06    0.08
  -2  11   5    0.07    0.09
  -2  11   5    0.15    0.08
   1 -11  -5    1.41    0.14
  -1  11   5    1.49    0.14
  -1  11   5    1.60    0.16
   0 -11  -5    0.17    0.07
   0 -11  -5    0.20    0.07
   0  11   5    0.12    0.07
   0  11   5    0.12    0.06
  -1 -11  -5    0.97    0.11
   1  11   5    0.87    0.10
   1  11   5    0.98    0.10
   1  11   5    0.98    0.10
  -2 -11  -5    0.04    0.05
  -2 -11  -5    0.04    0.08
   2  11   5    0.09    0.07
   2  11   5    0.09    0.08
  -3 -11  -5   10.86    0.40
  -3 -11  -5   10.65    0.36
   3  11   5   10.65    0.36
   3  11   5   10.22    0.40
   3  11   5    9.79    0.39
  -4 -11  -5    2.45    0.17
  -4 -11  -5    2.61    0.18
   4  11   5    2.75    0.15
   4  11   5    2.60    0.18
  -5 -11  -5    6.27    0.30
  -5 -11  -5    6.59    0.29
   5  11   5    5.93    0.26
   5  11   5    6.46    0.30
  -6 -11  -5    1.69    0.16
  -6 -11  -5    1.67    0.18
   6  11   5    1.51    0.16
   6  11   5    1.83    0.15
  -7 -11  -5    0.82    0.15
  -7 -11  -5    0.69    0.13
   7  11   5    0.65    0.13
   7  11   5    0.65    0.11
  -8 -11  -5    0.21    0.11
  -8 -11  -5    0.27    0.12
   8  11   5    0.18    0.09
   8  11   5    0.24    0.10
  -9 -11  -5    0.07    0.12
  -9 -11  -5    0.07    0.12
   9  11   5    0.13    0.12
   9  11   5   -0.04    0.09
  -2  12   5    0.33    0.12
  -1  12   5    1.80    0.15
  -1  12   5    1.82    0.19
   0  12   5    0.01    0.08
   0  12   5    0.20    0.07
   1  12   5    0.89    0.11
   1  12   5    0.99    0.11
  -2 -12  -5    0.20    0.09
   2  12   5   -0.01    0.08
   2  12   5    0.17    0.07
  -3 -12  -5    1.96    0.15
   3  12   5    1.92    0.17
   3  12   5    2.00    0.16
  -4 -12  -5    1.83    0.17
  -4 -12  -5    2.16    0.17
   4  12   5    1.99    0.17
  -5 -12  -5   -0.07    0.09
  -5 -12  -5    0.16    0.09
   5  12   5   -0.01    0.08
   5  12   5    0.06    0.06
  -6 -12  -5    0.16    0.10
  -6 -12  -5    0.03    0.09
   6  12   5    0.02    0.09
   6  12   5    0.05    0.07
  -7 -12  -5    2.83    0.23
  -7 -12  -5    2.45    0.20
   7  12   5    3.02    0.23
   7  12   5    2.67    0.19
  -8 -12  -5    0.01    0.10
  -8 -12  -5   -0.01    0.11
   8  12   5    0.16    0.09
   8  12   5    0.15    0.10
   2  13   5    0.03    0.08
   3  13   5    0.15    0.10
   3  13   5    0.37    0.10
  -4 -13  -5    3.83    0.22
   4  13   5    4.32    0.24
  -5 -13  -5    0.03    0.09
  -5 -13  -5    0.03    0.11
   5  13   5    0.03    0.09
  -6 -13  -5   -0.13    0.11
  -6 -13  -5    0.17    0.11
   6  13   5    0.16    0.10
  -7 -13  -5    0.92    0.15
  -7 -13  -5    1.00    0.15
   7  13   5    1.09    0.16
   4  14   5    1.60    0.18
   4  14   5    1.62    0.18
  -5 -14  -5    1.18    0.16
   5  14   5    1.01    0.15
  -6 -14  -5    0.84    0.16
   6  14   5    1.01    0.16
   3   9  -6    4.73    0.29
   3   9  -6    4.86    0.29
  -3  -9   6    4.10    0.28
  -3  -9   6    5.07    0.28
   2   9  -6    4.04    0.27
   2   9  -6    3.88    0.25
  -2  -9   6    4.04    0.26
  -2  -9   6    4.49    0.26
   1   9  -6    0.07    0.10
   1   9  -6    0.04    0.10
  -1  -9   6    0.04    0.08
   0   9  -6    0.62    0.13
   0   9  -6    0.69    0.15
   0  -9   6    0.45    0.11
  -1   9  -6    0.80    0.14
  -1   9  -6    0.61    0.14
   1  -9   6    0.55    0.11
  -2   9  -6    6.58    0.38
   2  -9   6    6.39    0.31
   2  -9   6    6.45    0.30
   4   8  -6    3.06    0.22
   4   8  -6    4.06    0.25
  -4  -8   6    3.51    0.26
  -4  -8   6    3.48    0.23
   3   8  -6   -0.05    0.09
   3   8  -6   -0.08    0.08
  -3  -8   6   -0.04    0.07
  -3  -8   6    0.11    0.11
   2   8  -6   -0.03    0.08
   2   8  -6   -0.07    0.08
  -2  -8   6   -0.02    0.10
  -2  -8   6    0.15    0.08
   1   8  -6    1.15    0.15
   1   8  -6    1.45    0.17
  -1  -8   6    1.27    0.14
  -1  -8   6    1.24    0.15
   0   8  -6    3.19    0.22
   0   8  -6    3.23    0.23
   0  -8   6    3.13    0.20
  -1   8  -6    0.77    0.16
   1  -8   6    0.93    0.12
  -2   8  -6    0.21    0.12
   2  -8   6    0.30    0.09
   2  -8   6    0.24    0.08
  -3   8  -6    0.07    0.11
   3  -8   6   -0.03    0.07
   3  -8   6    0.03    0.06
  -4   8  -6    1.66    0.22
  -4   8  -6    1.10    0.18
   4  -8   6    1.37    0.13
   4  -8   6    1.06    0.14
   5   7  -6    0.32    0.11
   5   7  -6    0.14    0.09
  -5  -7   6    0.30    0.13
  -5  -7   6    0.22    0.09
   4   7  -6    1.31    0.15
   4   7  -6    1.62    0.18
  -4  -7   6    1.33    0.16
  -4  -7   6    1.41    0.18
   3   7  -6    0.02    0.08
   3   7  -6    0.07    0.08
  -3  -7   6    0.09    0.10
  -3  -7   6    0.15    0.08
   2   7  -6    7.90    0.37
   2   7  -6    8.07    0.39
  -2  -7   6    8.62    0.36
  -2  -7   6   10.31    0.40
   1   7  -6   19.11    0.70
   1   7  -6   18.98    0.68
  -1  -7   6   18.73    0.65
  -1  -7   6   19.34    0.66
   0   7  -6   12.11    0.51
   0   7  -6   11.99    0.48
   0  -7   6   12.96    0.46
   0  -7   6   13.33    0.47
  -1   7  -6    0.38    0.10
  -1   7  -6    0.47    0.12
   1  -7   6    0.51    0.10
   1  -7   6    0.26    0.08
  -2   7  -6    0.59    0.12
  -2   7  -6    0.30    0.12
   2  -7   6    0.55    0.09
   2  -7   6    0.61    0.10
  -3   7  -6    0.36    0.12
  -3   7  -6    0.49    0.13
   3  -7   6    0.25    0.08
   3  -7   6    0.33    0.09
  -4   7  -6    1.66    0.20
  -4   7  -6    1.46    0.19
   4  -7   6    1.46    0.13
   4  -7   6    1.44    0.14
  -5   7  -6   11.37    0.52
  -5   7  -6   12.61    0.55
   5  -7   6   11.80    0.43
   5  -7   6   11.66    0.46
   6   6  -6    3.18    0.23
   6   6  -6    3.22    0.23
  -6  -6   6    3.37    0.27
  -6  -6   6    3.38    0.23
   5   6  -6   -0.05    0.09
   5   6  -6    0.03    0.09
  -5  -6   6   -0.01    0.07
  -5  -6   6    0.11    0.10
   4   6  -6    0.50    0.11
   4   6  -6    0.68    0.12
  -4  -6   6    0.67    0.14
  -4  -6   6    0.63    0.11
   3   6  -6    0.71    0.12
   3   6  -6    0.47    0.11
  -3  -6   6    0.39    0.11
  -3  -6   6    0.23    0.09
   2   6  -6    0.63    0.11
   2   6  -6    0.54    0.11
  -2  -6   6    0.57    0.12
  -2  -6   6    0.58    0.10
   1   6  -6    6.63    0.26
   1   6  -6    6.10    0.29
   1   6  -6    5.67    0.30
  -1  -6   6    6.11    0.27
  -1  -6   6    6.39    0.29
   0   6  -6    0.08    0.08
   0   6  -6    0.08    0.09
   0   6  -6    0.18    0.07
   0  -6   6    0.18    0.08
   0  -6   6    0.06    0.06
  -1   6  -6    0.53    0.10
  -1   6  -6    0.65    0.13
   1  -6   6    0.44    0.08
   1  -6   6    0.36    0.08
   1  -6   6    0.63    0.09
  -2   6  -6   -0.05    0.08
  -2   6  -6    0.09    0.08
   2  -6   6    0.06    0.06
   2  -6   6    0.01    0.06
  -3   6  -6    1.58    0.19
  -3   6  -6    1.68    0.18
   3  -6   6    1.58    0.15
   3  -6   6    1.63    0.13
  -4   6  -6   -0.14    0.10
  -4   6  -6    0.00    0.09
   4  -6   6   -0.03    0.05
   4  -6   6   -0.01    0.06
  -5   6  -6    0.14    0.12
  -5   6  -6    0.30    0.13
   5  -6   6    0.35    0.09
   5  -6   6    0.20    0.07
  -6   6  -6    0.14    0.12
  -6   6  -6    0.00    0.11
   6  -6   6    0.12    0.08
   7   5  -6    1.84    0.20
   7   5  -6    1.82    0.20
  -7  -5   6    1.88    0.19
  -7  -5   6    1.87    0.22
  -7  -5   6    2.48    0.25
   6   5  -6    0.16    0.10
   6   5  -6    0.30    0.11
  -6  -5   6    0.27    0.09
  -6  -5   6    0.31    0.11
  -6  -5   6    0.07    0.11
   5   5  -6    9.38    0.40
   5   5  -6    8.77    0.39
  -5  -5   6    8.94    0.38
  -5  -5   6    8.73    0.39
  -5  -5   6    9.33    0.43
   4   5  -6    0.47    0.11
   4   5  -6    0.56    0.11
  -4  -5   6    0.29    0.09
  -4  -5   6    0.51    0.12
  -4  -5   6    0.68    0.10
   3   5  -6   18.65    0.68
   3   5  -6   20.30    0.62
   3   5  -6   18.59    0.66
  -3  -5   6   19.08    0.65
  -3  -5   6   18.98    0.68
  -3  -5   6   19.18    0.64
   2   5  -6   32.61    1.03
   2   5  -6   33.65    0.99
   2   5  -6   30.96    1.05
  -2  -5   6   31.40    1.03
  -2  -5   6   32.28    0.99
  -2  -5   6   32.07    1.01
   1   5  -6    8.52    0.35
   1   5  -6    8.08    0.35
   1   5  -6    8.31    0.31
  -1  -5   6    8.13    0.33
  -1  -5   6    7.85    0.27
  -1  -5   6    8.18    0.32
   0   5  -6    3.14    0.18
   0   5  -6    2.70    0.20
   0   5  -6    3.02    0.19
   0  -5   6    2.85    0.17
   0  -5   6    3.30    0.18
  -1   5  -6   -0.03    0.07
  -1   5  -6    0.14    0.08
   1  -5   6    0.12    0.06
   1  -5   6    0.10    0.06
   1  -5   6    0.13    0.06
  -2   5  -6    0.37    0.10
  -2   5  -6    0.48    0.12
   2  -5   6    0.26    0.07
   2  -5   6    0.24    0.06
   2  -5   6    0.29    0.06
  -3   5  -6    5.68    0.31
  -3   5  -6    6.03    0.30
   3  -5   6    6.59    0.27
   3  -5   6    6.09    0.25
  -4   5  -6    0.25    0.10
  -4   5  -6    0.10    0.11
   4  -5   6    0.11    0.07
   4  -5   6    0.12    0.06
  -5   5  -6   13.79    0.56
  -5   5  -6   13.47    0.57
   5  -5   6   13.42    0.47
   5  -5   6   14.56    0.51
  -6   5  -6    5.37    0.34
  -6   5  -6    5.78    0.34
   6  -5   6    5.29    0.26
   6  -5   6    5.27    0.24
  -7   5  -6    0.08    0.12
  -7   5  -6    0.08    0.13
   7  -5   6    0.19    0.08
   7   4  -6    0.25    0.11
   7   4  -6   -0.02    0.10
  -7  -4   6    0.13    0.12
  -7  -4   6    0.02    0.11
  -7  -4   6   -0.06    0.08
   6   4  -6    0.11    0.09
   6   4  -6    0.12    0.09
  -6  -4   6    0.21    0.11
  -6  -4   6    0.24    0.12
  -6  -4   6   -0.02    0.07
   5   4  -6    9.09    0.34
   5   4  -6    8.86    0.39
   5   4  -6    8.80    0.38
  -5  -4   6    8.87    0.37
  -5  -4   6    9.05    0.41
  -5  -4   6    8.73    0.39
   4   4  -6    0.77    0.12
   4   4  -6    0.79    0.09
   4   4  -6    0.77    0.12
  -4  -4   6    0.74    0.10
  -4  -4   6    0.50    0.12
  -4  -4   6    0.67    0.11
   3   4  -6    0.27    0.06
   3   4  -6    0.29    0.09
   3   4  -6    0.25    0.08
  -3  -4   6    0.40    0.08
  -3  -4   6    0.31    0.08
  -3  -4   6    0.33    0.10
   2   4  -6    0.10    0.08
   2   4  -6    0.15    0.06
   2   4  -6    0.23    0.08
  -2  -4   6    0.15    0.06
  -2  -4   6    0.19    0.06
  -2  -4   6    0.15    0.08
   1   4  -6    0.44    0.08
   1   4  -6    0.32    0.08
   1   4  -6    0.18    0.07
  -1  -4   6    0.34    0.08
  -1  -4   6    0.36    0.06
  -1  -4   6    0.23    0.05
  -1  -4   6    0.25    0.07
   0   4  -6    4.49    0.24
   0   4  -6    4.60    0.21
   0  -4   6    4.35    0.20
   0  -4   6    4.04    0.20
   0  -4   6    4.49    0.16
  -1   4  -6    0.85    0.11
  -1   4  -6    1.12    0.14
   1  -4   6    1.09    0.11
   1  -4   6    1.08    0.05
   1  -4   6    1.13    0.10
   1  -4   6    1.02    0.10
  -2   4  -6    4.06    0.24
  -2   4  -6    4.31    0.23
   2  -4   6    4.31    0.20
   2  -4   6    4.75    0.21
   2  -4   6    4.52    0.19
  -3   4  -6    1.66    0.16
  -3   4  -6    1.91    0.19
  -3   4  -6    1.84    0.10
   3  -4   6    1.97    0.14
   3  -4   6    1.97    0.11
   3  -4   6    1.84    0.13
  -4   4  -6   12.79    0.51
  -4   4  -6   12.91    0.42
  -4   4  -6   12.38    0.50
   4  -4   6   12.60    0.43
   4  -4   6   12.17    0.45
  -5   4  -6   13.45    0.46
  -5   4  -6   13.37    0.54
  -5   4  -6   12.54    0.54
   5  -4   6   13.57    0.48
   5  -4   6   12.98    0.45
  -6   4  -6   43.99    1.50
  -6   4  -6   43.82    1.50
   6  -4   6   48.79    1.42
   6  -4   6   46.64    1.37
  -7   4  -6    4.15    0.29
  -7   4  -6    4.95    0.32
   7  -4   6    4.42    0.24
   7  -4   6    4.44    0.21
  -8   4  -6    0.65    0.16
  -8   4  -6    0.71    0.17
   8  -4   6    0.78    0.12
   7   3  -6   -0.08    0.08
   7   3  -6   -0.16    0.08
  -7  -3   6   -0.02    0.08
  -7  -3   6    0.05    0.10
  -7  -3   6    0.09    0.11
   6   3  -6    0.09    0.09
   6   3  -6    0.04    0.07
   6   3  -6    0.12    0.09
  -6  -3   6    0.08    0.10
  -6  -3   6    0.02    0.07
  -6  -3   6    0.05    0.11
   5   3  -6    2.04    0.15
   5   3  -6    2.23    0.17
   5   3  -6    2.07    0.17
  -5  -3   6    2.00    0.19
  -5  -3   6    1.93    0.19
  -5  -3   6    2.25    0.16
   4   3  -6   13.75    0.52
   4   3  -6   15.19    0.49
   4   3  -6   14.48    0.54
  -4  -3   6   15.03    0.53
  -4  -3   6   14.18    0.51
  -4  -3   6   14.12    0.54
   3   3  -6    6.01    0.27
   3   3  -6    5.67    0.28
   3   3  -6    6.14    0.25
  -3  -3   6    6.31    0.29
  -3  -3   6    6.34    0.27
  -3  -3   6    5.94    0.26
   2   3  -6    8.76    0.34
   2   3  -6    9.48    0.33
   2   3  -6    8.60    0.36
  -2  -3   6    8.19    0.32
  -2  -3   6    8.59    0.35
  -2  -3   6    8.73    0.32
   1   3  -6   25.73    0.86
   1   3  -6   26.49    0.82
   1   3  -6   25.82    0.83
  -1  -3   6   27.18    0.80
  -1  -3   6   25.32    0.81
  -1  -3   6   26.14    0.80
  -1  -3   6   25.83    0.83
   0   3  -6   13.79    0.49
   0   3  -6   13.24    0.46
   0  -3   6   13.85    0.43
   0  -3   6   13.39    0.42
   0  -3   6   12.76    0.45
   0  -3   6   13.10    0.46
  -1   3  -6    2.24    0.17
  -1   3  -6    2.29    0.15
   1  -3   6    2.35    0.13
   1  -3   6    2.38    0.13
   1  -3   6    2.27    0.13
   1  -3   6    2.36    0.10
   1  -3   6    2.28    0.11
  -2   3  -6   10.80    0.41
  -2   3  -6   10.28    0.42
  -2   3  -6   11.09    0.35
   2  -3   6   10.73    0.36
   2  -3   6   11.38    0.36
   2  -3   6   10.74    0.37
   2  -3   6   10.53    0.38
  -3   3  -6    9.61    0.32
  -3   3  -6    9.74    0.32
  -3   3  -6    9.44    0.39
  -3   3  -6    9.04    0.39
   3  -3   6    9.70    0.33
   3  -3   6    9.56    0.34
   3  -3   6    9.56    0.35
   3  -3   6    9.86    0.32
  -4   3  -6   16.02    0.60
  -4   3  -6   15.78    0.60
  -4   3  -6   16.83    0.53
   4  -3   6   16.60    0.53
   4  -3   6   16.90    0.50
   4  -3   6   15.92    0.55
  -5   3  -6    0.69    0.13
  -5   3  -6    0.57    0.09
  -5   3  -6    0.64    0.12
   5  -3   6    0.42    0.09
   5  -3   6    0.44    0.08
   5  -3   6    0.45    0.05
  -6   3  -6    2.14    0.20
  -6   3  -6    1.84    0.20
  -6   3  -6    2.02    0.17
   6  -3   6    2.18    0.14
   6  -3   6    2.32    0.16
  -7   3  -6   -0.12    0.09
  -7   3  -6   -0.09    0.09
  -7   3  -6    0.12    0.11
   7  -3   6   -0.04    0.05
   7  -3   6    0.05    0.08
  -8   3  -6    0.23    0.12
  -8   3  -6    0.13    0.13
  -8   3  -6   -0.07    0.10
   8  -3   6    0.12    0.08
   8  -3   6    0.12    0.06
   7   2  -6    1.11    0.15
   7   2  -6    0.92    0.14
   7   2  -6    1.24    0.15
  -7  -2   6    1.21    0.18
  -7  -2   6    1.14    0.17
  -7  -2   6    1.39    0.14
   6   2  -6    1.80    0.17
   6   2  -6    1.69    0.17
   6   2  -6    1.63    0.15
  -6  -2   6    1.52    0.14
  -6  -2   6    1.65    0.18
  -6  -2   6    1.55    0.18
   5   2  -6    0.14    0.08
   5   2  -6    0.22    0.09
   5   2  -6    0.27    0.08
  -5  -2   6    0.24    0.10
  -5  -2   6    0.35    0.11
  -5  -2   6    0.45    0.09
   4   2  -6   13.36    0.50
   4   2  -6   13.86    0.49
   4   2  -6   13.72    0.47
  -4  -2   6   13.03    0.47
  -4  -2   6   13.12    0.50
  -4  -2   6   13.42    0.51
   3   2  -6    0.43    0.08
   3   2  -6    0.41    0.09
   3   2  -6    0.35    0.07
  -3  -2   6    0.39    0.07
  -3  -2   6    0.38    0.08
  -3  -2   6    0.38    0.09
   2   2  -6    4.38    0.20
   2   2  -6    4.38    0.22
   2   2  -6    4.64    0.21
  -2  -2   6    4.39    0.22
  -2  -2   6    4.01    0.19
  -2  -2   6    4.25    0.20
   1   2  -6    9.57    0.35
   1   2  -6    9.65    0.35
   1   2  -6    9.79    0.38
  -1  -2   6    9.43    0.33
  -1  -2   6    9.44    0.36
  -1  -2   6    9.66    0.34
   0   2  -6    0.07    0.06
   0   2  -6    0.27    0.07
   0  -2   6    0.11    0.05
   0  -2   6    0.16    0.04
   0  -2   6    0.16    0.05
   0  -2   6    0.09    0.04
  -1   2  -6   17.74    0.59
  -1   2  -6   16.86    0.60
   1  -2   6   17.31    0.56
   1  -2   6   17.03    0.55
   1  -2   6   17.31    0.56
   1  -2   6   18.34    0.55
  -2   2  -6    2.01    0.15
  -2   2  -6    2.27    0.16
  -2   2  -6    2.24    0.11
   2  -2   6    1.92    0.11
   2  -2   6    2.04    0.12
   2  -2   6    2.06    0.12
   2  -2   6    2.08    0.12
  -3   2  -6    0.84    0.07
  -3   2  -6    0.48    0.10
  -3   2  -6    0.68    0.07
  -3   2  -6    1.10    0.13
   3  -2   6    0.69    0.08
   3  -2   6    0.79    0.09
   3  -2   6    0.73    0.07
   3  -2   6    0.66    0.07
  -4   2  -6    0.64    0.11
  -4   2  -6    0.71    0.09
  -4   2  -6    0.77    0.12
   4  -2   6    0.79    0.08
   4  -2   6    0.82    0.07
   4  -2   6    0.53    0.08
   4  -2   6    0.51    0.07
  -5   2  -6   13.91    0.55
  -5   2  -6   14.18    0.50
  -5   2  -6   15.10    0.57
   5  -2   6   15.07    0.51
   5  -2   6   14.67    0.48
   5  -2   6   15.31    0.46
  -6   2  -6   35.15    1.11
  -6   2  -6   34.72    1.16
  -6   2  -6   33.73    1.15
   6  -2   6   36.62    1.02
   6  -2   6   34.08    1.05
   6  -2   6   34.05    1.08
  -7   2  -6   -0.02    0.11
  -7   2  -6   -0.02    0.09
  -7   2  -6   -0.07    0.10
   7  -2   6    0.18    0.07
   7  -2   6    0.11    0.06
  -8   2  -6    0.95    0.15
  -8   2  -6    0.52    0.15
   8  -2   6    1.22    0.14
   8  -2   6    1.22    0.11
  -9   2  -6    0.20    0.12
  -9   2  -6    0.11    0.13
   9  -2   6    0.27    0.11
   9  -2   6    0.24    0.08
   9  -2   6    0.27    0.10
   7   1  -6    0.25    0.10
   7   1  -6    0.25    0.10
   7   1  -6    0.30    0.11
  -7  -1   6    0.12    0.12
  -7  -1   6    0.27    0.12
   6   1  -6    0.56    0.10
   6   1  -6    0.57    0.11
   6   1  -6    0.67    0.13
  -6  -1   6    0.48    0.09
  -6  -1   6    0.64    0.13
  -6  -1   6    0.54    0.12
   5   1  -6    4.08    0.21
   5   1  -6    3.86    0.23
   5   1  -6    3.45    0.22
  -5  -1   6    3.79    0.20
  -5  -1   6    4.00    0.24
  -5  -1   6    3.92    0.25
   4   1  -6    0.10    0.08
   4   1  -6    0.14    0.07
   4   1  -6    0.19    0.06
  -4  -1   6    0.17    0.08
  -4  -1   6    0.15    0.06
  -4  -1   6    0.16    0.08
   3   1  -6    0.29    0.07
   3   1  -6    0.39    0.08
   3   1  -6    0.29    0.07
  -3  -1   6    0.34    0.08
  -3  -1   6    0.29    0.06
  -3  -1   6    0.20    0.08
   2   1  -6    9.17    0.34
   2   1  -6    9.05    0.36
   2   1  -6    9.62    0.34
  -2  -1   6    9.41    0.33
  -2  -1   6    9.54    0.36
  -2  -1   6    9.66    0.34
   1   1  -6    5.48    0.25
[truncated: 297,505 more chars]
