# Supplementary material for: 9-Allyl-9H-fluoren-9-ol
Source: Acta Crystallogr Sect E Struct Rep Online. 2014 May 17;70(Pt 6):o677. doi: 10.1107/S1600536814010290 (PMC4051071; doi:10.1107/S1600536814010290)
Supplement: Supplementary file 2 [file e-70-0o677-Isup2.hkl]

#
# h,k,l, Fc-squared, Fo-squared, sigma(Fo-squared), status flag
#
data_I
_shelx_title ' scan_0m_P-1 in P-1'
_shelx_refln_list_code          4
_shelx_F_calc_maximum      140.05
_exptl_crystal_F_000       472.00
_reflns_d_resolution_high  0.8395

loop_
 _space_group_symop_operation_xyz
 'x, y, z'
 '-x, -y, -z'

_cell_length_a     9.3789
_cell_length_b    12.2809
_cell_length_c    12.9361
_cell_angle_alpha  63.995
_cell_angle_beta   68.803
_cell_angle_gamma  69.887

_shelx_F_squared_multiplier     1.000

loop_
 _refln_index_h
 _refln_index_k
 _refln_index_l
 _refln_F_squared_calc
 _refln_F_squared_meas
 _refln_F_squared_sigma
 _refln_observed_status
   1   0   0       6475.59       4600.06       117.27 o
   2   0   0       2613.48       2383.36        20.58 o
   3   0   0          1.80          2.04         0.25 o
   4   0   0          5.92          9.24         0.48 o
   5   0   0        361.34        345.01         4.54 o
   6   0   0        323.53        313.81         4.29 o
   7   0   0         13.60         10.75         0.75 o
   8   0   0          1.18          0.85         0.55 o
   9   0   0          0.99          1.18         0.61 o
  10   0   0         27.37         30.38         1.78 o
  -9   1   0          0.31          0.21         0.67 o
  -8   1   0        115.20        111.61         2.14 o
  -7   1   0         77.54         78.65         1.64 o
  -6   1   0          2.72          2.67         0.44 o
  -5   1   0         10.24         14.47         0.66 o
  -4   1   0         14.21         16.32         0.65 o
  -3   1   0        199.26        188.68         1.93 o
  -2   1   0       1335.52       1259.95        11.90 o
  -1   1   0         12.63         12.40         0.25 o
   1   1   0          4.07         -0.22         0.22 o
   2   1   0         60.43         63.84         0.68 o
   3   1   0        965.92        959.43         8.10 o
   4   1   0         42.71         32.42         0.79 o
   5   1   0        348.98        326.26         4.32 o
   6   1   0         51.21         56.63         1.26 o
   7   1   0         51.30         52.55         1.34 o
   8   1   0        107.28        109.63         2.13 o
   9   1   0         12.36         16.79         1.14 o
  10   1   0         28.47         38.36         1.69 o
  -9   2   0          0.12          0.07         0.79 o
  -8   2   0          2.24          1.63         0.66 o
  -7   2   0         21.45         21.34         0.94 o
  -6   2   0          5.22          5.16         0.50 o
  -5   2   0        117.44        132.47         2.77 o
  -4   2   0        594.63        652.35         7.34 o
  -3   2   0         23.44         20.69         0.53 o
  -2   2   0         69.46         67.26         0.71 o
  -1   2   0       2304.38       2133.74        18.43 o
   0   2   0       3327.86       3004.86        24.93 o
   1   2   0       1589.09       1547.67        14.02 o
   2   2   0       2669.80       2474.89        20.48 o
   3   2   0        608.23        590.54         5.07 o
   4   2   0          6.41          7.37         0.42 o
   5   2   0         28.05         27.00         0.82 o
   6   2   0         55.08         57.73         1.29 o
   7   2   0          0.25         -0.44         0.47 o
   8   2   0          3.23          1.44         0.62 o
   9   2   0          2.84          3.50         0.75 o
  10   2   0          9.38         11.55         0.96 o
  -9   3   0         15.09         11.77         1.22 o
  -8   3   0        137.44        134.85         3.17 o
  -7   3   0         34.64         36.84         1.26 o
  -6   3   0         11.21         11.59         0.63 o
  -5   3   0        337.60        342.13         3.82 o
  -4   3   0         26.36         41.13         0.70 o
  -3   3   0        393.06        409.12         4.35 o
  -2   3   0        151.73        157.03         1.53 o
  -1   3   0        430.29        407.19         3.47 o
   0   3   0       4781.86       4614.99        39.71 o
   1   3   0      12897.70      11328.28       153.44 o
   2   3   0        114.44        119.12         1.13 o
   3   3   0        195.63        212.30         2.28 o
   4   3   0        987.67       1062.34        11.83 o
   5   3   0         81.53         79.97         1.46 o
   6   3   0         45.96         45.79         1.13 o
   7   3   0          0.21          0.02         0.47 o
   8   3   0        227.56        223.97         3.50 o
   9   3   0        104.73        102.10         2.17 o
  10   3   0          3.06          1.25         0.69 o
  -8   4   0          2.45          0.91         0.80 o
  -7   4   0        110.47        113.85         2.76 o
  -6   4   0          2.44          1.78         0.41 o
  -5   4   0         19.05         19.03         0.67 o
  -4   4   0        467.59        480.89         5.14 o
  -3   4   0        439.61        457.48         5.20 o
  -2   4   0          5.67          4.43         0.38 o
  -1   4   0        391.63        409.53         3.52 o
   0   4   0       5088.73       5132.86        42.31 o
   1   4   0       2687.59       2689.39        22.25 o
   2   4   0          4.14          5.39         0.27 o
   3   4   0        293.28        292.21         3.04 o
   4   4   0          0.24          0.09         0.26 o
   5   4   0        217.68        251.27         3.18 o
   6   4   0         36.50         33.54         0.98 o
   7   4   0          0.03          0.05         0.46 o
   8   4   0          7.21          7.18         0.73 o
   9   4   0          4.23          3.48         0.69 o
  10   4   0         27.58         34.50         1.41 o
  -8   5   0          2.18          1.75         0.82 o
  -7   5   0          1.97          1.69         0.77 o
  -6   5   0         61.34         65.85         1.97 o
  -5   5   0          9.73         12.81         0.59 o
  -4   5   0        198.55        214.53         2.92 o
  -3   5   0         62.05         58.42         1.39 o
  -2   5   0        612.78        643.31         7.21 o
  -1   5   0        152.66        160.66         1.56 o
   0   5   0        127.58        150.83         1.43 o
   1   5   0        342.84        399.36         3.47 o
   2   5   0        108.69        137.78         3.38 o
   3   5   0          9.12          9.05         0.43 o
   4   5   0        194.90        206.43         2.59 o
   5   5   0         33.09         29.23         0.75 o
   6   5   0        134.69        131.14         2.16 o
   7   5   0         40.26         37.40         1.15 o
   8   5   0        147.53        152.49         2.67 o
   9   5   0          5.06          3.90         0.69 o
  10   5   0         15.02         14.64         1.17 o
  -7   6   0          8.19          8.26         1.00 o
  -6   6   0         20.45         22.45         1.28 o
  -5   6   0        191.20        186.35         3.64 o
  -4   6   0         25.39         26.51         0.85 o
  -3   6   0         45.13         49.64         0.97 o
  -2   6   0         50.82         48.23         0.89 o
  -1   6   0         99.59        106.41         1.24 o
   0   6   0        323.36        334.07         3.40 o
   1   6   0       1457.36       1568.03        14.37 o
   2   6   0        103.97        101.00         1.44 o
   3   6   0         13.58         17.25         0.57 o
   4   6   0          0.16          1.31         0.37 o
   5   6   0         12.71         10.88         0.49 o
   6   6   0         34.49         30.94         0.97 o
   7   6   0         11.96         12.85         0.78 o
   8   6   0          0.25          0.95         0.57 o
   9   6   0          0.03         -0.32         0.64 o
  10   6   0          0.43          0.49         0.80 o
  -7   7   0         15.59         17.88         1.25 o
  -6   7   0        164.93        170.02         3.58 o
  -5   7   0         53.40         54.87         1.70 o
  -4   7   0          6.67          8.65         0.80 o
  -3   7   0         25.61         25.69         1.31 o
  -2   7   0          4.12          4.30         0.38 o
  -1   7   0         94.37        109.38         1.57 o
   0   7   0          1.73          3.23         0.23 o
   1   7   0         82.40         69.06         0.96 o
   2   7   0         12.25         14.74         0.52 o
   3   7   0         53.66         49.57         1.02 o
   4   7   0        373.50        365.94         5.26 o
   5   7   0         64.38         57.36         1.38 o
   6   7   0         52.67         54.81         1.26 o
   7   7   0        158.43        156.81         2.92 o
   8   7   0        231.89        222.76         3.90 o
   9   7   0         26.27         25.43         2.01 o
  -6   8   0         52.36         51.27         2.03 o
  -5   8   0         19.24         19.28         1.13 o
  -4   8   0        735.30        751.37        15.31 o
  -3   8   0        259.74        257.10         4.77 o
  -2   8   0          0.05          0.01         0.36 o
  -1   8   0        158.91        157.16         2.23 o
   0   8   0          0.19          1.27         0.31 o
   1   8   0         75.60         74.32         1.64 o
   2   8   0          4.46          4.79         0.39 o
   3   8   0          0.09          1.09         0.46 o
   4   8   0         16.01         16.66         0.78 o
   5   8   0        347.31        339.37         5.62 o
   6   8   0        101.78         91.98         1.97 o
   7   8   0          7.76          8.75         0.81 o
   8   8   0          1.56          4.03         0.74 o
   9   8   0         23.92         29.63         2.07 o
  -5   9   0          1.45          1.32         1.04 o
  -4   9   0         78.50         82.95         2.51 o
  -3   9   0          0.15          0.03         0.61 o
  -2   9   0         75.00         78.55         1.82 o
  -1   9   0        461.57        453.10         7.16 o
   0   9   0         59.78         54.28         1.28 o
   1   9   0          3.05          3.28         0.49 o
   2   9   0         17.97         16.57         0.71 o
   3   9   0        113.48        109.57         2.74 o
   4   9   0        361.94        353.82         5.20 o
   5   9   0         41.11         40.18         1.23 o
   6   9   0        197.74        200.97         3.44 o
   7   9   0         57.00         54.31         2.35 o
   8   9   0          0.02         -0.47         0.79 o
  -4  10   0          4.39          4.97         0.95 o
  -3  10   0         18.68         18.73         1.32 o
  -2  10   0         57.75         58.55         2.03 o
  -1  10   0         85.61         80.75         1.90 o
   0  10   0         50.61         54.37         1.73 o
   1  10   0         31.84         27.73         1.16 o
   2  10   0         35.68         30.84         1.18 o
   3  10   0         62.98         71.11         1.80 o
   4  10   0          2.66          1.77         0.89 o
   5  10   0        103.83         98.13         2.32 o
   6  10   0         14.68         13.15         1.04 o
   7  10   0          7.20          6.47         0.92 o
   8  10   0         37.02         34.72         2.23 o
  -3  11   0         48.61         47.21         2.25 o
  -2  11   0         12.49         17.65         1.62 o
  -1  11   0         36.46         41.92         3.41 o
   0  11   0         65.74         54.33         2.01 o
   1  11   0          0.50          0.17         0.59 o
   2  11   0         35.25         30.76         1.47 o
   3  11   0          8.14          6.42         0.90 o
   4  11   0        230.64        229.28         6.02 o
   5  11   0         34.73         32.65         1.68 o
   6  11   0         24.94         25.65         1.64 o
   7  11   0          0.20         -0.88         0.88 o
  -2  12   0          8.83         10.40         2.44 o
   0  12   0         55.01         58.82         3.41 o
   1  12   0          2.61          0.49         0.86 o
   2  12   0          8.82          6.03         1.09 o
   3  12   0          6.13          3.88         1.02 o
   4  12   0         52.13         42.26         1.81 o
   5  12   0         67.73         71.37         3.19 o
   6  12   0         16.08         17.96         1.97 o
   2  13   0          0.89          2.60         1.46 o
   3  13   0          3.82          6.70         1.25 o
  -5 -12   1          1.05          2.11         0.98 o
  -4 -12   1          2.64          3.14         0.95 o
  -3 -12   1          5.43          5.50         1.15 o
  -2 -12   1          0.82          0.57         1.22 o
  -1 -12   1          6.35          7.76         1.20 o
   0 -12   1        133.26        128.36         5.69 o
   1 -12   1          0.03          0.32         1.30 o
  -6 -11   1          8.94         11.19         1.27 o
  -5 -11   1         18.11         19.10         1.76 o
  -4 -11   1         32.72         30.67         1.61 o
  -3 -11   1         10.97          8.62         0.99 o
  -2 -11   1         64.65         61.58         2.03 o
  -1 -11   1          0.04          1.53         1.66 o
   0 -11   1         14.74         14.41         1.15 o
   1 -11   1         16.29         12.18         1.41 o
   2 -11   1          5.85          3.63         0.96 o
   3 -11   1          4.96          3.67         1.46 o
  -7 -10   1         24.69         27.91         1.83 o
  -6 -10   1          4.00          4.23         0.97 o
  -5 -10   1         41.98         42.42         1.80 o
  -4 -10   1          3.11          4.13         0.72 o
  -3 -10   1         67.50         73.32         1.87 o
  -2 -10   1         14.29         14.42         1.19 o
  -1 -10   1          2.32          2.41         0.63 o
   0 -10   1         19.68         18.88         1.18 o
   1 -10   1          9.16         12.30         1.01 o
   2 -10   1         21.55         24.76         1.46 o
   3 -10   1         12.57         14.04         1.24 o
   4 -10   1          8.62          7.39         1.13 o
  -8  -9   1         32.50         31.18         2.81 o
  -7  -9   1          0.84          0.05         0.76 o
  -6  -9   1        119.79        123.48         2.47 o
  -5  -9   1        145.46        145.78         2.67 o
  -4  -9   1        111.20        107.45         2.51 o
  -3  -9   1         86.36         89.11         2.09 o
  -2  -9   1        158.58        156.82         3.01 o
  -1  -9   1          0.31          1.19         0.88 o
   0  -9   1         46.70         40.62         1.12 o
   1  -9   1         52.20         51.07         1.46 o
   2  -9   1        324.57        320.61         6.51 o
   3  -9   1         99.30         98.29         2.75 o
   4  -9   1          0.05         -0.39         0.71 o
   5  -9   1         16.67         14.72         1.32 o
  -8  -8   1        106.07        105.40         3.68 o
  -7  -8   1        121.88        120.33         2.52 o
  -6  -8   1         37.56         42.62         1.53 o
  -5  -8   1          8.37          7.06         0.68 o
  -4  -8   1         28.14         29.45         1.38 o
  -3  -8   1          0.20          0.79         0.43 o
  -2  -8   1        119.67        120.48         2.32 o
  -1  -8   1         50.91         52.98         1.19 o
   0  -8   1        272.11        267.23         4.40 o
   1  -8   1         14.53         13.13         0.77 o
   2  -8   1         12.91         14.72         0.85 o
   3  -8   1          1.32          0.71         0.50 o
   4  -8   1          1.03          1.88         0.93 o
   5  -8   1        289.56        293.05         6.16 o
   6  -8   1          7.31         10.18         1.14 o
  -9  -7   1         17.15         17.04         1.19 o
  -8  -7   1          1.01          0.93         0.65 o
  -7  -7   1         20.26         25.21         1.17 o
  -6  -7   1        158.90        165.10         2.97 o
  -5  -7   1         39.51         33.33         1.16 o
  -4  -7   1         33.19         29.93         0.97 o
  -3  -7   1         41.61         39.47         0.94 o
  -2  -7   1        286.58        291.27         3.80 o
  -1  -7   1         35.18         40.57         0.95 o
   0  -7   1         46.37         55.08         0.96 o
   1  -7   1         58.70         56.51         0.84 o
   2  -7   1         42.14         39.69         1.07 o
   3  -7   1         99.65         98.89         2.00 o
   4  -7   1         63.01         66.48         1.47 o
   5  -7   1         81.50         81.96         2.14 o
   6  -7   1         76.58         79.74         2.24 o
   7  -7   1          0.15          0.30         0.83 o
  -9  -6   1          0.47         -0.23         0.67 o
  -8  -6   1         42.08         43.58         1.52 o
  -7  -6   1          0.22         -0.49         0.49 o
  -6  -6   1         42.52         39.63         1.19 o
  -5  -6   1        134.86        133.97         2.62 o
  -4  -6   1         69.03         65.32         1.42 o
  -3  -6   1          0.11          1.63         0.56 o
  -2  -6   1         66.46         63.22         1.12 o
  -1  -6   1          0.39          1.22         0.22 o
   0  -6   1         24.16         30.16         0.67 o
   1  -6   1          1.96          3.32         0.42 o
   2  -6   1        155.35        162.18         2.29 o
   3  -6   1         35.35         39.20         0.89 o
   4  -6   1        115.13        127.07         2.22 o
   5  -6   1          7.05          5.69         0.91 o
   6  -6   1        318.80        327.05         6.68 o
   7  -6   1         24.59         23.58         1.57 o
  -9  -5   1          0.79          0.78         0.61 o
  -8  -5   1        310.67        302.30         4.48 o
  -7  -5   1        282.78        269.94         3.99 o
  -6  -5   1          0.39         -0.17         0.43 o
  -5  -5   1          8.55          7.61         0.45 o
  -4  -5   1          0.13         -0.04         0.24 o
  -3  -5   1          3.11          5.40         0.41 o
  -2  -5   1          5.68          7.48         0.54 o
  -1  -5   1        368.96        382.12         3.66 o
   0  -5   1         67.97         58.78         0.95 o
   1  -5   1         80.97         81.79         0.99 o
   2  -5   1        235.48        251.38         3.02 o
   3  -5   1        229.81        239.03         3.18 o
   4  -5   1          2.46          3.13         0.38 o
   5  -5   1         23.62         22.37         1.33 o
   6  -5   1          7.44          7.38         0.91 o
   7  -5   1         67.18         65.75         2.03 o
   8  -5   1          0.06          0.36         0.71 o
 -10  -4   1         25.09         27.24         1.34 o
  -9  -4   1         12.21         12.45         0.92 o
  -8  -4   1          0.25          0.12         0.54 o
  -7  -4   1          0.00          0.50         0.51 o
  -6  -4   1         39.69         38.09         1.15 o
  -5  -4   1          7.13          8.47         0.73 o
  -4  -4   1        231.30        213.52         2.70 o
  -3  -4   1          1.06          0.52         0.26 o
  -2  -4   1          0.71          2.20         0.21 o
  -1  -4   1       1179.98       1220.44        10.20 o
   0  -4   1        990.73       1033.81         9.49 o
   1  -4   1        261.56        270.67         2.51 o
   2  -4   1          3.12          3.28         0.28 o
   3  -4   1         78.58         84.49         1.26 o
   4  -4   1         58.32         64.55         1.16 o
   5  -4   1          2.70          3.58         0.33 o
   6  -4   1        166.87        160.13         2.76 o
   7  -4   1        173.95        166.23         3.51 o
   8  -4   1         15.81         14.11         1.61 o
   9  -4   1         10.32         10.95         1.60 o
 -10  -3   1         14.48         19.69         1.19 o
  -9  -3   1          4.01          5.57         0.76 o
  -8  -3   1        338.02        319.24         4.67 o
  -7  -3   1        273.26        254.31         3.78 o
  -6  -3   1         43.32         44.68         1.16 o
  -5  -3   1          0.62          0.80         0.36 o
  -4  -3   1        621.95        639.35         7.29 o
  -3  -3   1        354.33        359.69         3.72 o
  -2  -3   1        135.96        130.70         1.27 o
  -1  -3   1         10.84         10.84         0.23 o
   0  -3   1         49.59         44.45         0.58 o
   1  -3   1         80.63         88.97         0.88 o
   2  -3   1        138.09        136.88         1.54 o
   3  -3   1          5.29          5.52         0.38 o
   4  -3   1        391.70        376.52         4.09 o
   5  -3   1          3.53          4.64         0.59 o
   6  -3   1        104.98        102.43         1.77 o
   7  -3   1         16.86         15.31         0.85 o
   8  -3   1         13.71         14.48         1.18 o
   9  -3   1          1.07          1.41         0.89 o
 -10  -2   1         39.30         42.97         1.68 o
  -9  -2   1         39.94         38.22         1.35 o
  -8  -2   1         23.93         24.87         1.17 o
  -7  -2   1         83.72         79.32         1.69 o
  -6  -2   1         91.48         79.74         1.58 o
  -5  -2   1        172.06        199.85         2.87 o
  -4  -2   1        974.42       1113.09        12.39 o
  -3  -2   1       1111.71       1128.67        11.02 o
  -2  -2   1        367.01        355.38         3.10 o
  -1  -2   1        276.24        252.54         2.43 o
   0  -2   1      11250.71       9522.73       221.00 o
   1  -2   1       1518.16       1415.97        11.74 o
   2  -2   1        176.70        175.05         1.79 o
   3  -2   1        254.91        254.87         2.66 o
   4  -2   1        141.01        134.91         2.19 o
   5  -2   1         52.41         50.86         0.89 o
   6  -2   1         34.84         37.28         1.06 o
   7  -2   1         13.03         12.33         0.70 o
   8  -2   1         89.83         92.01         2.08 o
   9  -2   1         85.12         94.88         2.70 o
 -10  -1   1         43.79         54.65         1.90 o
  -9  -1   1         12.84         17.02         1.02 o
  -8  -1   1         89.33         86.42         1.87 o
  -7  -1   1         36.32         37.27         1.17 o
  -6  -1   1         32.42         32.13         0.99 o
  -5  -1   1         13.04         20.93         0.78 o
  -4  -1   1        328.20        330.03         4.30 o
  -3  -1   1       1463.50       1466.12        12.29 o
  -2  -1   1        540.45        512.31         4.56 o
  -1  -1   1        312.34        293.72         2.52 o
   0  -1   1          0.25          2.23         0.33 o
   1  -1   1         10.06          8.74         0.21 o
   2  -1   1       1210.49       1125.80         9.90 o
   3  -1   1        415.39        433.90         4.13 o
   4  -1   1        219.98        258.56         2.94 o
   5  -1   1         16.08         21.22         1.25 o
   6  -1   1          5.23          2.69         0.43 o
   7  -1   1        417.30        413.88         5.56 o
   8  -1   1        137.49        133.05         2.36 o
   9  -1   1          6.47          5.97         0.98 o
  10  -1   1         18.76         21.05         1.53 o
  -9   0   1         38.79         39.11         1.39 o
  -8   0   1         34.72         32.39         1.21 o
  -7   0   1        659.22        629.78         8.26 o
  -6   0   1         88.35         90.77         1.70 o
  -5   0   1         85.36         90.31         1.59 o
  -4   0   1       1144.45       1188.31        13.15 o
  -3   0   1         14.47         21.28         0.44 o
  -2   0   1        549.41        501.89         4.47 o
  -1   0   1       3711.94       3179.46        33.04 o
   1   0   1        892.71        793.57         8.62 o
   2   0   1        827.24        757.36         6.41 o
   3   0   1        535.58        514.41         4.45 o
   4   0   1          4.17          2.17         0.33 o
   5   0   1          1.21          5.34         0.45 o
   6   0   1         14.25         14.83         0.70 o
   7   0   1         48.21         43.23         1.18 o
   8   0   1         37.16         41.57         1.28 o
   9   0   1         38.06         38.41         1.30 o
  10   0   1         30.06         33.95         1.80 o
  -9   1   1         22.18         27.24         1.40 o
  -8   1   1          0.45          1.16         0.55 o
  -7   1   1        107.83        100.24         1.92 o
  -6   1   1         20.63         19.05         0.98 o
  -5   1   1        143.82        149.80         2.07 o
  -4   1   1       1015.57       1090.21        13.26 o
  -3   1   1        456.97        475.93         5.03 o
  -2   1   1        157.78        156.00         1.44 o
  -1   1   1       1049.71        969.65         8.07 o
   1   1   1        353.13        303.47         7.88 o
   2   1   1        944.05        885.61         7.43 o
   3   1   1       1101.50       1054.88         8.88 o
   4   1   1         55.13         46.29         0.86 o
   5   1   1        236.57        222.18         3.11 o
   6   1   1         46.64         41.95         1.06 o
   7   1   1         75.15         70.87         1.52 o
   8   1   1         59.62         59.17         1.49 o
   9   1   1          0.84         -0.52         0.57 o
  10   1   1         21.05         23.30         1.19 o
  -9   2   1          9.17         11.95         1.38 o
  -8   2   1         46.46         43.83         1.52 o
  -7   2   1        393.97        394.97         5.69 o
  -6   2   1         27.15         24.12         0.87 o
  -5   2   1         52.15         49.16         1.35 o
  -4   2   1         79.06         83.74         1.18 o
  -3   2   1        680.45        743.02         7.27 o
  -2   2   1        213.23        203.02         1.82 o
  -1   2   1          0.66         -0.16         0.16 o
   0   2   1       4197.02       3784.86        31.19 o
   1   2   1       4540.24       4098.82        36.94 o
   2   2   1        218.03        218.35         1.97 o
   3   2   1        184.55        179.84         1.69 o
   4   2   1        585.93        614.92         6.55 o
   5   2   1        526.20        591.89         7.39 o
   6   2   1         69.59         74.20         1.47 o
   7   2   1         16.23         16.93         0.99 o
   8   2   1        552.32        573.82         7.58 o
   9   2   1         52.45         50.56         1.47 o
  10   2   1         29.03         29.80         1.32 o
  -9   3   1          0.27          0.95         0.91 o
  -8   3   1          8.34          5.89         0.95 o
  -7   3   1          0.12         -0.59         0.59 o
  -6   3   1          6.10          5.40         0.76 o
  -5   3   1          9.77         11.21         0.52 o
  -4   3   1          4.08          2.32         0.33 o
  -3   3   1          5.33          4.03         0.27 o
  -2   3   1        962.04        968.47         9.37 o
  -1   3   1        529.51        505.64         4.27 o
   0   3   1       2334.36       2246.16        19.40 o
   1   3   1         33.26         20.53         0.56 o
   2   3   1        225.12        219.06         1.94 o
   3   3   1         28.74         29.63         0.46 o
   4   3   1         41.03         45.09         0.85 o
   5   3   1        338.01        377.14         4.91 o
   6   3   1        121.54        114.97         1.96 o
   7   3   1         58.65         52.49         1.32 o
   8   3   1        326.33        335.27         4.79 o
   9   3   1          9.98          9.08         0.90 o
  10   3   1          1.11          0.78         0.67 o
  -8   4   1          9.86          8.53         1.31 o
  -7   4   1         38.64         37.61         1.59 o
  -6   4   1          2.34          1.91         0.58 o
  -5   4   1         88.43         85.25         1.33 o
  -4   4   1          0.81          0.74         0.28 o
  -3   4   1        264.81        277.96         3.28 o
  -2   4   1         30.65         34.37         0.51 o
  -1   4   1         20.55         22.48         0.36 o
   0   4   1         74.35         74.05         0.74 o
   1   4   1       1493.60       1576.92        13.09 o
   2   4   1        321.89        291.04         2.68 o
   3   4   1        171.72        177.50         2.86 o
   4   4   1         26.07         21.31         0.63 o
   5   4   1        376.81        391.13         4.67 o
   6   4   1         73.59         79.72         1.53 o
   7   4   1          0.34          0.36         0.44 o
   8   4   1         23.30         21.62         1.00 o
   9   4   1         35.71         36.82         1.30 o
  10   4   1          1.25          1.06         0.67 o
  -8   5   1          0.00          0.49         0.76 o
  -7   5   1         18.76         16.76         1.19 o
  -6   5   1         35.78         36.96         1.44 o
  -5   5   1          8.69          9.01         0.90 o
  -4   5   1        111.29        106.86         2.10 o
  -3   5   1        181.43        197.51         2.81 o
  -2   5   1          0.40          1.57         0.34 o
  -1   5   1         57.63         50.67         0.61 o
   0   5   1        437.74        457.52         3.92 o
   1   5   1       1753.37       1711.74        14.87 o
   2   5   1         27.20         23.01         0.54 o
   3   5   1       1082.25       1129.19        11.67 o
   4   5   1        150.03        154.49         1.89 o
   5   5   1         21.94         20.72         0.85 o
   6   5   1        151.41        147.17         2.34 o
   7   5   1         57.42         58.97         1.40 o
   8   5   1          1.38          0.68         0.55 o
   9   5   1         21.77         22.62         1.30 o
  10   5   1          2.41          2.71         0.73 o
  -7   6   1         20.43         22.33         1.36 o
  -6   6   1         14.32         15.00         1.13 o
  -5   6   1         10.77          8.56         0.81 o
  -4   6   1        164.93        172.58         3.15 o
  -3   6   1         33.23         40.21         0.88 o
  -2   6   1         15.71         18.16         0.51 o
  -1   6   1          0.22          0.48         0.18 o
   0   6   1          2.27         11.68         0.31 o
   1   6   1       2868.19       3075.03        26.64 o
   2   6   1         65.35         74.52         1.13 o
   3   6   1          0.84          0.71         0.31 o
   4   6   1         43.75         47.08         0.76 o
   5   6   1        952.33        975.31        10.95 o
   6   6   1         17.06         18.95         0.80 o
   7   6   1        174.64        174.37         2.99 o
   8   6   1          0.00          2.48         0.64 o
   9   6   1         20.44         21.37         1.28 o
  10   6   1         18.80         19.81         1.26 o
  -7   7   1         18.19         20.30         1.35 o
  -6   7   1         23.04         20.26         1.20 o
  -5   7   1        140.85        141.65         3.02 o
  -4   7   1         50.43         46.00         1.44 o
  -3   7   1          9.18          8.94         0.48 o
  -2   7   1          4.46          5.54         0.40 o
  -1   7   1          1.92          3.25         1.11 o
   0   7   1        299.65        315.57         3.25 o
   1   7   1        561.83        566.96         5.64 o
   2   7   1        563.67        573.82         6.53 o
   3   7   1          3.73          4.25         0.44 o
   4   7   1         15.85         22.26         0.78 o
   5   7   1         34.06         36.93         0.87 o
   6   7   1        282.18        282.61         3.92 o
   7   7   1         41.02         43.01         1.26 o
   8   7   1         50.70         55.69         1.65 o
   9   7   1          0.10          0.34         0.65 o
  10   7   1         14.39         13.80         1.10 o
  -6   8   1          0.50          2.33         0.77 o
  -5   8   1        116.39        117.87         2.71 o
  -4   8   1         86.39         86.27         2.13 o
  -3   8   1          3.91          3.74         0.60 o
  -2   8   1         83.86         80.75         1.54 o
  -1   8   1         68.01         65.85         0.97 o
   0   8   1         17.72         15.22         0.57 o
   1   8   1        204.62        217.31         2.50 o
   2   8   1        357.58        377.97         4.45 o
   3   8   1        191.69        202.67         3.06 o
   4   8   1        171.84        171.42         2.50 o
   5   8   1        119.36        128.74         2.32 o
   6   8   1         33.65         35.17         1.17 o
   7   8   1          3.62          3.06         0.65 o
   8   8   1          5.99          5.25         0.76 o
   9   8   1          3.62          3.68         0.90 o
  -5   9   1         80.28         81.86         2.52 o
  -4   9   1          0.79          1.40         0.97 o
  -3   9   1          1.05          0.42         0.53 o
  -2   9   1          0.10         -0.08         0.56 o
  -1   9   1        167.07        163.92         2.64 o
   0   9   1        326.81        352.87         4.57 o
   1   9   1         34.02         28.32         0.77 o
   2   9   1        319.46        315.02         4.74 o
   3   9   1        157.31        152.97         2.77 o
   4   9   1         37.64         38.57         1.11 o
   5   9   1          3.64          3.92         0.63 o
   6   9   1         18.40         18.56         0.93 o
   7   9   1         89.99         83.59         2.27 o
   8   9   1          2.50          4.17         0.93 o
   9   9   1         29.02         24.82         1.54 o
  -4  10   1          1.06          1.71         1.15 o
  -3  10   1         63.22         65.21         4.22 o
  -2  10   1        265.96        266.87         7.41 o
  -1  10   1        170.79        164.15         3.07 o
   0  10   1         61.37         55.84         1.30 o
   1  10   1         19.12         15.80         0.83 o
   2  10   1        323.74        312.79         5.05 o
   3  10   1         12.82         14.18         0.80 o
   4  10   1        443.26        438.07         7.06 o
   5  10   1        283.10        280.26         4.93 o
   6  10   1         19.21         18.75         1.17 o
   7  10   1         43.13         42.32         1.67 o
   8  10   1         15.29         16.52         1.30 o
  -3  11   1          0.00         -0.52         1.13 o
  -2  11   1          4.85          2.41         0.76 o
  -1  11   1         87.36         74.25         4.22 o
   0  11   1         74.19         65.29         3.33 o
   1  11   1         13.03         14.83         1.06 o
   2  11   1         20.55         19.80         1.43 o
   3  11   1          1.61          0.32         0.66 o
   4  11   1         34.27         35.36         1.67 o
   5  11   1         14.95         13.00         1.34 o
   6  11   1         12.39         12.71         1.29 o
   7  11   1         84.25         92.40         4.05 o
   8  11   1         38.42         42.95         2.20 o
   1  12   1         43.67         42.86         2.01 o
   2  12   1          2.99          3.43         0.97 o
   3  12   1         52.93         42.00         1.68 o
   4  12   1        121.81        117.01         3.06 o
   5  12   1         19.17         22.40         1.55 o
   6  12   1          0.05          0.40         0.83 o
   7  12   1         44.89         57.43         2.42 o
   2  13   1          2.52          1.79         1.46 o
   3  13   1          0.23          0.63         0.90 o
   4  13   1          0.31          0.11         0.81 o
   5  13   1         15.67         17.53         1.47 o
  -3 -12   2         13.96         14.38         1.48 o
  -2 -12   2          2.94          1.79         0.92 o
  -1 -12   2          1.48          2.03         1.03 o
   0 -12   2          1.60          1.46         1.46 o
  -5 -11   2         22.01         30.11         1.78 o
  -4 -11   2          2.54          1.19         1.37 o
  -3 -11   2          3.46          3.95         1.08 o
  -2 -11   2         14.20         12.11         1.09 o
  -1 -11   2        142.85        140.29         3.43 o
   0 -11   2          7.77          7.01         1.50 o
   1 -11   2        112.48        108.11         4.14 o
   2 -11   2          9.08          7.49         1.20 o
  -6 -10   2          0.20         -0.10         1.30 o
  -5 -10   2         19.54         16.24         1.37 o
  -4 -10   2          4.41          4.81         0.76 o
  -3 -10   2         48.68         48.30         1.60 o
  -2 -10   2         43.66         43.59         2.18 o
  -1 -10   2          0.21          1.06         0.57 o
   0 -10   2          3.82          1.70         0.70 o
   1 -10   2          8.29          6.78         0.82 o
   2 -10   2         98.87         91.32         3.28 o
   3 -10   2         63.20         65.23         2.81 o
   4 -10   2         12.51         15.27         1.38 o
  -7  -9   2          4.42          6.13         1.14 o
  -6  -9   2          4.19          4.80         0.79 o
  -5  -9   2         37.74         40.65         1.52 o
  -4  -9   2         57.76         56.34         1.73 o
  -3  -9   2        468.35        454.77         8.35 o
  -2  -9   2         94.49         93.45         2.17 o
  -1  -9   2        114.55        122.54         2.53 o
   0  -9   2         60.03         66.47         1.69 o
   1  -9   2         62.95         62.17         1.68 o
   2  -9   2          4.60          5.25         0.72 o
   3  -9   2          5.60          5.05         0.93 o
   4  -9   2         33.76         33.44         1.73 o
   5  -9   2          0.49          0.90         1.13 o
  -8  -8   2          4.12          2.14         0.73 o
  -7  -8   2          0.21         -0.05         0.62 o
  -6  -8   2         63.10         62.97         1.67 o
  -5  -8   2         69.31         57.14         1.52 o
  -4  -8   2          0.34          0.01         0.47 o
  -3  -8   2          2.36          1.69         0.50 o
  -2  -8   2         13.81         17.93         2.08 o
  -1  -8   2        283.88        282.38         4.18 o
   0  -8   2        108.23        111.59         2.24 o
   1  -8   2        185.69        177.97         2.83 o
   2  -8   2        309.87        311.87         5.24 o
   3  -8   2        163.74        167.11         3.21 o
   4  -8   2         13.23         12.51         1.16 o
   5  -8   2          0.09          0.64         0.83 o
   6  -8   2         86.47         87.76         3.36 o
  -8  -7   2         32.72         30.47         1.39 o
  -7  -7   2         76.51         79.35         1.99 o
  -6  -7   2          4.08          4.20         0.67 o
  -5  -7   2        164.03        164.29         3.25 o
  -4  -7   2        349.68        337.42         5.04 o
  -3  -7   2         33.13         39.82         1.36 o
  -2  -7   2          2.18          2.55         0.31 o
  -1  -7   2          3.30          3.82         0.46 o
   0  -7   2        221.32        219.49         3.31 o
   1  -7   2         65.74         70.38         1.24 o
   2  -7   2         18.75         20.15         0.97 o
   3  -7   2          4.48          4.88         0.55 o
   4  -7   2         23.68         22.07         1.00 o
   5  -7   2          1.84          1.69         0.81 o
   6  -7   2          5.79          4.99         0.94 o
   7  -7   2         40.38         39.81         2.00 o
  -9  -6   2          0.30          1.03         0.80 o
  -8  -6   2          0.05         -0.30         0.61 o
  -7  -6   2         96.10         94.60         2.90 o
  -6  -6   2        260.65        257.36         3.75 o
  -5  -6   2         35.74         34.95         1.03 o
  -4  -6   2         12.46         13.17         0.62 o
  -3  -6   2         13.90         14.11         0.64 o
  -2  -6   2         16.89         19.54         0.63 o
  -1  -6   2        356.08        382.33         4.85 o
   0  -6   2        305.57        334.66         3.96 o
   1  -6   2        392.13        410.03         5.14 o
   2  -6   2        425.92        448.08         5.64 o
   3  -6   2          8.77          6.29         0.45 o
   4  -6   2         66.80         64.70         1.43 o
   5  -6   2        384.76        406.03         5.93 o
   6  -6   2         66.26         67.95         2.00 o
   7  -6   2         12.89         15.10         1.17 o
  -9  -5   2          3.07          3.05         0.75 o
  -8  -5   2          5.74          5.35         0.72 o
  -7  -5   2         11.46         12.65         0.84 o
  -6  -5   2          8.01          4.53         0.58 o
  -5  -5   2        190.13        171.61         2.39 o
  -4  -5   2         96.59         94.06         1.43 o
  -3  -5   2        440.71        444.49         4.83 o
  -2  -5   2         10.60          9.38         0.35 o
  -1  -5   2        355.94        351.97         4.08 o
   0  -5   2        362.03        386.92         4.48 o
   1  -5   2        425.86        477.91         5.47 o
   2  -5   2         92.49         93.45         1.44 o
   3  -5   2         17.71         17.31         0.65 o
   4  -5   2         23.00         23.88         0.84 o
   5  -5   2         92.36         92.82         1.85 o
   6  -5   2        150.63        154.47         4.90 o
   7  -5   2          1.47         -0.66         0.66 o
   8  -5   2          2.59          3.64         1.08 o
  -9  -4   2         26.39         24.33         1.23 o
  -8  -4   2          0.06          0.58         0.58 o
  -7  -4   2        149.85        160.18         2.71 o
  -6  -4   2        200.66        209.96         3.51 o
  -5  -4   2          8.15          7.38         0.60 o
  -4  -4   2        156.07        176.13         2.35 o
  -3  -4   2         59.15         68.09         1.02 o
  -2  -4   2        618.71        645.48         6.78 o
  -1  -4   2       1242.58       1291.79        12.50 o
   0  -4   2        329.85        364.36         4.22 o
   1  -4   2          6.29          6.37         0.34 o
   2  -4   2        175.39        167.42         2.12 o
   3  -4   2          0.61          1.13         0.26 o
   4  -4   2         86.46         82.27         1.59 o
   5  -4   2         80.78         87.42         1.82 o
   6  -4   2         61.81         54.86         1.36 o
   7  -4   2         24.53         21.75         1.28 o
   8  -4   2          1.78          0.94         0.74 o
   9  -4   2         10.04         11.13         1.30 o
  -9  -3   2         16.40         18.72         1.10 o
  -8  -3   2         26.57         23.15         1.09 o
  -7  -3   2         97.07         91.90         1.90 o
  -6  -3   2         51.03         53.52         1.29 o
  -5  -3   2        228.30        243.79         3.59 o
  -4  -3   2          0.01          0.91         0.34 o
  -3  -3   2        249.75        256.70         3.12 o
  -2  -3   2         55.58         70.90         0.94 o
  -1  -3   2        188.29        181.12         1.85 o
   0  -3   2          2.30          2.50         0.19 o
   1  -3   2         21.84         23.54         0.51 o
   2  -3   2        249.20        240.68         3.07 o
   3  -3   2        177.17        169.39         2.18 o
   4  -3   2          0.75          0.72         0.29 o
   5  -3   2          6.30          4.03         0.37 o
   6  -3   2        207.54        199.20         2.89 o
   7  -3   2        199.17        191.93         4.69 o
   8  -3   2          1.53         -0.11         0.74 o
   9  -3   2          0.37          1.37         0.84 o
  -9  -2   2          0.53          0.49         0.61 o
  -8  -2   2          0.22          0.30         0.54 o
  -7  -2   2         37.06         35.41         1.37 o
  -6  -2   2        553.05        562.06         7.27 o
  -5  -2   2        147.39        153.92         2.38 o
  -4  -2   2         57.18         51.46         1.31 o
  -3  -2   2         98.29        110.30         1.54 o
  -2  -2   2        118.10        128.07         1.32 o
  -1  -2   2        182.09        170.00         1.56 o
   0  -2   2         25.48         22.22         0.32 o
   1  -2   2        204.48        185.45         1.68 o
   2  -2   2         68.00         69.29         0.74 o
   3  -2   2         11.20         12.47         0.39 o
   4  -2   2       1135.76       1153.09        11.90 o
   5  -2   2        837.47        881.57        10.76 o
   6  -2   2        116.84        118.12         1.77 o
   7  -2   2        447.95        433.86         5.79 o
   8  -2   2          2.08          3.57         0.67 o
   9  -2   2         41.77         38.38         1.76 o
  -9  -1   2          4.07          3.10         0.72 o
  -8  -1   2         45.23         41.51         1.93 o
  -7  -1   2        379.08        371.32         5.18 o
  -6  -1   2        421.33        412.98         5.54 o
  -5  -1   2          0.05          0.51         0.37 o
  -4  -1   2        163.48        168.77         2.45 o
  -3  -1   2         80.43         84.06         1.19 o
  -2  -1   2        197.21        191.30         1.76 o
  -1  -1   2         28.77         27.37         0.38 o
   0  -1   2       1222.01       1165.99         9.69 o
   1  -1   2       1687.69       1592.64        14.78 o
   2  -1   2         17.49         17.61         0.49 o
   3  -1   2         18.65         15.70         0.45 o
   4  -1   2        236.65        247.93         2.82 o
   5  -1   2          1.79          0.75         0.30 o
   6  -1   2         75.86         72.77         1.41 o
   7  -1   2         31.06         33.14         1.46 o
   8  -1   2          2.68          0.64         0.76 o
   9  -1   2        183.47        177.11         3.35 o
  10  -1   2          9.12          7.33         1.16 o
  -9   0   2          0.49         -0.49         0.69 o
  -8   0   2          4.08          3.42         0.67 o
  -7   0   2          7.93          5.13         0.69 o
  -6   0   2        270.38        274.04         3.91 o
  -5   0   2        534.40        507.40         6.49 o
  -4   0   2         97.13        102.95         1.87 o
  -3   0   2        657.99        650.19         7.31 o
  -2   0   2        784.34        733.79         6.21 o
  -1   0   2        651.00        604.70         5.11 o
   0   0   2       3325.66       2830.61        31.95 o
   1   0   2       3975.29       3460.90        63.63 o
   2   0   2        130.85        136.71         1.29 o
   3   0   2        379.28        348.14         3.08 o
   4   0   2       1233.64       1262.28        13.91 o
   5   0   2         15.73         11.49         0.61 o
   6   0   2         22.89         24.46         0.83 o
   7   0   2         46.04         46.49         1.40 o
   8   0   2         25.96         22.53         0.98 o
   9   0   2         95.19         93.91         1.99 o
  10   0   2          0.96          3.65         1.02 o
  -9   1   2          1.94          1.09         0.76 o
  -8   1   2          6.32          3.40         0.63 o
  -7   1   2        160.60        155.81         2.61 o
  -6   1   2        166.97        174.96         2.74 o
  -5   1   2        244.86        231.44         3.28 o
  -4   1   2        156.59        188.21         2.42 o
  -3   1   2        242.00        241.37         2.56 o
  -2   1   2        608.14        598.77         5.09 o
  -1   1   2       6294.26       5546.56        58.19 o
   0   1   2        791.65        740.77         6.17 o
   1   1   2       3373.42       3007.65        25.96 o
   2   1   2       3433.10       3047.56        25.20 o
   3   1   2        152.79        151.55         1.46 o
   4   1   2       2219.69       2203.51        22.46 o
   5   1   2       1160.27       1184.24        14.28 o
   6   1   2         80.33         88.98         1.76 o
   7   1   2        234.78        235.86         3.46 o
   8   1   2        135.89        122.10         2.24 o
   9   1   2        178.81        182.52         3.08 o
  10   1   2         42.34         42.62         1.44 o
  -9   2   2         26.90         25.39         1.63 o
  -8   2   2         10.33          8.25         0.92 o
  -7   2   2          2.31          2.22         0.54 o
  -6   2   2        131.71        133.48         2.35 o
  -5   2   2         48.18         49.41         0.98 o
  -4   2   2         18.04         11.81         0.51 o
  -3   2   2          4.16          6.18         0.36 o
  -2   2   2        237.49        246.26         2.31 o
  -1   2   2        822.43        793.44         6.63 o
   0   2   2        348.22        324.25         2.88 o
   1   2   2        807.28        786.59         6.85 o
   2   2   2       1882.56       1793.56        14.88 o
   3   2   2         30.29         33.32         0.49 o
   4   2   2          3.06          3.23         0.39 o
   5   2   2          4.40          3.95         0.45 o
   6   2   2         59.35         53.58         1.20 o
   7   2   2        416.87        403.11         5.42 o
   8   2   2        155.83        151.59         2.59 o
   9   2   2         11.29         13.25         0.88 o
  10   2   2         42.91         50.85         1.55 o
  -9   3   2          0.63          0.92         1.00 o
  -8   3   2          4.88          4.96         0.96 o
  -7   3   2        323.05        319.98        20.50 o
  -6   3   2        273.38        259.73         3.69 o
  -5   3   2          0.00         -0.28         0.29 o
  -4   3   2        117.39        130.36         1.76 o
  -3   3   2        748.76        844.51         8.25 o
  -2   3   2        102.10         96.30         1.34 o
  -1   3   2       1327.97       1248.31        11.43 o
   0   3   2       2638.20       2524.31        20.86 o
   1   3   2      17483.81      12696.55       354.77 o
   2   3   2       1043.87        982.56         8.24 o
   3   3   2        444.35        422.66         3.68 o
   4   3   2         95.16         96.69         1.38 o
   5   3   2         29.68         31.77         0.89 o
   6   3   2        408.27        430.68         5.62 o
   7   3   2         94.21         99.69         1.85 o
   8   3   2          3.34          3.25         0.63 o
   9   3   2         78.77         81.03         1.85 o
  10   3   2         41.14         38.03         1.39 o
  -8   4   2          9.42          8.60         1.05 o
  -7   4   2          0.86          0.48         0.72 o
  -6   4   2         38.49         40.47         1.32 o
  -5   4   2         61.24         57.98         1.15 o
  -4   4   2        181.01        184.25         2.62 o
  -3   4   2         89.17        104.69         1.73 o
  -2   4   2       1091.83       1126.12        12.41 o
  -1   4   2        920.56        939.88         8.67 o
   0   4   2        844.94        759.02         6.37 o
   1   4   2       7084.73       6888.19        56.73 o
   2   4   2          1.29          3.09         0.54 o
   3   4   2         89.89         97.87         1.11 o
   4   4   2        472.12        466.71         5.03 o
   5   4   2       1303.32       1351.47        15.00 o
   6   4   2          1.19          1.32         0.38 o
   7   4   2        155.76        153.60         2.51 o
   8   4   2        113.33        106.38         2.07 o
   9   4   2          0.00          0.37         0.59 o
  10   4   2          5.31          5.14         0.78 o
  -8   5   2          4.17          2.14         0.94 o
  -7   5   2         15.33         14.91         1.17 o
  -6   5   2         35.54         32.99         1.48 o
  -5   5   2          3.84          3.48         0.58 o
  -4   5   2          0.02         -0.08         0.31 o
  -3   5   2        299.15        308.65         4.00 o
  -2   5   2         92.35        101.90         1.43 o
  -1   5   2        236.97        237.08         2.20 o
   0   5   2       1760.36       1810.56        15.69 o
   1   5   2        148.61        138.46         1.33 o
   2   5   2         17.38         11.63         0.39 o
   3   5   2        427.10        407.37         3.91 o
   4   5   2         23.78         34.75         0.75 o
   5   5   2        253.90        258.17         3.00 o
   6   5   2        126.29        139.77         2.24 o
   7   5   2         26.84         29.79         1.02 o
   8   5   2        100.18         99.23         1.97 o
   9   5   2         75.78         76.43         1.80 o
  10   5   2         22.53         20.90         1.33 o
  -7   6   2          1.21          1.40         0.78 o
  -6   6   2         54.85         54.11         1.80 o
  -5   6   2         45.27         41.78         1.47 o
  -4   6   2          1.12          1.31         0.49 o
  -3   6   2         49.37         58.99         1.34 o
  -2   6   2          5.90          8.82         0.70 o
  -1   6   2        168.11        187.77         1.98 o
   0   6   2        200.02        205.96         1.88 o
   1   6   2       3561.78       3732.52        30.87 o
   2   6   2       2871.45       3029.08        29.04 o
   3   6   2        909.75        932.31         9.65 o
   4   6   2          6.57          4.80         0.29 o
   5   6   2          5.03          5.12         0.38 o
   6   6   2          1.38          1.94         0.36 o
   7   6   2         26.08         26.43         0.96 o
   8   6   2          3.90          3.00         0.59 o
   9   6   2          2.66          3.85         0.66 o
  10   6   2          0.03          0.36         0.64 o
  -7   7   2          0.02         -0.69         0.69 o
  -6   7   2          8.30          7.72         0.91 o
  -5   7   2         25.93         26.06         1.25 o
  -4   7   2          0.09          0.32         0.54 o
  -3   7   2        178.34        184.10         2.91 o
  -2   7   2          0.86          0.59         0.34 o
  -1   7   2         45.78         40.29         0.62 o
   0   7   2        103.36         98.57         1.12 o
   1   7   2        569.12        554.56         5.51 o
   2   7   2        962.61        920.48         9.00 o
   3   7   2        230.20        246.07         3.55 o
   4   7   2        223.26        226.06         3.04 o
   5   7   2         24.24         25.40         0.59 o
   6   7   2         39.31         40.62         0.91 o
   7   7   2        114.44        114.10         2.04 o
   8   7   2          3.13          2.82         0.58 o
   9   7   2         19.94         18.69         1.15 o
  10   7   2          8.75          8.70         1.09 o
  -6   8   2          0.07         -0.43         0.65 o
  -5   8   2         11.17         14.28         1.03 o
  -4   8   2         16.13         12.19         0.86 o
  -3   8   2        328.92        326.66         5.47 o
  -2   8   2        198.51        198.00         3.11 o
  -1   8   2         10.70         10.06         0.37 o
   0   8   2        150.58        150.70         1.96 o
   1   8   2         85.32         80.47         1.10 o
   2   8   2        202.22        212.31         2.43 o
   3   8   2         23.23         22.54         0.65 o
   4   8   2        443.18        438.53         5.57 o
   5   8   2         20.55         17.66         0.70 o
   6   8   2         69.21         68.63         1.34 o
   7   8   2         42.11         40.49         1.52 o
   8   8   2         38.94         39.00         1.39 o
   9   8   2          3.80          1.63         0.84 o
  10   8   2          1.57          2.50         0.95 o
  -5   9   2         13.97         10.83         1.31 o
  -4   9   2         18.78         15.27         1.46 o
  -3   9   2          1.99          2.72         0.61 o
  -2   9   2        181.10        175.67         3.23 o
  -1   9   2         55.71         57.70         1.10 o
   0   9   2          1.96          1.99         0.38 o
   1   9   2        259.57        256.17         3.40 o
   2   9   2        309.06        341.10         3.77 o
   3   9   2         26.49         19.29         0.74 o
   4   9   2         14.38         12.45         0.65 o
   5   9   2          6.81          7.93         0.61 o
   6   9   2        132.29        140.67         2.54 o
   7   9   2          4.38          4.21         0.82 o
   8   9   2          1.44          0.60         0.75 o
   9   9   2          0.07          0.43         0.79 o
  -5  10   2         54.20         52.81         4.39 o
  -4  10   2         11.91         10.56         1.87 o
  -3  10   2         10.60          9.25         0.95 o
  -2  10   2          4.10          4.62         0.65 o
  -1  10   2         42.18         39.77         1.24 o
   0  10   2         27.53         26.26         0.81 o
   1  10   2          7.04          7.21         0.54 o
   2  10   2        356.00        359.05         5.10 o
   3  10   2        150.22        150.66         2.49 o
   4  10   2        296.21        289.70         4.91 o
   5  10   2          4.90          4.30         0.72 o
   6  10   2        211.59        207.45         3.98 o
   7  10   2        161.16        154.17         3.35 o
   8  10   2         50.62         44.38         1.76 o
   9  10   2         55.20         59.97         2.13 o
  -3  11   2         14.90          9.91         2.11 o
  -2  11   2         15.52         13.29         1.66 o
  -1  11   2         22.16         21.93         1.78 o
   0  11   2          0.09          0.23         0.78 o
   1  11   2          4.31          4.38         0.82 o
   2  11   2        179.74        163.65         3.53 o
   3  11   2          0.11         -0.17         0.56 o
   4  11   2          3.49          2.97         0.65 o
   5  11   2          5.84          4.02         0.91 o
   6  11   2         34.68         33.74         1.46 o
   7  11   2         10.93          9.83         1.00 o
   8  11   2          0.07         -0.27         0.76 o
   2  12   2         46.43         42.46         1.62 o
   3  12   2          0.56          0.15         0.67 o
   4  12   2          7.51          7.39         0.96 o
   5  12   2          5.37          4.84         0.95 o
   6  12   2          2.08          0.51         0.84 o
   7  12   2          5.91          4.03         1.04 o
   2  13   2         70.60         61.42         3.57 o
   3  13   2         20.00         19.42         2.11 o
   4  13   2         74.16         68.34         2.30 o
   5  13   2          6.43          6.44         1.06 o
   6  13   2          1.92          1.95         0.99 o
  -4 -11   3          2.19          1.35         0.90 o
  -3 -11   3         32.45         31.28         1.68 o
  -2 -11   3          2.87          2.04         1.30 o
  -1 -11   3         56.60         48.79         2.23 o
   0 -11   3         13.73         10.34         1.12 o
   1 -11   3          2.64          2.82         1.13 o
  -6 -10   3          9.57          6.75         1.19 o
  -5 -10   3          6.31          8.78         1.18 o
  -4 -10   3         65.49         68.39         2.03 o
  -3 -10   3         18.01         18.70         1.15 o
  -2 -10   3         51.51         46.63         2.51 o
  -1 -10   3         48.22         52.35         1.93 o
   0 -10   3         45.85         47.23         1.86 o
   1 -10   3          4.15          3.94         0.96 o
   2 -10   3         11.47         14.58         1.52 o
   3 -10   3         24.61         21.21         3.01 o
  -7  -9   3         20.67         27.90         2.34 o
  -6  -9   3         22.28         21.02         1.30 o
  -5  -9   3          1.08          0.89         0.66 o
  -4  -9   3         23.20         25.77         1.36 o
  -3  -9   3         30.91         29.41         1.32 o
  -2  -9   3         69.78         74.45         1.97 o
  -1  -9   3         37.04         40.50         1.39 o
   0  -9   3          3.28          5.30         0.85 o
   1  -9   3         27.22         26.70         1.31 o
   2  -9   3        122.47        128.73         2.76 o
   3  -9   3        152.66        160.59         3.92 o
   4  -9   3         10.00         10.30         1.51 o
   5  -9   3          4.52          4.29         1.06 o
  -7  -8   3        134.90        127.22         3.07 o
  -6  -8   3         25.29         21.34         1.52 o
  -5  -8   3         78.82         73.66         2.04 o
  -4  -8   3         50.24         47.18         1.58 o
  -3  -8   3         15.54         15.07         0.99 o
  -2  -8   3        191.41        188.03         3.53 o
  -1  -8   3        214.85        216.20         3.90 o
   0  -8   3         13.71         11.98         0.92 o
   1  -8   3        117.28        117.95         2.46 o
   2  -8   3          1.18          2.13         0.59 o
   3  -8   3          3.26          4.22         0.87 o
   4  -8   3         48.04         51.48         2.48 o
   5  -8   3        243.67        255.43         5.86 o
   6  -8   3         25.18         23.29         1.67 o
  -8  -7   3         16.32         18.35         1.22 o
  -7  -7   3         88.86        103.01         2.69 o
  -6  -7   3          0.33         -0.54         0.60 o
  -5  -7   3          0.07         -0.53         0.53 o
  -4  -7   3         94.23         90.24         1.93 o
  -3  -7   3        867.45        882.75        11.93 o
  -2  -7   3        288.06        292.69         3.87 o
  -1  -7   3        328.55        339.75         4.93 o
   0  -7   3        122.88        124.59         2.43 o
   1  -7   3          8.48          9.91         0.61 o
   2  -7   3          3.22          2.56         0.53 o
   3  -7   3         51.21         54.78         1.55 o
   4  -7   3          0.02          0.02         0.54 o
   5  -7   3          3.80          4.58         1.26 o
   6  -7   3         36.30         33.45         1.77 o
  -8  -6   3          2.04          1.55         0.72 o
  -7  -6   3          3.45          4.03         0.87 o
  -6  -6   3         13.65         11.65         0.87 o
  -5  -6   3        463.95        477.36         6.26 o
  -4  -6   3        165.54        158.61         2.44 o
  -3  -6   3          1.34          1.12         0.34 o
  -2  -6   3         94.34         92.61         1.40 o
  -1  -6   3         56.41         63.39         2.56 o
   0  -6   3        115.41        117.19         1.82 o
   1  -6   3        701.41        745.86         9.11 o
   2  -6   3         18.29         19.20         0.71 o
   3  -6   3        459.81        477.22         8.38 o
   4  -6   3          1.28          1.77         0.62 o
   5  -6   3         34.50         34.61         1.15 o
   6  -6   3          9.03          8.51         1.40 o
   7  -6   3        109.03        106.57         3.98 o
  -9  -5   3         52.67         54.15         1.83 o
  -8  -5   3          0.27          0.28         0.65 o
  -7  -5   3        135.36        130.46         2.65 o
  -6  -5   3         48.77         46.32         1.29 o
  -5  -5   3         10.52          8.66         1.00 o
  -4  -5   3        213.54        221.62         2.90 o
  -3  -5   3        408.18        411.73         4.86 o
  -2  -5   3        398.71        436.40         4.74 o
  -1  -5   3          8.26          6.15         0.31 o
   0  -5   3          1.04          0.48         0.35 o
   1  -5   3        237.53        255.05         3.36 o
   2  -5   3        202.10        219.47         2.48 o
   3  -5   3        152.04        157.88         2.31 o
   4  -5   3        332.83        333.38         4.92 o
   5  -5   3         11.14         11.18         0.69 o
   6  -5   3        171.72        173.70         3.03 o
   7  -5   3         60.21         61.47         2.24 o
   8  -5   3         12.19         12.64         1.78 o
  -9  -4   3          0.00         -0.67         0.73 o
  -8  -4   3          4.20          8.55         0.81 o
  -7  -4   3        115.80        105.22         2.09 o
  -6  -4   3        579.83        551.15         7.99 o
  -5  -4   3         86.66         70.03         1.43 o
  -4  -4   3         48.69         54.64         1.33 o
  -3  -4   3         40.61         38.32         1.80 o
  -2  -4   3         13.11         13.25         0.64 o
  -1  -4   3         66.57         70.92         1.09 o
   0  -4   3        670.20        715.76         8.05 o
   1  -4   3        264.75        304.99         3.63 o
   2  -4   3        651.23        691.18         7.22 o
   3  -4   3          0.04          0.32         0.28 o
   4  -4   3        376.70        386.36         5.53 o
   5  -4   3         99.66        105.29         2.00 o
   6  -4   3        166.04        165.87         2.88 o
   7  -4   3         72.47         75.65         1.77 o
   8  -4   3          2.61          2.21         0.82 o
  -9  -3   3          0.23          1.70         0.72 o
  -8  -3   3          0.44         -0.54         0.54 o
  -7  -3   3        137.28        124.10         2.32 o
  -6  -3   3          4.47          2.63         0.52 o
  -5  -3   3         46.50         45.50         1.11 o
  -4  -3   3          0.78          1.56         0.73 o
  -3  -3   3         56.45         85.90         1.32 o
  -2  -3   3        200.81        253.13         2.87 o
  -1  -3   3        517.77        534.06         5.65 o
   0  -3   3        595.79        591.29         5.84 o
   1  -3   3        282.48        273.17         2.82 o
   2  -3   3         26.16         22.86         0.49 o
   3  -3   3        894.48        888.92        10.78 o
   4  -3   3        294.72        291.29         4.27 o
   5  -3   3         21.06         21.49         1.13 o
   6  -3   3         59.67         56.07         1.83 o
   7  -3   3         64.61         61.64         1.57 o
   8  -3   3         38.25         35.43         1.62 o
   9  -3   3        217.41        211.36         4.43 o
  -9  -2   3         12.29         12.59         0.97 o
  -8  -2   3          0.00          0.15         0.54 o
  -7  -2   3         12.66          7.90         0.74 o
  -6  -2   3         81.17         73.80         1.96 o
  -5  -2   3          2.45          2.26         0.42 o
  -4  -2   3          0.26          2.19         0.61 o
  -3  -2   3        665.88        727.29         8.91 o
  -2  -2   3        937.48        962.88        10.00 o
  -1  -2   3        603.02        604.39         5.97 o
   0  -2   3        249.36        233.67         2.10 o
   1  -2   3        368.63        335.55         3.37 o
   2  -2   3        243.44        272.17         2.69 o
   3  -2   3         14.60         15.69         0.67 o
   4  -2   3         17.12         20.00         0.56 o
   5  -2   3        178.39        173.78         3.03 o
   6  -2   3        256.76        246.54         3.44 o
   7  -2   3        276.22        263.29         3.75 o
   8  -2   3          3.91          4.17         0.67 o
   9  -2   3         19.00         17.91         1.57 o
  -9  -1   3          0.02          0.77         0.65 o
  -8  -1   3          3.67          5.23         0.72 o
  -7  -1   3         26.75         28.74         1.45 o
  -6  -1   3         33.56         33.09         1.73 o
  -5  -1   3          0.13          0.46         0.38 o
  -4  -1   3        102.14        120.02         1.91 o
  -3  -1   3       1047.49       1132.87        13.60 o
  -2  -1   3       1008.70       1035.87        10.73 o
  -1  -1   3          3.96          4.81         0.24 o
   0  -1   3        115.11         98.47         0.96 o
   1  -1   3        159.08        155.10         1.43 o
   2  -1   3        332.55        314.34         2.77 o
   3  -1   3       1991.25       1946.37        18.73 o
   4  -1   3          0.32          0.03         0.40 o
   5  -1   3         27.37         26.53         0.71 o
   6  -1   3          0.56         -0.39         0.39 o
   7  -1   3         16.96         14.46         0.81 o
   8  -1   3        108.08        103.60         1.98 o
   9  -1   3         52.82         46.84         1.54 o
  10  -1   3         14.36         16.16         1.38 o
  -9   0   3          0.47          0.98         0.76 o
  -8   0   3          1.06          1.73         0.61 o
  -7   0   3         12.40         10.41         0.92 o
  -6   0   3         82.04         85.70         2.10 o
  -5   0   3        395.15        387.69         5.74 o
  -4   0   3          6.21          5.41         0.44 o
  -3   0   3        802.87        848.76         9.48 o
  -2   0   3        103.09         98.91         1.14 o
  -1   0   3         63.89         57.71         0.64 o
   0   0   3          0.38          0.93         0.15 o
   1   0   3       7794.06       6528.09       143.51 o
   2   0   3      10781.80       9289.75       189.87 o
   3   0   3        153.29        123.28         1.35 o
   4   0   3        912.52        866.94         9.70 o
   5   0   3         46.79         56.59         1.06 o
   6   0   3        607.91        618.71         7.81 o
   7   0   3         51.91         47.80         1.22 o
   8   0   3         30.54         30.86         1.10 o
   9   0   3          7.02          7.82         0.75 o
  10   0   3         27.73         31.53         2.81 o
  -9   1   3          0.37          0.76         0.81 o
  -8   1   3         72.61         64.97         1.91 o
  -7   1   3        172.57        164.38         2.76 o
  -6   1   3        396.94        366.35         5.02 o
  -5   1   3          0.07          1.59         0.77 o
  -4   1   3         72.88         90.51         1.40 o
  -3   1   3       2744.48       2796.57        41.26 o
  -2   1   3        568.49        579.40         5.72 o
  -1   1   3         69.59         72.40         0.93 o
   0   1   3       3647.18       3254.92        29.44 o
   1   1   3        766.56        733.62         6.23 o
   2   1   3      19613.43      14196.26       437.85 o
   3   1   3       1319.05       1305.81        10.97 o
   4   1   3        285.52        283.43         3.43 o
   5   1   3          1.87          0.77         0.43 o
   6   1   3         53.33         46.68         1.11 o
   7   1   3        276.40        274.59         3.90 o
   8   1   3         18.70         15.50         0.85 o
   9   1   3         19.00         16.29         1.11 o
  10   1   3          7.50          6.76         0.79 o
  -9   2   3         15.76         17.19         1.46 o
  -8   2   3          4.78          3.46         0.93 o
  -7   2   3          0.96          0.48         0.53 o
  -6   2   3          1.44          1.64         0.52 o
  -5   2   3         20.04         17.70         0.64 o
  -4   2   3         59.57         59.73         1.24 o
  -3   2   3        368.70        398.90         4.63 o
  -2   2   3        382.26        369.13         3.73 o
  -1   2   3       1928.73       1854.16        15.39 o
   0   2   3       1771.51       1606.34        14.16 o
   1   2   3         31.03         28.95         0.41 o
   2   2   3          3.81          4.07         0.21 o
   3   2   3         62.04         63.55         0.78 o
   4   2   3        108.41        114.65         1.53 o
   5   2   3         34.24         41.75         0.98 o
   6   2   3        282.23        279.57         3.85 o
   7   2   3        582.87        576.89         7.45 o
   8   2   3         92.68         84.20         1.77 o
   9   2   3         14.71         10.98         0.82 o
  10   2   3          0.01          0.51         0.64 o
  -8   3   3         19.20         17.39         1.34 o
  -7   3   3         94.45        101.97         2.31 o
  -6   3   3        326.36        307.62         4.31 o
  -5   3   3          5.85          7.71         0.57 o
  -4   3   3        170.86        177.65         2.30 o
  -3   3   3         22.76         24.26         0.61 o
  -2   3   3         74.24         84.19         1.02 o
  -1   3   3        873.11        868.35         7.29 o
   0   3   3        660.07        638.96         5.92 o
   1   3   3         90.64         90.50         0.96 o
   2   3   3        267.94        247.92         2.20 o
   3   3   3         17.01         19.71         0.50 o
   4   3   3        189.17        177.85         2.14 o
   5   3   3         98.87        100.70         1.68 o
   6   3   3        473.96        506.30         6.49 o
   7   3   3        253.28        248.96         3.60 o
   8   3   3        166.12        161.42         3.10 o
   9   3   3         10.74          8.60         0.78 o
  10   3   3         45.14         45.76         1.66 o
  -8   4   3          1.35          2.09         1.03 o
  -7   4   3          3.48          1.86         0.80 o
  -6   4   3         14.87         15.52         0.96 o
  -5   4   3        108.50        110.71         1.85 o
  -4   4   3        105.74        110.55         2.04 o
  -3   4   3        475.86        475.44         6.58 o
  -2   4   3          6.11          3.18         0.35 o
  -1   4   3        112.63        129.84         1.53 o
   0   4   3        105.66        119.20         1.18 o
   1   4   3       1925.06       1933.11        16.03 o
   2   4   3        925.19        919.76         8.48 o
   3   4   3        734.75        711.42         6.63 o
   4   4   3        127.34        131.86         1.67 o
   5   4   3          0.07         -0.10         0.36 o
   6   4   3        241.17        242.12         3.41 o
   7   4   3         85.19         93.88         1.77 o
   8   4   3         27.72         32.30         1.13 o
   9   4   3         70.05         73.17         1.75 o
  10   4   3         53.00         60.42         1.84 o
  -8   5   3          1.31          1.74         0.91 o
  -7   5   3         28.94         31.49         1.85 o
  -6   5   3          0.86         -0.50         0.53 o
  -5   5   3         37.50         37.60         1.19 o
  -4   5   3          0.11          0.37         0.41 o
  -3   5   3         18.76         17.15         0.59 o
  -2   5   3        100.81        105.02         1.44 o
  -1   5   3       2067.75       2143.97        23.33 o
   0   5   3        702.14        715.35         6.04 o
   1   5   3          4.63          3.73         0.20 o
   2   5   3         13.84         13.99         0.68 o
   3   5   3        425.22        410.79         4.74 o
   4   5   3        175.39        178.79         2.11 o
   5   5   3          0.44          1.08         0.44 o
   6   5   3          8.68          5.96         0.49 o
   7   5   3         95.02         97.36         1.83 o
   8   5   3          0.01         -0.49         0.49 o
   9   5   3         40.12         37.15         1.28 o
  10   5   3         59.49         58.79         1.65 o
  -7   6   3          0.00          0.68         0.74 o
  -6   6   3         35.88         31.86         1.49 o
  -5   6   3         10.27          8.19         0.72 o
  -4   6   3          2.57          1.86         0.48 o
  -3   6   3         10.91         11.28         0.56 o
  -2   6   3          6.86          6.82         0.36 o
  -1   6   3        152.28        157.99         1.69 o
   0   6   3         30.42         38.11         0.55 o
   1   6   3       1531.92       1589.64        13.24 o
   2   6   3        403.60        380.95         4.36 o
   3   6   3         28.19         24.37         0.63 o
   4   6   3         29.66         33.30         0.65 o
   5   6   3         12.43         16.39         0.54 o
   6   6   3         81.80         88.02         1.59 o
   7   6   3        179.23        182.66         2.84 o
   8   6   3        140.10        134.60         2.36 o
   9   6   3         16.69         12.93         0.87 o
  10   6   3          1.74          0.85         0.66 o
  -7   7   3          0.19          0.49         1.03 o
  -6   7   3         40.84         35.32         1.53 o
  -5   7   3         43.37         46.96         1.59 o
  -4   7   3        325.88        307.70         5.82 o
  -3   7   3         72.30         67.23         1.42 o
  -2   7   3        642.23        663.16         8.07 o
  -1   7   3         19.91         16.99         0.43 o
   0   7   3         25.09         31.39         0.57 o
   1   7   3         22.33         28.11         0.77 o
   2   7   3        125.89        127.98         1.43 o
   3   7   3         36.26         36.17         0.73 o
   4   7   3         30.20         27.44         0.56 o
   5   7   3          0.31          0.20         0.24 o
   6   7   3         94.12         90.37         1.58 o
   7   7   3          4.34          4.52         0.55 o
   8   7   3         44.61         47.39         1.33 o
   9   7   3          1.28          1.58         0.63 o
  10   7   3         24.31         22.79         2.70 o
  -6   8   3          0.27          0.34         0.97 o
  -5   8   3          7.01          9.27         0.94 o
  -4   8   3         76.82         72.67         2.84 o
  -3   8   3          3.00          2.35         0.61 o
  -2   8   3        101.18         97.12         1.73 o
  -1   8   3          0.01          0.23         0.24 o
   0   8   3         93.60         94.46         1.22 o
   1   8   3         98.35         99.63         1.22 o
   2   8   3       1425.75       1488.41        14.39 o
   3   8   3          2.54          8.34         1.26 o
   4   8   3         18.62         20.97         0.55 o
   5   8   3         34.66         33.65         1.09 o
   6   8   3        288.57        291.49         4.38 o
   7   8   3        249.46        240.51         3.49 o
   8   8   3         34.97         33.37         1.42 o
   9   8   3        114.39        116.33         2.92 o
  10   8   3         50.42         46.25         1.93 o
  -5   9   3          1.60          2.02         1.00 o
  -4   9   3          7.48          9.12         1.08 o
  -3   9   3         32.88         34.41         1.69 o
  -2   9   3        172.30        170.42         3.15 o
  -1   9   3        202.79        205.35         2.78 o
   0   9   3        148.94        146.76         2.31 o
   1   9   3         48.15         54.22         1.06 o
   2   9   3        590.93        595.21         6.76 o
   3   9   3        117.77        120.66         1.64 o
   4   9   3         56.38         57.10         1.19 o
   5   9   3        115.88        117.00         2.07 o
   6   9   3          5.35          6.18         0.78 o
   7   9   3         27.30         29.38         1.41 o
   8   9   3         61.27         62.73         2.01 o
   9   9   3          3.24          3.12         0.87 o
  10   9   3          1.03         -0.94         0.94 o
  -4  10   3         20.04         21.54         1.53 o
  -3  10   3          8.94          8.31         1.03 o
  -2  10   3          0.39          0.81         0.48 o
  -1  10   3          0.08          0.32         0.44 o
   0  10   3         89.76         81.19         1.42 o
   1  10   3        495.36        464.71         5.86 o
   2  10   3        368.91        354.80         4.59 o
   3  10   3        636.81        627.07         9.56 o
   4  10   3          0.11         -0.37         0.59 o
   5  10   3         53.91         54.92         2.11 o
   6  10   3         67.99         65.74         1.90 o
   7  10   3          0.27         -0.22         0.67 o
   8  10   3         37.32         37.15         1.63 o
   9  10   3         21.85         22.73         1.50 o
  -4  11   3          0.00          2.44         1.79 o
  -3  11   3          0.00         -0.75         0.90 o
  -2  11   3         36.75         33.63         2.07 o
  -1  11   3         43.47         40.60         2.18 o
   0  11   3          0.06          1.14         0.77 o
   1  11   3          1.83          0.90         0.68 o
   2  11   3        417.70        391.90         6.21 o
   3  11   3        309.21        284.09         4.77 o
   4  11   3          8.95          9.09         0.84 o
   5  11   3         19.95         21.38         1.13 o
   6  11   3         81.76         78.67         2.11 o
   7  11   3          6.23          5.50         0.88 o
   8  11   3          4.94          3.27         0.87 o
   9  11   3          5.75          6.27         1.43 o
   2  12   3          8.35          8.01         1.20 o
   3  12   3         22.52         18.93         1.20 o
   4  12   3        124.50        114.09         2.90 o
   5  12   3          2.08          0.62         0.81 o
   6  12   3         59.47         53.18         1.77 o
   7  12   3         40.64         33.65         2.11 o
   8  12   3          0.72          0.11         0.85 o
   3  13   3        139.19        131.29         4.02 o
   4  13   3          4.89          7.24         1.38 o
   5  13   3         16.34         10.07         1.23 o
   6  13   3         32.55         30.40         1.74 o
   4  14   3         14.47         12.43         1.66 o
  -1 -11   4          0.00          0.39         0.83 o
  -4 -10   4          6.47          7.12         0.96 o
  -3 -10   4          1.10          1.40         0.74 o
  -2 -10   4         11.94         14.80         1.43 o
  -1 -10   4         48.79         52.92         2.40 o
   0 -10   4         11.36         12.98         1.16 o
   1 -10   4         16.34         18.81         1.38 o
   2 -10   4         29.40         30.26         1.79 o
  -6  -9   4         12.93         12.51         1.23 o
  -5  -9   4          1.04          1.33         0.74 o
  -4  -9   4          3.52          4.44         0.81 o
  -3  -9   4        155.47        156.92         3.47 o
  -2  -9   4        138.25        140.31         3.02 o
  -1  -9   4         10.82          9.00         0.89 o
   0  -9   4         75.72         73.06         2.33 o
   1  -9   4         12.95         11.55         1.31 o
   2  -9   4          4.10          4.55         0.83 o
   3  -9   4          4.44          5.34         1.26 o
   4  -9   4          4.25          4.08         1.04 o
  -7  -8   4          4.90          2.60         1.15 o
  -6  -8   4        119.43        131.30         3.21 o
  -5  -8   4          0.00          0.03         0.66 o
  -4  -8   4          6.30          4.87         0.78 o
  -3  -8   4         41.25         41.15         1.50 o
  -2  -8   4         40.73         41.24         1.50 o
  -1  -8   4        185.21        191.38         3.65 o
   0  -8   4         78.51         73.24         1.88 o
   1  -8   4        160.41        174.13         3.36 o
   2  -8   4         93.33         96.85         2.31 o
   3  -8   4          0.88         -0.20         0.63 o
   4  -8   4        260.71        272.11         5.95 o
   5  -8   4        108.54        113.75         3.32 o
  -7  -7   4          0.00          0.32         0.69 o
  -6  -7   4          0.56          0.50         0.67 o
  -5  -7   4         27.14         23.90         1.14 o
  -4  -7   4         81.35         79.07         1.82 o
  -3  -7   4         17.52         16.10         1.01 o
  -2  -7   4         84.70         85.34         2.07 o
  -1  -7   4        162.66        165.19         2.85 o
   0  -7   4         16.87         16.43         0.83 o
   1  -7   4         18.10         19.91         0.88 o
   2  -7   4         30.04         29.19         1.21 o
   3  -7   4          0.00          0.00         0.54 o
   4  -7   4          0.14          0.82         0.57 o
   5  -7   4         44.42         40.65         1.91 o
   6  -7   4          0.09          0.95         0.93 o
  -8  -6   4          7.99          8.81         1.02 o
  -7  -6   4          4.84          4.01         0.84 o
  -6  -6   4          7.00          5.53         0.76 o
  -5  -6   4         38.55         42.96         1.49 o
  -4  -6   4          0.36          0.32         0.53 o
  -3  -6   4         19.04         16.73         0.71 o
  -2  -6   4        220.48        232.77         3.21 o
  -1  -6   4         79.10         76.12         1.41 o
   0  -6   4         18.43         22.59         0.99 o
   1  -6   4        116.46        125.05         1.98 o
   2  -6   4        252.54        266.06         3.99 o
   3  -6   4         24.36         27.29         1.12 o
   4  -6   4         42.05         43.71         1.81 o
   5  -6   4         68.29         68.43         1.85 o
   6  -6   4        150.56        156.98         4.03 o
   7  -6   4         36.69         36.46         2.01 o
  -8  -5   4          8.97         13.34         1.14 o
  -7  -5   4          1.81          2.22         0.70 o
  -6  -5   4         62.71         60.33         1.48 o
  -5  -5   4        184.53        177.67         2.88 o
  -4  -5   4         12.97         13.75         0.90 o
  -3  -5   4        169.68        175.01         2.37 o
  -2  -5   4        264.60        274.44         3.16 o
  -1  -5   4         10.77          9.76         0.63 o
   0  -5   4         51.26         48.42         1.11 o
   1  -5   4          2.46          4.17         0.90 o
   2  -5   4        151.59        157.33         2.54 o
   3  -5   4        374.90        371.36         5.33 o
   4  -5   4        206.77        207.00         3.57 o
   5  -5   4        177.21        177.09         3.02 o
   6  -5   4         29.80         32.66         1.17 o
   7  -5   4         31.55         33.45         1.77 o
   8  -5   4         98.07        105.65         4.30 o
  -8  -4   4          8.86         10.52         0.88 o
  -7  -4   4          8.35          5.40         0.77 o
  -6  -4   4          2.14          0.81         0.61 o
  -5  -4   4         24.14         22.45         0.88 o
  -4  -4   4          2.72          2.40         0.43 o
  -3  -4   4         80.67         82.68         1.61 o
  -2  -4   4         20.94         18.66         0.58 o
  -1  -4   4        204.74        206.71         2.42 o
   0  -4   4         86.49         93.69         1.53 o
   1  -4   4         98.81        104.00         1.62 o
   2  -4   4        357.65        372.27         4.05 o
   3  -4   4          1.05          0.89         0.21 o
   4  -4   4         12.18         12.53         0.70 o
   5  -4   4         21.77         21.55         1.03 o
   6  -4   4         26.23         26.89         1.05 o
   7  -4   4         11.79         10.46         0.79 o
   8  -4   4         14.68         14.22         1.17 o
  -8  -3   4          5.68          4.58         0.72 o
  -7  -3   4         50.33         43.55         1.50 o
  -6  -3   4          0.07          0.44         0.54 o
  -5  -3   4         16.09         17.36         0.80 o
  -4  -3   4          0.31         -0.16         0.30 o
  -3  -3   4        299.93        301.45         4.01 o
  -2  -3   4        583.65        608.14         6.50 o
  -1  -3   4        679.32        702.98         8.69 o
   0  -3   4         37.80         38.17         0.68 o
   1  -3   4        282.32        305.17         3.61 o
   2  -3   4         46.25         54.92         0.84 o
   3  -3   4        594.57        612.84         6.50 o
   4  -3   4         62.52         63.02         1.15 o
   5  -3   4         67.34         68.38         1.25 o
   6  -3   4          0.27          0.24         0.49 o
   7  -3   4         39.45         39.49         1.29 o
   8  -3   4         24.63         26.39         1.18 o
   9  -3   4         16.80         17.12         1.35 o
  -8  -2   4         30.31         37.01         1.34 o
  -7  -2   4          0.01          0.16         0.54 o
  -6  -2   4        331.26        298.11         4.29 o
  -5  -2   4          6.57          6.05         0.55 o
  -4  -2   4         51.49         44.93         1.16 o
  -3  -2   4          1.29          3.95         0.38 o
  -2  -2   4        172.27        172.47         2.35 o
  -1  -2   4         17.69         19.71         0.59 o
   0  -2   4         53.35         49.20         0.79 o
   1  -2   4          0.07          0.09         0.23 o
   2  -2   4       1040.95       1026.63        10.62 o
   3  -2   4        440.03        507.58         5.42 o
   4  -2   4         12.60         13.93         0.48 o
   5  -2   4         10.42         10.85         0.48 o
   6  -2   4        278.83        274.88         3.80 o
   7  -2   4          1.75          0.60         0.55 o
   8  -2   4          5.95          6.22         0.71 o
   9  -2   4         39.68         45.44         1.86 o
  -9  -1   4         17.87         26.00         3.25 o
  -8  -1   4         25.17         24.90         1.17 o
  -7  -1   4         70.76         78.13         1.80 o
  -6  -1   4        303.78        288.61         4.16 o
  -5  -1   4         25.38         22.02         0.86 o
  -4  -1   4        193.87        174.94         2.59 o
  -3  -1   4          8.15          8.88         0.84 o
  -2  -1   4       1068.32       1150.86        13.77 o
  -1  -1   4       1239.42       1247.23        13.76 o
   0  -1   4        295.45        273.69         2.84 o
   1  -1   4       1091.10       1093.12        10.61 o
   2  -1   4        231.68        236.03         2.65 o
   3  -1   4       1294.88       1324.28        15.29 o
   4  -1   4         26.91         22.04         0.61 o
   5  -1   4         49.74         48.59         1.48 o
   6  -1   4         54.82         52.69         1.19 o
   7  -1   4         83.32         77.94         2.25 o
   8  -1   4         11.82         16.63         0.94 o
   9  -1   4         15.86         17.69         1.05 o
  10  -1   4          0.19          0.92         0.91 o
  -8   0   4         27.31         34.55         1.30 o
  -7   0   4         11.92         13.59         0.87 o
  -6   0   4          3.08          2.06         0.55 o
  -5   0   4         97.90         95.83         1.76 o
  -4   0   4          1.02          0.41         0.32 o
  -3   0   4         11.61         13.32         0.54 o
  -2   0   4        435.34        438.36         5.48 o
  -1   0   4       1454.70       1449.84        15.51 o
   0   0   4         88.46         76.67         0.95 o
   1   0   4         21.45         17.10         0.34 o
   2   0   4         56.12         51.89         0.66 o
   3   0   4         71.97         68.68         1.17 o
   4   0   4        230.11        240.58         2.97 o
   5   0   4        124.07        115.18         1.69 o
   6   0   4          0.09          0.01         0.46 o
   7   0   4        243.59        248.33         3.59 o
   8   0   4         31.54         30.69         1.07 o
   9   0   4         51.76         55.13         2.07 o
  10   0   4         67.86         66.77         1.91 o
  -8   1   4          1.37          1.00         0.77 o
  -7   1   4         74.59         85.95         1.85 o
  -6   1   4          0.01          0.11         0.49 o
  -5   1   4        209.79        203.52         3.37 o
  -4   1   4        321.67        332.96         4.43 o
  -3   1   4        400.58        420.69         4.91 o
  -2   1   4         68.15         72.79         1.04 o
  -1   1   4       1258.10       1248.82        11.47 o
   0   1   4         29.84         29.92         0.45 o
   1   1   4        596.66        563.22         4.80 o
   2   1   4       1431.52       1404.63        13.23 o
   3   1   4         30.85         33.52         0.62 o
   4   1   4        175.07        175.63         2.31 o
   5   1   4         24.00         33.02         0.87 o
   6   1   4         89.79        100.42         1.74 o
   7   1   4         54.40         51.74         1.27 o
   8   1   4        204.41        185.75         2.95 o
   9   1   4         26.03         27.63         1.13 o
  10   1   4          4.06          2.87         0.77 o
  -8   2   4          0.03          0.88         0.71 o
  -7   2   4          4.15          2.37         0.69 o
  -6   2   4         15.96         16.99         1.00 o
  -5   2   4         28.35         28.65         0.92 o
  -4   2   4          0.04          0.47         0.28 o
  -3   2   4          0.71          0.93         0.24 o
  -2   2   4        645.22        679.11         7.09 o
  -1   2   4        702.34        724.38         6.72 o
   0   2   4          4.36          3.91         0.18 o
   1   2   4         47.91         51.10         0.65 o
   2   2   4       2121.95       2106.17        18.29 o
   3   2   4       7948.24       7497.84        88.56 o
   4   2   4        174.20        172.80         2.25 o
   5   2   4        392.95        422.31         5.41 o
   6   2   4         16.27         15.84         1.13 o
   7   2   4          3.64          3.55         0.67 o
   8   2   4        125.94        123.24         2.24 o
   9   2   4         33.22         41.84         1.32 o
  10   2   4          2.76          3.14         0.72 o
  -8   3   4          0.03          0.57         0.70 o
  -7   3   4          7.79         10.76         0.92 o
  -6   3   4        216.32        197.23         3.45 o
  -5   3   4       1049.05       1048.15        12.87 o
  -4   3   4        214.06        212.48         3.55 o
  -3   3   4          7.67         16.91         0.58 o
  -2   3   4         36.24         53.28         0.81 o
  -1   3   4        140.96        152.16         1.57 o
   0   3   4         30.04         31.25         0.46 o
   1   3   4        643.96        596.11         5.05 o
   2   3   4          0.05          0.14         0.18 o
   3   3   4        651.29        684.07         6.42 o
   4   3   4        121.34        142.23         1.92 o
   5   3   4          0.24          0.39         0.37 o
   6   3   4         88.66         86.29         1.60 o
   7   3   4          4.00          3.55         0.54 o
   8   3   4         23.18         23.59         1.12 o
   9   3   4          2.59          2.42         0.67 o
  10   3   4        242.93        242.79         3.90 o
  11   3   4          0.05         -0.35         0.77 o
  -8   4   4          1.60          1.19         0.87 o
  -7   4   4          3.20          3.89         0.76 o
  -6   4   4         14.58         11.93         0.90 o
  -5   4   4         98.61         92.42         1.70 o
  -4   4   4         62.62         62.98         1.64 o
  -3   4   4         42.11         50.74         0.97 o
  -2   4   4          9.08          7.40         0.28 o
  -1   4   4         72.67         81.12         0.98 o
   0   4   4        109.34        121.10         1.47 o
   1   4   4        120.34        127.94         1.37 o
   2   4   4        214.20        190.47         1.77 o
   3   4   4         21.84         20.38         0.49 o
   4   4   4        168.59        172.00         2.08 o
   5   4   4       1064.54       1115.39        12.45 o
   6   4   4         69.81         62.14         1.31 o
   7   4   4         72.20         68.81         1.48 o
   8   4   4         35.03         30.71         1.09 o
   9   4   4        260.40        254.87         3.90 o
  10   4   4          5.03          5.17         1.32 o
  11   4   4          5.04          4.38         0.83 o
  -7   5   4          0.29          0.33         0.74 o
  -6   5   4        141.99        143.26         2.88 o
  -5   5   4        403.00        392.38         5.86 o
  -4   5   4         26.87         25.94         0.96 o
  -3   5   4        112.19        111.41         1.98 o
  -2   5   4         46.69         51.27         0.96 o
  -1   5   4        163.88        143.64         1.62 o
   0   5   4         14.40         13.12         0.44 o
   1   5   4        226.85        238.32         2.65 o
   2   5   4        174.75        190.22         1.91 o
   3   5   4        266.82        258.85         3.13 o
   4   5   4       1491.73       1528.63        15.73 o
   5   5   4         39.71         35.78         1.25 o
   6   5   4        408.61        429.21         5.59 o
   7   5   4        216.01        228.04         3.35 o
   8   5   4        256.58        253.97         3.77 o
   9   5   4         29.99         28.28         1.16 o
  10   5   4          1.21         -0.39         0.60 o
  11   5   4         14.50         13.09         1.05 o
  -7   6   4          0.19          0.71         0.78 o
  -6   6   4         32.35         29.76         1.45 o
  -5   6   4         94.44         97.21         2.68 o
  -4   6   4        169.10        157.03         2.71 o
  -3   6   4          6.71          6.79         0.53 o
  -2   6   4         77.72         69.26         1.17 o
  -1   6   4        658.80        727.22         8.77 o
   0   6   4        251.98        272.64         3.15 o
   1   6   4        292.95        296.51         2.85 o
   2   6   4       1672.64       1827.68        19.89 o
   3   6   4       1130.20       1193.81        13.18 o
   4   6   4        953.91       1011.89        11.27 o
   5   6   4          4.13          3.25         0.37 o
   6   6   4          0.18          0.10         0.32 o
   7   6   4         65.62         63.63         1.41 o
   8   6   4          0.21         -0.14         0.52 o
   9   6   4        171.41        182.72         3.34 o
  10   6   4         21.71         19.59         1.10 o
  11   6   4          8.77          5.67         0.89 o
  -6   7   4         16.67         13.73         1.42 o
  -5   7   4         67.36         64.48         1.88 o
  -4   7   4         14.35         13.12         0.75 o
  -3   7   4        279.05        286.37         4.27 o
  -2   7   4         64.93         62.71         1.42 o
  -1   7   4         70.13         68.93         1.29 o
   0   7   4         63.95         56.52         0.75 o
   1   7   4          1.11          0.61         0.21 o
   2   7   4        481.17        471.65         5.34 o
   3   7   4        257.33        250.76         3.21 o
   4   7   4          9.48         10.30         0.51 o
   5   7   4         95.82         88.76         1.40 o
   6   7   4        110.49        112.97         1.69 o
   7   7   4        292.58        297.72         4.17 o
   8   7   4        218.88        223.08         3.40 o
   9   7   4         54.97         52.35         1.45 o
  10   7   4          6.98          8.97         0.96 o
  -6   8   4          2.65          4.29         1.13 o
  -5   8   4         76.46         73.79         2.62 o
  -4   8   4         51.68         43.45         1.45 o
  -3   8   4        126.68        116.36         2.10 o
  -2   8   4        114.24        109.13         1.90 o
  -1   8   4          6.64          7.98         0.34 o
   0   8   4         12.32         12.18         0.51 o
   1   8   4        107.19         98.04         1.25 o
   2   8   4        193.47        202.19         2.28 o
   3   8   4          6.79         10.78         0.45 o
   4   8   4          0.14          0.01         0.34 o
   5   8   4          9.46         11.12         0.61 o
   6   8   4         24.56         25.35         0.83 o
   7   8   4          8.36          8.81         0.65 o
   8   8   4          4.24          5.14         0.73 o
   9   8   4         98.83        102.98         2.70 o
  10   8   4          3.12          2.82         0.93 o
  -5   9   4        177.38        184.68         4.65 o
  -4   9   4         23.90         21.22         1.82 o
  -3   9   4         87.86         88.87         2.59 o
  -2   9   4          7.12          7.57         0.56 o
  -1   9   4          0.00          0.08         0.36 o
   0   9   4        210.50        214.57         2.88 o
   1   9   4        155.98        157.75         2.02 o
   2   9   4        196.70        208.84         2.39 o
   3   9   4        172.42        173.61         2.44 o
   4   9   4         98.16         93.14         1.56 o
   5   9   4        247.56        254.16         3.84 o
   6   9   4        141.13        139.72         2.49 o
   7   9   4        191.81        189.99         3.74 o
   8   9   4        122.76        129.41         3.24 o
   9   9   4          0.38         -0.14         0.79 o
  10   9   4          0.01         -0.06         0.91 o
  -4  10   4          7.02          3.72         1.02 o
  -3  10   4          5.77          5.43         0.97 o
  -2  10   4          0.36          0.28         0.68 o
  -1  10   4        200.52        203.97         3.60 o
   0  10   4        177.12        192.11         2.87 o
   1  10   4         13.69         14.56         0.63 o
   2  10   4        991.45       1021.02        12.29 o
   3  10   4        552.52        569.17         7.77 o
   4  10   4        238.63        229.47         3.47 o
   5  10   4         22.16         21.45         1.13 o
   6  10   4        447.06        434.96         7.19 o
   7  10   4         40.02         40.12         1.57 o
   8  10   4         28.30         28.46         1.48 o
   9  10   4         15.93         19.34         1.31 o
  -3  11   4          2.69          3.49         0.90 o
  -2  11   4          8.03          6.78         0.97 o
  -1  11   4         37.52         32.59         1.50 o
   0  11   4         70.89         74.34         1.77 o
   1  11   4        245.59        227.08         3.86 o
   2  11   4        327.78        310.96         5.68 o
   3  11   4         12.58         10.22         0.78 o
   4  11   4         54.96         52.18         1.56 o
   5  11   4          2.62          2.97         0.69 o
   6  11   4         93.32         94.11         2.31 o
   7  11   4          1.28          2.63         0.79 o
   8  11   4         14.70         17.53         1.24 o
   9  11   4         25.24         27.85         1.61 o
  -2  12   4          0.01         -0.81         1.46 o
  -1  12   4          0.01         -0.65         1.30 o
   2  12   4         55.13         53.55         3.17 o
   3  12   4        108.43        103.38         2.62 o
   4  12   4          7.59          7.08         0.78 o
   5  12   4         17.45         15.72         1.02 o
   6  12   4         12.05         10.39         0.94 o
   7  12   4          2.17          1.80         0.80 o
   8  12   4         20.98         21.76         1.40 o
   3  13   4        536.44        506.98        14.38 o
   4  13   4          9.07         10.33         1.43 o
   5  13   4         11.79          9.30         1.49 o
   6  13   4          4.11          3.20         0.95 o
   7  13   4          1.90         -0.13         0.87 o
   4  14   4         28.22         27.33         2.68 o
   5  14   4          0.16          0.00         1.79 o
  -3 -10   5          5.39          5.38         0.92 o
  -2 -10   5         10.24         11.66         1.25 o
  -1 -10   5         78.14         84.86         2.71 o
   0 -10   5         18.14         17.32         1.42 o
   1 -10   5         46.52         40.73         2.58 o
  -4  -9   5          0.27          0.31         0.77 o
  -3  -9   5         58.85         64.50         2.03 o
  -2  -9   5          1.14         -0.24         0.66 o
  -1  -9   5        143.97        148.42         3.72 o
   0  -9   5         66.74         63.77         2.24 o
   1  -9   5         54.05         56.97         2.58 o
   2  -9   5          0.70          1.53         0.76 o
   3  -9   5          3.55          5.06         0.90 o
  -6  -8   5          1.00          0.06         0.77 o
  -5  -8   5         24.73         26.85         1.46 o
  -4  -8   5          8.41          9.29         1.00 o
  -3  -8   5         46.54         45.38         1.62 o
  -2  -8   5         37.98         37.63         1.53 o
  -1  -8   5         70.02         66.72         1.90 o
   0  -8   5         11.54         14.29         0.99 o
   1  -8   5         23.45         25.63         1.41 o
   2  -8   5         19.82         20.99         1.17 o
   3  -8   5          2.46          2.12         0.72 o
   4  -8   5          2.55          2.97         1.00 o
   5  -8   5          0.80          1.13         1.00 o
  -6  -7   5         36.21         36.74         1.63 o
  -5  -7   5        141.89        146.63         3.25 o
  -4  -7   5          8.59         10.65         1.27 o
  -3  -7   5         35.42         33.77         1.41 o
  -2  -7   5         32.50         32.79         1.37 o
  -1  -7   5          4.17          5.32         0.77 o
   0  -7   5         53.47         53.93         2.04 o
   1  -7   5         78.94         82.16         1.76 o
   2  -7   5          2.38          1.48         0.58 o
   3  -7   5         26.59         28.58         2.11 o
   4  -7   5          6.36          5.90         0.82 o
   5  -7   5          7.06          6.44         1.10 o
   6  -7   5         18.01         19.00         1.87 o
  -7  -6   5          2.83          4.91         0.83 o
  -6  -6   5         10.56          9.71         0.89 o
  -5  -6   5         59.22         55.52         1.59 o
  -4  -6   5         28.17         26.24         1.65 o
  -3  -6   5        236.74        243.06         3.89 o
  -2  -6   5        656.63        649.68        11.97 o
  -1  -6   5         18.60         14.45         0.78 o
   0  -6   5         10.74          8.64         0.69 o
   1  -6   5         27.87         30.26         1.03 o
   2  -6   5         35.96         36.94         1.35 o
   3  -6   5          0.00          0.03         0.60 o
   4  -6   5         16.05         14.91         1.01 o
   5  -6   5         65.23         65.59         1.85 o
   6  -6   5         25.80         25.34         2.72 o
   7  -6   5         34.66         41.10         2.21 o
  -7  -5   5          0.53          0.69         0.67 o
  -6  -5   5        122.35        114.52         2.46 o
  -5  -5   5         23.23         27.93         6.66 o
  -4  -5   5        265.27        253.56         3.76 o
  -3  -5   5         40.03         39.37         1.27 o
  -2  -5   5          6.97          6.72         0.51 o
  -1  -5   5          4.32          1.41         1.01 o
   0  -5   5          3.74          2.93         0.52 o
   1  -5   5        127.78        132.19         2.30 o
   2  -5   5        739.16        766.82        10.41 o
   3  -5   5        201.29        192.05         3.04 o
   4  -5   5         58.98         52.18         1.57 o
   5  -5   5        120.58        133.98         2.82 o
   6  -5   5          1.65          3.54         0.69 o
   7  -5   5         81.40         89.05         2.92 o
  -8  -4   5         10.99         11.06         1.30 o
  -7  -4   5          0.85          1.87         0.59 o
  -6  -4   5         99.73         90.43         1.89 o
  -5  -4   5        107.99        116.68         2.20 o
  -4  -4   5         27.33         27.33         1.03 o
  -3  -4   5        182.89        185.81         2.74 o
  -2  -4   5        311.00        310.56         4.16 o
  -1  -4   5          0.11          0.24         0.29 o
   0  -4   5          0.43          0.86         0.26 o
   1  -4   5         18.38         16.88         0.71 o
   2  -4   5          8.19          9.86         0.69 o
   3  -4   5         58.08         65.34         1.00 o
   4  -4   5         26.74         25.22         0.93 o
   5  -4   5         20.13         20.77         0.90 o
   6  -4   5          1.00          1.38         0.72 o
   7  -4   5          3.07          3.64         0.70 o
   8  -4   5         12.47         14.04         2.92 o
  -8  -3   5          4.80          5.90         0.80 o
  -7  -3   5         19.61         17.80         1.33 o
  -6  -3   5         28.11         29.45         1.12 o
  -5  -3   5         44.82         46.13         1.23 o
  -4  -3   5        115.42        109.74         1.91 o
  -3  -3   5         41.99         44.53         1.05 o
  -2  -3   5        928.22        999.91        12.15 o
  -1  -3   5        269.89        262.03         3.72 o
   0  -3   5        398.55        440.40         5.11 o
   1  -3   5        619.09        671.21         7.57 o
   2  -3   5        580.30        624.57         6.62 o
   3  -3   5        167.34        188.69         2.27 o
   4  -3   5         25.11         18.52         0.86 o
   5  -3   5        164.38        161.28         2.40 o
   6  -3   5         17.03         15.80         0.87 o
   7  -3   5          1.97          1.53         0.57 o
   8  -3   5          0.80          0.14         0.85 o
   9  -3   5         11.95         10.99         1.20 o
  -8  -2   5          0.03          0.89         0.65 o
  -7  -2   5          9.51         11.68         0.98 o
  -6  -2   5         54.83         51.89         1.47 o
  -5  -2   5        379.88        379.84         5.18 o
  -4  -2   5          9.67          9.18         0.76 o
  -3  -2   5         30.13         30.18         0.85 o
  -2  -2   5          0.58          1.51         0.40 o
  -1  -2   5          1.14          2.03         0.32 o
   0  -2   5        422.98        423.89         4.91 o
   1  -2   5         43.52         45.70         0.92 o
   2  -2   5       1031.55       1071.76        11.13 o
   3  -2   5        420.34        423.64         4.62 o
   4  -2   5        371.48        367.25         4.36 o
   5  -2   5          0.67          0.75         0.29 o
   6  -2   5        305.87        309.67         4.22 o
   7  -2   5         70.19         65.66         1.65 o
   8  -2   5         44.70         43.72         1.54 o
   9  -2   5          6.44          5.21         0.97 o
  -8  -1   5          3.75          6.60         0.81 o
  -7  -1   5          3.93          3.79         0.69 o
  -6  -1   5         43.24         44.05         1.28 o
  -5  -1   5         69.91         71.07         1.54 o
  -4  -1   5        459.91        444.70         5.80 o
  -3  -1   5         43.52         48.78         1.06 o
  -2  -1   5         81.99         97.21         1.56 o
  -1  -1   5        849.42        919.85        10.30 o
   0  -1   5         48.11         52.47         0.94 o
   1  -1   5        169.98        200.63         2.33 o
   2  -1   5        611.20        619.85         6.55 o
   3  -1   5         61.48         73.77         1.10 o
   4  -1   5         30.11         34.34         0.76 o
   5  -1   5          7.52          5.50         0.40 o
   6  -1   5         23.16         22.27         0.82 o
   7  -1   5         13.08         13.39         0.74 o
   8  -1   5        116.18        115.10         2.63 o
   9  -1   5          1.04         -0.41         0.64 o
  10  -1   5          8.05          7.65         1.27 o
  -8   0   5          1.55          1.31         0.81 o
  -7   0   5         18.40         17.94         1.34 o
  -6   0   5          0.32         -0.12         0.48 o
  -5   0   5         74.58         73.51         1.55 o
  -4   0   5         87.91         92.83         1.67 o
  -3   0   5          1.90          1.56         0.38 o
  -2   0   5        244.92        271.31         3.59 o
  -1   0   5        504.26        519.88         6.43 o
   0   0   5         24.76         29.54         0.79 o
   1   0   5        146.64        147.92         1.78 o
   2   0   5       2494.41       2593.53        26.41 o
   3   0   5       1922.68       2035.01        20.83 o
   4   0   5         31.57         29.35         0.73 o
   5   0   5          8.73          5.37         0.46 o
   6   0   5        242.21        235.90         3.36 o
   7   0   5          7.97          7.42         0.74 o
   8   0   5         16.56         16.37         0.96 o
   9   0   5         33.34         28.90         1.27 o
  10   0   5         18.70         14.80         1.06 o
  -8   1   5         18.30         24.82         1.42 o
  -7   1   5          3.27          3.55         0.65 o
  -6   1   5         83.31         80.42         1.72 o
  -5   1   5        381.41        381.77         5.39 o
  -4   1   5          0.94          1.50         0.39 o
  -3   1   5         80.29         57.88         1.14 o
  -2   1   5         27.11         33.82         1.03 o
  -1   1   5         21.64         20.85         0.87 o
   0   1   5         48.75         59.93         0.89 o
   1   1   5        414.75        423.72         4.06 o
   2   1   5         16.98         15.51         0.48 o
   3   1   5       1148.30       1167.99        12.94 o
   4   1   5          0.11          0.06         0.34 o
   5   1   5         84.74         89.58         1.56 o
   6   1   5         15.19         13.43         0.66 o
   7   1   5        102.46         89.97         1.73 o
   8   1   5         25.38         25.25         1.00 o
   9   1   5         18.79         16.86         0.93 o
  10   1   5          2.35          1.09         0.74 o
  -8   2   5          7.38          7.97         0.96 o
  -7   2   5          2.08          1.61         0.66 o
  -6   2   5        103.84        166.20         9.77 o
  -5   2   5         72.84         64.15         1.40 o
  -4   2   5        311.76        313.71         4.84 o
  -3   2   5        196.18        187.97         2.67 o
  -2   2   5        235.60        255.24         3.09 o
  -1   2   5        230.01        280.48         3.31 o
   0   2   5        208.10        212.67         2.41 o
   1   2   5         12.57          8.54         0.30 o
   2   2   5        247.90        234.70         2.37 o
   3   2   5        273.95        291.31         3.77 o
   4   2   5       2300.57       2381.78        28.12 o
   5   2   5          6.54          8.39         0.51 o
   6   2   5        362.75        352.04         4.71 o
   7   2   5          3.92          2.77         0.56 o
   8   2   5         21.68         21.04         0.95 o
   9   2   5         98.40         94.03         1.96 o
  10   2   5          7.04         10.15         0.90 o
  -8   3   5          0.15          0.42         0.76 o
  -7   3   5         14.93         13.49         1.03 o
  -6   3   5         23.12         22.37         1.13 o
  -5   3   5         45.08         34.56         1.06 o
  -4   3   5         10.45          8.62         0.52 o
  -3   3   5         11.05         10.54         0.45 o
  -2   3   5        152.59        156.02         2.44 o
  -1   3   5         45.50         37.12         0.67 o
   0   3   5         21.04         21.73         0.46 o
   1   3   5          9.77          8.97         0.41 o
   2   3   5        278.17        257.68         2.68 o
   3   3   5         60.95         71.27         2.23 o
   4   3   5         13.07          9.37         0.68 o
   5   3   5          1.13          0.38         0.34 o
   6   3   5         13.51         15.58         1.07 o
   7   3   5        149.51        157.78         2.52 o
   8   3   5         17.05         14.36         0.82 o
   9   3   5          2.65          3.61         0.68 o
  10   3   5          0.20         -0.38         0.62 o
  11   3   5         11.32          8.75         0.92 o
  -7   4   5          0.24          1.86         0.75 o
  -6   4   5         51.09         56.60         1.95 o
  -5   4   5          0.13         -0.27         0.53 o
  -4   4   5          3.41          4.11         0.47 o
  -3   4   5         52.87         63.18         1.44 o
  -2   4   5        320.88        337.47         3.68 o
  -1   4   5        560.47        622.91         6.49 o
   0   4   5        330.83        348.60         3.51 o
   1   4   5        173.04        157.29         1.71 o
   2   4   5        555.15        561.47         5.55 o
   3   4   5         45.14         50.49         1.03 o
   4   4   5         36.30         37.31         0.83 o
   5   4   5        250.63        258.96         3.23 o
   6   4   5        263.78        254.72         3.55 o
   7   4   5         41.47         43.40         1.16 o
   8   4   5        400.61        400.18         5.48 o
   9   4   5          3.33          3.90         0.69 o
  10   4   5          1.14          1.10         0.67 o
  11   4   5         11.75         14.45         1.06 o
  -7   5   5          6.91          4.94         0.91 o
  -6   5   5        156.84        152.57         2.94 o
  -5   5   5        183.88        173.72         3.08 o
  -4   5   5          3.01          3.12         0.56 o
  -3   5   5        168.51        166.72         2.72 o
  -2   5   5         19.95         15.22         0.40 o
  -1   5   5         95.82        110.53         1.34 o
   0   5   5         68.34         73.61         1.18 o
   1   5   5         40.88         47.70         0.85 o
   2   5   5          0.10          2.39         0.23 o
   3   5   5         15.40         17.69         0.59 o
   4   5   5          0.11          0.48         0.28 o
   5   5   5        196.30        223.44         2.85 o
   6   5   5          5.34          5.11         0.50 o
   7   5   5         20.17         20.75         0.88 o
   8   5   5        252.61        261.32         3.85 o
   9   5   5         11.07         10.16         0.92 o
  10   5   5          3.11          2.60         0.66 o
  11   5   5          4.54          5.16         0.81 o
  -7   6   5         16.77         18.86         2.19 o
  -6   6   5          7.94          7.63         0.93 o
  -5   6   5          0.09          0.65         0.59 o
  -4   6   5          8.31          8.72         0.69 o
  -3   6   5        123.88        120.69         2.15 o
  -2   6   5        177.81        187.35         2.59 o
  -1   6   5         46.33         48.27         0.75 o
   0   6   5        678.13        703.71         8.47 o
   1   6   5         98.63        119.77         1.60 o
   2   6   5        440.41        474.51         4.99 o
   3   6   5         94.54         87.51         1.50 o
   4   6   5          4.56          5.75         0.27 o
   5   6   5          6.78          6.11         0.39 o
   6   6   5          1.37          0.66         0.33 o
   7   6   5          3.90          4.73         0.54 o
   8   6   5          0.72         -0.07         0.51 o
   9   6   5        310.59        321.73         4.66 o
  10   6   5          4.32          5.52         0.76 o
  11   6   5         23.37         27.06         1.50 o
  -6   7   5         11.27          9.00         1.25 o
  -5   7   5        129.14        124.21         3.96 o
  -4   7   5         27.84         33.25         1.15 o
  -3   7   5         82.37         80.24         1.65 o
  -2   7   5        416.29        431.73         5.46 o
  -1   7   5        442.51        439.04         5.45 o
   0   7   5        107.96        117.19         1.67 o
   1   7   5         49.48         45.43         0.82 o
   2   7   5          2.80          1.54         0.20 o
   3   7   5        469.53        544.14         9.03 o
   4   7   5        149.07        166.50         2.65 o
   5   7   5         37.15         35.04         0.70 o
   6   7   5          3.44          3.09         0.35 o
   7   7   5         47.56         41.08         1.13 o
   8   7   5          2.78          1.85         0.56 o
   9   7   5        140.17        144.78         2.58 o
  10   7   5          2.02          1.38         0.78 o
  -6   8   5          2.12          1.85         1.10 o
  -5   8   5        123.96        131.15         3.68 o
  -4   8   5         94.25         97.34         2.88 o
  -3   8   5          0.76          1.37         0.44 o
  -2   8   5         43.01         43.00         1.05 o
  -1   8   5         59.02         62.04         1.21 o
   0   8   5         36.99         38.26         0.80 o
   1   8   5         13.56         15.81         0.52 o
   2   8   5         37.94         38.03         0.69 o
   3   8   5        145.26        151.64         2.34 o
   4   8   5         49.50         42.63         1.00 o
   5   8   5         15.09         15.20         0.73 o
   6   8   5        209.20        207.59         3.38 o
   7   8   5         98.99         95.72         1.76 o
   8   8   5        236.27        243.36         4.42 o
   9   8   5         35.89         39.99         1.49 o
  10   8   5         51.28         48.44         1.88 o
  -5   9   5          1.28          0.65         0.93 o
  -4   9   5         12.66         12.31         1.31 o
  -3   9   5          2.67          0.65         0.92 o
  -2   9   5          6.32          6.15         1.31 o
  -1   9   5          3.66          4.43         0.56 o
   0   9   5         92.88         94.41         1.44 o
   1   9   5        327.16        323.99         3.54 o
   2   9   5         13.44         18.55         0.47 o
   3   9   5          0.40          0.15         0.44 o
   4   9   5        270.01        270.44         3.65 o
   5   9   5         37.17         37.89         1.10 o
   6   9   5         85.40         80.22         1.73 o
   7   9   5         19.87         19.32         0.97 o
   8   9   5        125.86        134.10         3.02 o
   9   9   5         44.73         49.01         2.53 o
  10   9   5        150.18        150.69         4.06 o
  -4  10   5         56.89         64.05         2.40 o
  -3  10   5          7.15          9.33         1.09 o
  -2  10   5        138.33        144.29         4.25 o
  -1  10   5        151.24        155.92         2.97 o
   0  10   5         47.82         43.76         1.25 o
   1  10   5         13.94         12.76         0.69 o
   2  10   5         40.19         36.52         0.86 o
   3  10   5          0.03          0.18         0.40 o
   4  10   5         11.79         12.32         0.65 o
   5  10   5         53.57         54.32         1.32 o
   6  10   5         27.85         27.80         1.27 o
   7  10   5         96.65        104.50         2.86 o
   8  10   5        133.00        128.43         2.98 o
   9  10   5        126.13        132.44         3.17 o
  10  10   5         35.45         37.71         1.82 o
  -3  11   5         20.15         16.94         1.40 o
  -2  11   5          1.02          1.53         0.78 o
  -1  11   5         25.16         24.30         1.37 o
   0  11   5          2.93          2.46         0.54 o
   1  11   5         20.20         15.46         0.83 o
   2  11   5          0.66          1.02         0.54 o
   3  11   5        191.07        169.95         2.77 o
   4  11   5         44.39         42.53         1.37 o
   5  11   5        102.78        102.35         2.32 o
   6  11   5         27.51         27.44         1.31 o
   7  11   5         12.62         11.31         1.04 o
   8  11   5          5.09          3.61         0.84 o
   9  11   5          0.92          0.81         0.89 o
  -2  12   5          1.66          5.36         1.95 o
  -1  12   5         21.58         29.37         1.91 o
   0  12   5          1.36          1.81         1.54 o
   1  12   5         13.69         15.32         1.26 o
   2  12   5          0.70          1.94         1.00 o
   3  12   5         33.75         31.88         1.50 o
   4  12   5         32.79         32.54         1.59 o
   5  12   5          0.21          0.59         0.70 o
   6  12   5          2.14          1.00         0.69 o
   7  12   5         48.49         44.38         1.71 o
   8  12   5          1.63          1.33         0.81 o
   2  13   5          0.07          0.49         1.30 o
   3  13   5          6.01          4.41         1.79 o
   4  13   5         74.88         66.10         3.98 o
   5  13   5          1.01          0.49         0.90 o
   6  13   5          2.04          1.13         1.49 o
   7  13   5         19.02         16.32         1.44 o
   4  14   5         33.77         26.16         2.07 o
   5  14   5         18.25         17.81         1.78 o
   6  14   5         14.64         15.16         1.84 o
  -3  -9   6         66.22         76.61         2.65 o
  -2  -9   6         57.00         66.97         2.11 o
  -1  -9   6          0.56          0.80         0.86 o
   0  -9   6          9.27          9.42         1.19 o
   1  -9   6         11.34         10.61         1.20 o
   2  -9   6         92.21        104.97         3.05 o
  -4  -8   6         55.37         57.38         2.52 o
  -3  -8   6          0.01         -0.39         0.68 o
  -2  -8   6          0.18          0.15         0.68 o
  -1  -8   6         19.26         20.73         1.23 o
   0  -8   6         49.69         51.65         2.02 o
   1  -8   6         13.80         14.28         1.56 o
   2  -8   6          2.74          4.14         0.87 o
   3  -8   6          0.30          0.29         0.68 o
   4  -8   6         22.84         20.98         2.04 o
  -5  -7   6          2.41          3.84         0.82 o
  -4  -7   6         25.39         22.95         1.35 o
  -3  -7   6          2.33          1.33         0.68 o
  -2  -7   6        125.02        142.62         7.68 o
  -1  -7   6        299.09        309.35         5.46 o
   0  -7   6        201.55        205.58         5.14 o
   1  -7   6          8.56          6.64         0.80 o
   2  -7   6          9.88          8.86         0.85 o
   3  -7   6          3.80          5.64         0.80 o
   4  -7   6         21.13         24.18         1.27 o
   5  -7   6        183.43        192.37         3.92 o
  -6  -6   6         47.62         53.36         1.94 o
  -5  -6   6          0.27          0.26         0.69 o
  -4  -6   6          8.95         10.08         0.96 o
  -3  -6   6          8.13          7.77         1.35 o
  -2  -6   6          9.67          9.46         0.89 o
  -1  -6   6        104.28        101.09         2.21 o
   0  -6   6          3.18          1.87         0.54 o
   1  -6   6         10.50          8.43         0.80 o
   2  -6   6          0.28          0.46         0.55 o
   3  -6   6         23.60         26.29         1.28 o
   4  -6   6          0.02         -0.54         0.54 o
   5  -6   6          4.35          4.13         0.76 o
   6  -6   6          2.26          1.45         0.93 o
  -7  -5   6         26.36         31.93         1.57 o
  -6  -5   6          4.72          3.62         0.75 o
  -5  -5   6        151.95        146.60         2.88 o
  -4  -5   6          8.56          8.61         0.81 o
  -3  -5   6        296.95        311.63         4.34 o
  -2  -5   6        525.53        523.40         6.74 o
  -1  -5   6        131.38        132.54         2.11 o
   0  -5   6         47.76         49.13         1.45 o
   1  -5   6          0.76          1.51         0.47 o
   2  -5   6          6.73          4.97         0.59 o
   3  -5   6        106.63         99.83         2.53 o
   4  -5   6          2.76          2.27         0.63 o
   5  -5   6        223.83        224.65         4.25 o
   6  -5   6         85.07         87.56         2.31 o
   7  -5   6          1.43          2.08         0.96 o
  -7  -4   6          0.15          0.86         0.80 o
  -6  -4   6          0.61          1.86         0.66 o
  -5  -4   6        142.52        144.73         2.51 o
  -4  -4   6         13.44         11.84         0.72 o
  -3  -4   6          3.17          5.05         0.52 o
  -2  -4   6          2.26          2.64         0.45 o
  -1  -4   6          4.18          5.04         0.46 o
   0  -4   6         68.60         71.55         1.43 o
   1  -4   6         17.58         17.30         0.57 o
   2  -4   6         73.67         71.88         1.65 o
   3  -4   6         30.50         30.53         0.86 o
   4  -4   6        210.38        204.47         3.33 o
   5  -4   6        215.50        214.65         3.56 o
   6  -4   6        765.41        747.72        17.87 o
   7  -4   6         73.67         72.66         2.07 o
   8  -4   6         10.71         11.89         1.36 o
  -7  -3   6          0.01         -0.55         0.64 o
  -6  -3   6          0.00          1.03         0.56 o
  -5  -3   6         41.76         34.16         1.13 o
  -4  -3   6        250.39        235.45         3.45 o
  -3  -3   6        104.12         98.73         1.78 o
  -2  -3   6        148.08        142.05         2.23 o
  -1  -3   6        379.52        424.03         5.04 o
   0  -3   6        206.70        217.17         2.98 o
   1  -3   6         30.84         37.67         0.78 o
   2  -3   6        177.69        175.99         2.31 o
   3  -3   6        150.71        155.95         1.96 o
   4  -3   6        273.53        266.57         3.63 o
   5  -3   6          7.11          8.18         0.71 o
   6  -3   6         35.28         34.71         1.23 o
   7  -3   6          0.00         -0.36         0.65 o
   8  -3   6          0.90          1.68         0.63 o
  -7  -2   6         11.70         19.29         1.01 o
  -6  -2   6         24.24         26.61         1.08 o
  -5  -2   6          3.85          4.73         0.62 o
  -4  -2   6        215.61        218.15         3.25 o
  -3  -2   6          5.03          6.33         0.52 o
  -2  -2   6         74.82         70.46         1.36 o
  -1  -2   6        162.07        155.74         2.33 o
   0  -2   6          1.94          2.33         0.39 o
   1  -2   6        279.01        283.63         3.76 o
   2  -2   6         41.97         33.90         0.76 o
   3  -2   6         15.29         12.15         0.76 o
   4  -2   6          9.29         11.34         0.67 o
   5  -2   6        248.70        239.63         3.37 o
   6  -2   6        580.89        565.48         7.24 o
   7  -2   6          0.66          0.88         0.74 o
   8  -2   6         19.60         17.86         2.27 o
   9  -2   6          3.05          3.64         0.75 o
  -7  -1   6          3.56          3.90         0.79 o
  -6  -1   6         12.70          9.24         0.73 o
  -5  -1   6         52.75         62.65         1.48 o
  -4  -1   6          2.12          2.50         0.46 o
  -3  -1   6          5.98          4.96         0.48 o
  -2  -1   6        154.75        153.02         2.28 o
  -1  -1   6        104.43         94.50         1.58 o
   0  -1   6         80.42         90.29         1.48 o
   1  -1   6        714.18        703.30        12.62 o
   2  -1   6        118.60        118.55         1.69 o
   3  -1   6        213.17        227.62         2.87 o
   4  -1   6          4.43          3.98         0.40 o
   5  -1   6         30.84         25.90         0.80 o
   6  -1   6        259.51        256.90         4.43 o
   7  -1   6        188.86        194.74         3.20 o
   8  -1   6         17.79         15.06         0.94 o
   9  -1   6          9.51          6.29         0.78 o
  -8   0   6          1.32          3.64         0.88 o
  -7   0   6          1.08         -0.12         0.56 o
  -6   0   6         21.49         17.56         0.89 o
  -5   0   6        100.84        103.84         1.97 o
  -4   0   6         25.78         23.78         0.86 o
  -3   0   6         19.83         19.47         0.75 o
  -2   0   6          4.70          4.54         0.70 o
  -1   0   6        180.74        182.85         2.56 o
   0   0   6          4.10          4.53         0.41 o
   1   0   6         15.93         18.75         0.86 o
   2   0   6        360.48        408.18         4.77 o
   3   0   6       1365.53       1321.53        15.79 o
   4   0   6        387.70        393.88         5.06 o
   5   0   6        254.50        247.00         3.62 o
   6   0   6         13.43         12.53         0.80 o
   7   0   6        214.80        221.93         3.30 o
   8   0   6        313.83        314.41         5.34 o
   9   0   6          6.47          5.51         0.80 o
  10   0   6          0.54          1.80         0.89 o
  -7   1   6          6.36          7.47         0.95 o
  -6   1   6          2.00          0.93         0.50 o
  -5   1   6          3.08          1.67         0.49 o
  -4   1   6        268.45        248.87         3.54 o
  -3   1   6        132.93        133.90         2.10 o
  -2   1   6         44.63         44.76         0.98 o
  -1   1   6          2.26          8.19         0.52 o
   0   1   6        268.87        284.48         3.95 o
   1   1   6          4.20          1.79         0.37 o
   2   1   6        229.66        221.28         2.98 o
   3   1   6       1961.95       1841.43        21.83 o
   4   1   6       1492.22       1394.63        16.71 o
   5   1   6          3.68          2.93         0.43 o
   6   1   6        127.58        133.84         2.18 o
   7   1   6         19.59         19.94         1.11 o
   8   1   6          5.47          8.53         0.79 o
   9   1   6          4.98          3.40         0.70 o
  10   1   6          0.16          0.30         0.70 o
  -7   2   6          7.98          9.97         1.15 o
  -6   2   6          5.41          5.61         0.65 o
  -5   2   6         36.52         31.12         1.05 o
  -4   2   6          1.76          0.56         0.47 o
  -3   2   6         10.84          8.96         0.50 o
  -2   2   6          4.05          7.77         0.45 o
  -1   2   6        863.56        951.22        11.45 o
   0   2   6         11.87         12.36         0.55 o
   1   2   6          0.50          1.66         0.29 o
   2   2   6       1836.22       1740.79        19.06 o
   3   2   6        411.33        448.95         5.63 o
   4   2   6       1094.88       1183.87        14.23 o
   5   2   6         34.17         32.90         0.91 o
   6   2   6        298.56        291.45         4.40 o
   7   2   6         91.36         90.93         1.72 o
   8   2   6        254.97        242.39         3.64 o
   9   2   6          2.07          1.40         0.60 o
  10   2   6         10.93         10.74         0.87 o
  -7   3   6         20.35         25.82         2.18 o
  -6   3   6          4.04          5.01         0.74 o
  -5   3   6          0.02         -0.51         0.51 o
  -4   3   6        123.53        129.38         2.19 o
  -3   3   6          4.39          4.30         0.42 o
  -2   3   6        779.53        786.54         8.84 o
  -1   3   6        699.02        721.63         7.55 o
   0   3   6          3.89          6.41         0.32 o
   1   3   6        245.84        240.74         2.90 o
   2   3   6        501.71        523.10         5.58 o
   3   3   6         19.25         21.76         0.67 o
   4   3   6        581.41        605.03         7.51 o
   5   3   6         71.05         74.65         1.39 o
   6   3   6         26.46         26.59         1.27 o
   7   3   6        197.54        193.95         2.98 o
   8   3   6        218.88        217.53         3.34 o
   9   3   6          8.19          9.43         0.77 o
  10   3   6          0.94          0.38         0.64 o
  11   3   6          6.92          8.61         2.44 o
  -7   4   6          6.06          6.54         0.89 o
  -6   4   6         55.61         54.19         1.64 o
  -5   4   6        130.72        127.00         2.53 o
  -4   4   6        660.35        640.70         8.94 o
  -3   4   6         85.49         87.51         1.37 o
  -2   4   6         17.88         17.73         0.61 o
  -1   4   6        168.16        184.58         2.31 o
   0   4   6       1085.48       1124.96        12.32 o
   1   4   6        392.39        390.34         3.97 o
   2   4   6       1109.77       1172.40        12.10 o
   3   4   6        418.69        487.50         5.23 o
   4   4   6        145.68        159.02         2.95 o
   5   4   6          0.25          1.63         0.93 o
   6   4   6         38.71         42.12         1.28 o
   7   4   6          3.44          2.52         0.52 o
   8   4   6          0.12          0.17         0.53 o
   9   4   6        159.51        169.17         2.87 o
  10   4   6          1.72          1.06         0.66 o
  11   4   6         15.88         18.85         1.15 o
  -7   5   6         12.57         14.64         1.62 o
  -6   5   6          3.69          3.31         0.78 o
  -5   5   6          8.18          6.23         0.71 o
  -4   5   6         26.52         20.26         0.95 o
  -3   5   6        108.04        109.62         1.90 o
  -2   5   6          2.49          2.37         0.24 o
  -1   5   6         25.55         24.86         0.65 o
   0   5   6          0.82          3.10         0.34 o
   1   5   6        453.17        521.54         5.18 o
   2   5   6         15.96         18.53         0.49 o
   3   5   6         39.52         35.14         0.74 o
   4   5   6        317.27        334.57         4.12 o
   5   5   6         61.93         58.89         1.08 o
   6   5   6         35.44         36.94         1.11 o
   7   5   6          2.61          2.84         0.55 o
   8   5   6         10.10          9.85         0.73 o
   9   5   6         39.41         34.17         1.23 o
  10   5   6          2.49          3.62         0.71 o
  11   5   6         48.30         48.44         1.59 o
  -6   6   6         24.42         23.68         1.72 o
  -5   6   6         46.58         51.32         1.53 o
  -4   6   6        324.51        344.93         5.44 o
  -3   6   6         94.57         93.77         1.84 o
  -2   6   6          8.10          9.37         0.46 o
  -1   6   6        236.37        239.53         2.87 o
   0   6   6         79.72         90.70         1.41 o
   1   6   6        435.39        435.87         5.02 o
   2   6   6       1202.99       1241.41        12.75 o
   3   6   6          7.95          9.34         0.48 o
   4   6   6        225.56        250.44         3.74 o
   5   6   6         27.18         26.41         0.69 o
   6   6   6          3.91          3.20         0.41 o
   7   6   6         89.55         93.48         1.77 o
   8   6   6        226.28        240.77         3.60 o
   9   6   6         27.16         24.11         1.10 o
  10   6   6          9.10         10.45         0.88 o
  11   6   6          5.37          3.85         0.93 o
  -6   7   6         19.18         25.10         1.83 o
  -5   7   6          0.89          1.02         1.79 o
  -4   7   6        106.43        107.77         2.53 o
  -3   7   6        179.16        165.31         2.78 o
  -2   7   6        498.40        484.48         6.76 o
  -1   7   6         55.60         52.46         1.14 o
   0   7   6         52.71         55.29         1.00 o
   1   7   6          1.12          2.23         0.77 o
   2   7   6       1543.27       1570.29        18.66 o
   3   7   6        883.58        892.41        14.40 o
   4   7   6        229.95        220.69         3.29 o
   5   7   6         23.18         22.53         0.80 o
   6   7   6         34.83         32.33         0.82 o
   7   7   6          4.95          4.75         0.54 o
   8   7   6        220.53        235.91         3.54 o
   9   7   6         22.41         21.79         1.04 o
  10   7   6        259.54        269.08         4.63 o
  11   7   6          9.40          9.80         1.06 o
  -5   8   6         30.71         32.16         1.84 o
  -4   8   6          0.71         -0.54         0.75 o
  -3   8   6          0.26          1.36         0.63 o
  -2   8   6        122.07        113.21         2.39 o
  -1   8   6         15.07         16.93         0.87 o
   0   8   6        217.03        218.16         2.91 o
   1   8   6          9.45          8.91         0.55 o
   2   8   6          3.50          3.60         0.37 o
   3   8   6         49.44         47.36         0.95 o
   4   8   6        479.43        491.07         6.74 o
   5   8   6        142.89        147.93         2.51 o
   6   8   6        260.74        253.15         3.51 o
   7   8   6          6.90          4.38         0.54 o
   8   8   6         45.69         44.66         1.46 o
   9   8   6        178.63        180.20         3.35 o
  10   8   6          7.74          5.76         0.92 o
  -5   9   6          3.14          4.37         1.12 o
  -4   9   6        129.56        125.47         5.93 o
  -3   9   6         93.17         84.61         2.56 o
  -2   9   6          0.03         -0.11         0.55 o
  -1   9   6        256.64        248.40         4.28 o
   0   9   6        160.04        148.77         2.37 o
   1   9   6         37.11         36.16         0.96 o
   2   9   6         43.55         49.91         0.95 o
   3   9   6        153.17        155.39         2.36 o
   4   9   6         55.28         56.12         1.23 o
   5   9   6         85.84         89.79         1.79 o
   6   9   6        183.10        190.76         3.16 o
   7   9   6        116.23        121.46         2.37 o
   8   9   6         34.91         29.87         1.26 o
   9   9   6          4.59          4.42         0.95 o
  10   9   6         80.86         84.86         2.79 o
  -4  10   6         63.76         63.18         2.44 o
  -3  10   6        110.66        129.99         4.19 o
  -2  10   6        107.84        119.46         3.06 o
  -1  10   6          1.98          3.34         0.58 o
   0  10   6         37.17         40.50         1.21 o
   1  10   6        124.45        123.88         2.31 o
   2  10   6        302.62        293.38         4.85 o
   3  10   6        391.57        378.70         5.37 o
   4  10   6        271.28        259.68         4.34 o
   5  10   6          4.43          4.17         0.59 o
   6  10   6        227.33        243.73         8.56 o
   7  10   6        278.75        277.97         5.01 o
   8  10   6          0.05          0.78         0.76 o
   9  10   6         60.86         66.89         2.14 o
  10  10   6          8.52          8.80         1.17 o
  -3  11   6          0.05          0.71         0.87 o
  -2  11   6          0.46          0.24         0.92 o
  -1  11   6          5.64          4.10         0.81 o
   0  11   6         31.50         26.36         1.09 o
   1  11   6         14.15         14.45         1.08 o
   2  11   6          7.46          5.07         0.67 o
   3  11   6        117.79        110.96         2.30 o
   4  11   6          0.39          0.46         0.45 o
   5  11   6          1.07          0.03         0.59 o
   6  11   6         20.14         19.45         1.30 o
   7  11   6        103.40         99.95         2.49 o
   8  11   6         57.96         59.82         1.97 o
   9  11   6          0.56          0.72         0.85 o
  -2  12   6          0.20         -0.97         0.97 o
  -1  12   6          8.70          5.36         1.13 o
   0  12   6          1.23          1.82         0.86 o
   1  12   6         17.74         19.79         1.15 o
   2  12   6          6.35          9.23         0.76 o
   3  12   6         20.11         20.25         1.63 o
   4  12   6         17.25         17.43         1.28 o
   5  12   6          0.47          1.11         0.86 o
   6  12   6         11.06         10.88         0.99 o
   7  12   6         16.61         13.82         1.57 o
   8  12   6          8.23          5.64         0.94 o
   9  12   6         24.51         21.87         2.01 o
   1  13   6         13.20         13.16         1.79 o
   2  13   6          0.41         -0.05         0.86 o
   3  13   6         87.24         74.62         2.28 o
   4  13   6         10.70          8.93         1.15 o
   5  13   6          0.68          0.65         1.03 o
   6  13   6         78.54         74.01         2.53 o
   7  13   6         34.19         29.57         1.75 o
   8  13   6          1.55          2.35         1.12 o
   3  14   6          8.41          5.69         1.62 o
   4  14   6          0.11          0.07         1.09 o
   5  14   6          0.82          1.24         1.20 o
   6  14   6          7.13          6.49         1.43 o
  -3  -8   7          6.31          4.04         0.93 o
  -2  -8   7          3.25          3.75         0.89 o
  -1  -8   7         17.77         17.98         1.23 o
   0  -8   7         53.85         53.65         2.20 o
   1  -8   7          1.56          0.80         0.83 o
   2  -8   7          8.14         10.79         1.13 o
   3  -8   7          3.92          4.81         0.97 o
  -4  -7   7          7.89          6.36         0.96 o
  -3  -7   7         23.31         23.20         1.40 o
  -2  -7   7        116.91        121.63         2.88 o
  -1  -7   7          6.35          5.36         0.81 o
   0  -7   7         10.44         12.35         1.04 o
   1  -7   7        287.48        287.60         7.44 o
   2  -7   7         22.65         20.90         1.45 o
   3  -7   7         59.09         68.21         2.01 o
   4  -7   7          8.30          6.77         0.93 o
  -5  -6   7         30.67         28.36         1.53 o
  -4  -6   7        151.73        154.56         3.43 o
  -3  -6   7          5.38          4.98         0.85 o
  -2  -6   7         40.10         44.01         1.64 o
  -1  -6   7          2.50          3.06         1.09 o
   0  -6   7          6.97          6.90         0.82 o
   1  -6   7          2.57          1.90         0.56 o
   2  -6   7         92.25        104.13         2.48 o
   3  -6   7          3.28          3.33         0.72 o
   4  -6   7         15.77         19.16         1.45 o
   5  -6   7         27.03         26.47         1.45 o
   6  -6   7          5.29          4.23         0.94 o
  -6  -5   7          0.00          0.20         0.68 o
  -5  -5   7          1.32          1.65         0.64 o
  -4  -5   7          6.53          8.27         0.93 o
  -3  -5   7          1.62          0.86         0.65 o
  -2  -5   7          7.24          6.37         1.13 o
  -1  -5   7         47.86         48.10         1.39 o
   0  -5   7         66.57         71.12         2.20 o
   1  -5   7          2.47          4.64         0.62 o
   2  -5   7        310.82        298.34         4.58 o
   3  -5   7         25.57         25.62         1.29 o
   4  -5   7         84.33         81.35         2.35 o
   5  -5   7         10.01          8.24         0.92 o
   6  -5   7         21.74         24.52         1.32 o
   7  -5   7          3.81          5.63         1.22 o
  -6  -4   7          0.31          0.94         0.66 o
  -5  -4   7          2.98          4.15         0.75 o
  -4  -4   7          2.01          1.43         0.50 o
  -3  -4   7         71.01         70.82         1.50 o
  -2  -4   7          0.06          0.09         0.44 o
  -1  -4   7         54.72         55.73         1.27 o
   0  -4   7          8.50          8.51         0.57 o
   1  -4   7         22.80         20.30         0.70 o
   2  -4   7         90.24         88.31         1.85 o
   3  -4   7          0.52          0.76         0.71 o
   4  -4   7          0.00         -0.56         0.56 o
   5  -4   7        148.45        141.61         3.87 o
   6  -4   7         44.54         46.25         1.71 o
   7  -4   7        102.02        109.17         2.70 o
  -7  -3   7          5.49          7.65         0.94 o
  -6  -3   7         35.94         31.82         1.21 o
  -5  -3   7          6.32          7.12         0.70 o
  -4  -3   7        148.97        141.27         2.43 o
  -3  -3   7         41.04         35.02         1.05 o
  -2  -3   7         55.19         54.00         1.25 o
  -1  -3   7          0.01          0.38         0.41 o
   0  -3   7        133.87        139.24         2.75 o
   1  -3   7         34.76         36.47         0.82 o
   2  -3   7         21.34         24.12         0.81 o
   3  -3   7          6.88          6.44         0.51 o
   4  -3   7         67.87         63.29         1.61 o
   5  -3   7          4.73          4.96         0.63 o
   6  -3   7         27.76         27.65         1.15 o
   7  -3   7          5.45          5.67         1.28 o
   8  -3   7          2.69          1.90         0.76 o
  -7  -2   7          1.97          1.97         0.70 o
  -6  -2   7         22.91         27.21         1.14 o
  -5  -2   7        153.98        136.92         2.44 o
  -4  -2   7        202.50        199.70         3.22 o
  -3  -2   7         50.90         49.19         1.22 o
  -2  -2   7         12.62         14.43         0.74 o
  -1  -2   7        231.49        234.80         3.31 o
   0  -2   7        115.64        120.46         1.93 o
   1  -2   7          1.32          0.67         0.31 o
   2  -2   7         18.89         17.32         0.69 o
   3  -2   7         19.41         14.42         0.71 o
   4  -2   7          5.08          4.17         0.45 o
   5  -2   7        232.40        219.15         3.17 o
   6  -2   7        253.55        240.22         3.93 o
   7  -2   7         58.31         60.80         1.63 o
   8  -2   7         31.71         32.09         1.32 o
   9  -2   7         10.10         14.25         1.07 o
  -7  -1   7          0.31          0.95         0.65 o
  -6  -1   7         11.85         12.12         0.85 o
  -5  -1   7          6.48          4.81         0.61 o
  -4  -1   7        394.90        356.18         4.90 o
  -3  -1   7          0.62          1.62         0.45 o
  -2  -1   7        219.45        207.00         3.01 o
  -1  -1   7        139.41        153.05         2.33 o
   0  -1   7         84.10         94.97         1.59 o
   1  -1   7          1.04          1.15         0.37 o
   2  -1   7        429.12        418.22         5.38 o
   3  -1   7         23.86         24.91         1.25 o
   4  -1   7         20.36         23.08         1.07 o
   5  -1   7         17.51         19.36         0.97 o
   6  -1   7         54.95         57.49         1.30 o
   7  -1   7          4.20          6.13         0.71 o
   8  -1   7          0.02         -0.58         0.58 o
   9  -1   7          8.46          9.27         0.89 o
  -7   0   7         32.77         49.84         1.74 o
  -6   0   7          0.12          1.43         0.58 o
  -5   0   7         63.31         61.23         1.47 o
  -4   0   7         25.20         22.58         0.96 o
  -3   0   7         28.28         28.49         0.91 o
  -2   0   7         25.69         25.08         0.81 o
  -1   0   7        436.70        472.49         6.02 o
   0   0   7        318.40        320.28         4.21 o
   1   0   7        600.99        631.27         7.82 o
   2   0   7        221.96        235.25         3.21 o
   3   0   7        363.82        376.86         4.88 o
   4   0   7         83.36         89.06         1.72 o
   5   0   7         49.74         49.02         2.49 o
   6   0   7         19.46         18.91         0.79 o
   7   0   7         33.55         34.47         1.07 o
   8   0   7          7.04          5.84         0.65 o
   9   0   7         35.07         37.52         1.71 o
  10   0   7         63.88         79.54         2.98 o
  -7   1   7          0.64          1.59         0.75 o
  -6   1   7          1.97          0.49         0.53 o
  -5   1   7          2.58          3.62         0.55 o
  -4   1   7        250.20        244.07         3.57 o
  -3   1   7         12.00         14.33         0.68 o
  -2   1   7         75.07         76.70         1.42 o
  -1   1   7         14.71         15.96         0.62 o
   0   1   7          4.56          3.58         0.42 o
   1   1   7          0.46          0.99         0.31 o
   2   1   7         17.62         16.36         0.70 o
   3   1   7        142.59        160.90         2.36 o
   4   1   7        648.84        678.41         8.43 o
   5   1   7         10.31          8.23         0.55 o
   6   1   7         98.79         98.39         1.77 o
   7   1   7        164.92        171.91         2.75 o
   8   1   7         13.70         10.71         0.77 o
   9   1   7         11.52          7.76         0.73 o
  10   1   7         18.58         20.57         1.40 o
  -7   2   7          0.01          0.70         0.73 o
  -6   2   7          1.03          0.59         0.66 o
  -5   2   7         44.49         48.23         1.30 o
  -4   2   7         77.71         77.57         1.58 o
  -3   2   7         37.60         37.76         1.02 o
  -2   2   7          4.76          6.00         0.44 o
  -1   2   7         18.64         20.96         0.66 o
   0   2   7        334.36        364.59         4.67 o
   1   2   7        345.16        346.37         4.46 o
   2   2   7         13.96         21.37         0.70 o
   3   2   7         37.38         41.56         1.40 o
   4   2   7       1250.44       1233.62        14.85 o
   5   2   7        895.29        875.50        10.74 o
   6   2   7          9.45          9.80         0.64 o
   7   2   7        123.95        125.55         2.20 o
   8   2   7          3.93          3.46         0.67 o
   9   2   7         12.14         11.14         0.82 o
  10   2   7          0.01          0.78         0.67 o
  -7   3   7          0.58          2.09         0.88 o
  -6   3   7          0.20          0.25         0.62 o
  -5   3   7          9.09          9.64         0.83 o
  -4   3   7        168.46        158.77         2.54 o
  -3   3   7        527.55        510.30         6.54 o
  -2   3   7        127.62        120.27         1.90 o
  -1   3   7         19.56         17.40         0.74 o
   0   3   7         13.84         12.14         0.71 o
   1   3   7        395.79        424.87         4.91 o
   2   3   7        326.69        340.08         4.54 o
   3   3   7        339.82        351.63         4.53 o
   4   3   7          5.24          8.17         0.50 o
   5   3   7        141.38        135.03         2.13 o
   6   3   7         16.82         19.92         1.87 o
   7   3   7         76.09         77.00         1.62 o
   8   3   7         56.90         48.89         1.51 o
   9   3   7         16.58         13.89         0.88 o
  10   3   7          8.04          8.51         0.82 o
  -6   4   7          9.17          7.85         0.83 o
  -5   4   7          2.34          0.67         0.58 o
  -4   4   7         33.22         34.15         1.02 o
  -3   4   7         35.69         39.69         1.01 o
  -2   4   7        286.90        271.35         3.65 o
  -1   4   7         25.60         32.30         0.70 o
   0   4   7          1.58          2.51         0.25 o
   1   4   7         40.70         48.13         0.94 o
   2   4   7          0.59          0.34         0.28 o
   3   4   7        268.74        279.37         3.40 o
   4   4   7        108.46        122.88         1.92 o
   5   4   7        105.27        103.83         1.75 o
   6   4   7          9.82          9.70         0.63 o
   7   4   7        117.30        118.96         2.33 o
   8   4   7          4.20          3.57         0.64 o
   9   4   7         12.99          9.48         0.86 o
  10   4   7         24.13         28.40         1.59 o
  11   4   7          0.99          2.99         1.01 o
  -6   5   7          1.99          2.39         0.85 o
  -5   5   7          2.39          1.18         0.59 o
  -4   5   7         17.07         14.13         0.89 o
  -3   5   7        237.85        229.12         3.24 o
  -2   5   7         15.51         16.01         0.62 o
  -1   5   7        151.95        162.20         1.95 o
   0   5   7          3.54          4.20         0.26 o
   1   5   7        275.10        289.35         4.48 o
   2   5   7         28.66         27.53         0.60 o
   3   5   7         17.72         18.46         0.57 o
   4   5   7         40.85         38.46         0.84 o
   5   5   7        447.70        460.11         5.91 o
   6   5   7        582.84        578.31         8.09 o
   7   5   7        136.14        135.68         2.30 o
   8   5   7        333.84        329.74         4.66 o
   9   5   7         68.86         64.94         1.63 o
  10   5   7          0.01         -0.59         0.59 o
  11   5   7         33.53         38.73         1.68 o
  -6   6   7          2.38          3.16         1.05 o
  -5   6   7          2.20          3.19         0.82 o
  -4   6   7        153.77        147.69         2.71 o
  -3   6   7          0.03         -0.09         0.49 o
  -2   6   7          9.60          7.45         0.42 o
  -1   6   7        124.40        126.85         1.71 o
   0   6   7        145.71        166.10         2.35 o
   1   6   7         29.52         36.02         0.93 o
   2   6   7         20.85         28.64         0.57 o
   3   6   7        361.41        378.96         4.14 o
   4   6   7        694.79        753.33         8.14 o
   5   6   7        504.72        545.25         6.84 o
   6   6   7         77.98         84.29         1.60 o
   7   6   7          4.84          6.23         0.77 o
   8   6   7          4.79          5.52         0.75 o
   9   6   7          0.61         -0.54         0.54 o
  10   6   7         14.13         15.87         1.05 o
  11   6   7         20.75         25.45         1.73 o
  -5   7   7         10.22         13.02         1.15 o
  -4   7   7          0.01         -0.63         0.63 o
  -3   7   7          2.72          2.14         0.64 o
  -2   7   7         14.96         15.03         0.71 o
  -1   7   7         97.03         97.42         1.76 o
   0   7   7          1.05          1.14         0.30 o
   1   7   7        293.58        317.85         4.54 o
   2   7   7        391.86        411.13         5.20 o
   3   7   7         47.71         53.47         0.84 o
   4   7   7         32.95         36.05         0.66 o
   5   7   7        211.81        207.04         4.26 o
   6   7   7        376.70        385.21         7.07 o
   7   7   7          0.03         -0.43         0.43 o
   8   7   7          0.43          0.98         0.56 o
   9   7   7         19.85         19.50         0.98 o
  10   7   7          1.05          1.14         0.81 o
  11   7   7         78.20         87.89         4.09 o
  -5   8   7         83.14         89.82         3.73 o
  -4   8   7          4.97          5.95         0.86 o
  -3   8   7         10.09          8.81         0.85 o
  -2   8   7        206.94        191.35         3.57 o
  -1   8   7         40.45         32.63         1.13 o
   0   8   7         15.33         17.45         0.71 o
   1   8   7         95.89         98.25         1.76 o
   2   8   7         32.55         27.19         0.74 o
   3   8   7          0.10          0.48         0.25 o
   4   8   7          8.04          8.01         0.61 o
   5   8   7         80.40         87.70         1.76 o
   6   8   7        145.93        144.46         2.26 o
   7   8   7          0.01          0.28         0.57 o
   8   8   7          0.62          1.57         0.66 o
   9   8   7        262.66        274.82         4.60 o
  10   8   7         58.36         60.88         2.29 o
  -4   9   7         23.46         31.11         1.81 o
  -3   9   7          0.02          0.26         0.66 o
  -2   9   7          1.54          1.24         0.77 o
  -1   9   7        284.85        271.27         5.14 o
   0   9   7         87.28         86.20         3.17 o
   1   9   7         15.37         16.32         1.52 o
   2   9   7          1.02          3.76         1.08 o
   3   9   7         47.15         39.20         0.94 o
   4   9   7          8.66          6.99         0.57 o
   5   9   7        105.37        104.89         2.44 o
   6   9   7        317.07        314.45         4.78 o
   7   9   7          1.97          5.39         0.69 o
   8   9   7        102.63        109.72         2.35 o
   9   9   7         65.15         58.62         1.72 o
  10   9   7         16.03         19.23         1.40 o
  -4  10   7          0.52          0.24         1.15 o
  -3  10   7         62.99         61.99         2.31 o
  -2  10   7          8.19          9.30         0.82 o
  -1  10   7         54.57         56.67         2.12 o
   0  10   7          1.44          1.36         0.52 o
   1  10   7        186.96        192.77         3.30 o
   2  10   7         73.51         68.42         1.41 o
   3  10   7        140.56        127.82         2.55 o
   4  10   7         20.87         21.21         0.88 o
   5  10   7          0.33          1.18         0.53 o
   6  10   7        183.37        186.49         3.14 o
   7  10   7          2.69          1.96         0.71 o
   8  10   7         98.76         92.67         2.43 o
   9  10   7         57.71         57.97         1.99 o
  10  10   7        244.89        265.44         5.89 o
  -3  11   7          3.03          1.87         1.15 o
  -2  11   7          0.18         -0.54         0.75 o
  -1  11   7         31.86         31.22         1.38 o
   0  11   7         81.11         85.89         2.15 o
   1  11   7         68.93         75.05         2.83 o
   2  11   7        239.23        241.47         4.16 o
   3  11   7        221.39        214.65         3.79 o
   4  11   7          1.07          2.16         0.65 o
   5  11   7         13.09         14.33         0.92 o
   6  11   7         24.49         23.88         1.22 o
   7  11   7        105.35        110.38         4.10 o
   8  11   7         38.55         37.72         1.61 o
   9  11   7         20.24         17.34         1.28 o
  -2  12   7          0.33          0.81         1.46 o
  -1  12   7          2.04          1.81         1.06 o
   0  12   7         28.66         22.17         1.61 o
   1  12   7        160.67        153.07         3.43 o
   2  12   7          5.48          4.51         0.79 o
   3  12   7        338.66        305.63         5.13 o
   4  12   7         10.12          9.27         1.05 o
   5  12   7          0.65          1.05         0.88 o
   6  12   7        181.31        177.70         4.22 o
   7  12   7          4.74          6.22         1.12 o
   8  12   7         26.06         25.06         1.43 o
   9  12   7         70.82         73.85         2.31 o
   0  13   7         35.62         41.24         2.24 o
   1  13   7          0.48          2.76         1.46 o
   2  13   7          6.39          4.84         1.30 o
   3  13   7         12.71         12.66         1.43 o
   4  13   7          6.11          5.43         1.02 o
   5  13   7          9.79          7.66         1.12 o
   6  13   7          7.46          6.09         1.38 o
   7  13   7          7.92          6.50         1.21 o
   8  13   7          3.09          1.35         1.06 o
   3  14   7         10.02         11.16         1.38 o
   4  14   7         29.34         32.39         2.12 o
   5  14   7          0.74          1.73         0.97 o
   6  14   7         13.22         14.27         1.40 o
  -3  -7   8          0.00         -0.70         0.72 o
  -2  -7   8          9.42         10.42         1.29 o
  -1  -7   8        110.56        111.31         3.03 o
   0  -7   8        201.07        204.24         4.80 o
   1  -7   8         73.82         64.13         2.36 o
   2  -7   8         91.44        107.77         3.06 o
   3  -7   8          6.18          7.37         1.48 o
  -4  -6   8         14.49         18.53         1.33 o
  -3  -6   8          4.37          3.08         0.82 o
  -2  -6   8          9.34          9.89         1.01 o
  -1  -6   8         28.63         28.39         1.45 o
   0  -6   8         75.68         77.57         2.18 o
   1  -6   8          5.26          3.67         0.76 o
   2  -6   8         10.64         14.49         1.06 o
   3  -6   8          8.58          7.68         0.90 o
   4  -6   8          4.78          7.00         0.89 o
   5  -6   8         38.97         41.10         1.70 o
  -5  -5   8          9.01         14.47         1.22 o
  -4  -5   8          1.23          0.72         0.76 o
  -3  -5   8          2.68          1.98         0.93 o
  -2  -5   8         14.14         13.91         1.05 o
  -1  -5   8        165.63        168.71         3.87 o
   0  -5   8        130.97        128.94         2.52 o
   1  -5   8        190.84        180.15         3.80 o
   2  -5   8        225.67        228.80         3.78 o
   3  -5   8          0.56          1.14         0.62 o
   4  -5   8         16.46         17.58         1.38 o
   5  -5   8          0.01          0.30         0.65 o
   6  -5   8         23.15         22.37         1.35 o
  -5  -4   8          0.02          0.39         0.66 o
  -4  -4   8          1.27          1.43         0.63 o
  -3  -4   8          0.03         -0.12         0.51 o
  -2  -4   8         23.77         25.33         1.20 o
  -1  -4   8        202.79        209.68         3.54 o
   0  -4   8        175.23        170.51         3.03 o
   1  -4   8        247.06        244.73         3.96 o
   2  -4   8         66.91         61.91         1.57 o
   3  -4   8         56.63         56.86         1.69 o
   4  -4   8        134.28        132.09         3.14 o
   5  -4   8         39.35         35.20         1.47 o
   6  -4   8         11.74          7.10         1.03 o
   7  -4   8          5.27          7.30         0.95 o
  -6  -3   8          7.13          7.65         0.93 o
  -5  -3   8          0.42          1.07         0.58 o
  -4  -3   8         21.49         22.00         1.00 o
  -3  -3   8         10.53          8.16         0.68 o
  -2  -3   8         23.26         22.31         1.48 o
  -1  -3   8          0.28         -0.07         0.45 o
   0  -3   8         72.90         69.71         1.82 o
   1  -3   8         87.14         91.52         1.66 o
   2  -3   8        279.73        286.41         3.94 o
   3  -3   8         22.80         26.53         0.88 o
   4  -3   8         15.07         15.43         0.82 o
   5  -3   8         11.75         10.61         0.95 o
   6  -3   8          0.00          0.03         0.77 o
   7  -3   8          0.03          0.47         0.73 o
   8  -3   8         21.93         23.35         1.36 o
  -6  -2   8          3.84          3.59         0.69 o
  -5  -2   8          1.43          2.45         0.59 o
  -4  -2   8          3.22          1.53         0.53 o
  -3  -2   8         65.08         61.90         1.45 o
  -2  -2   8        179.13        171.99         2.71 o
  -1  -2   8        161.33        163.78         2.56 o
   0  -2   8        258.83        262.31         3.69 o
   1  -2   8         16.17         15.59         0.98 o
   2  -2   8         49.21         46.56         1.11 o
   3  -2   8         11.94         10.39         0.60 o
   4  -2   8        186.73        185.56         3.29 o
   5  -2   8          9.34          9.27         0.69 o
   6  -2   8          2.58          1.59         0.60 o
   7  -2   8         22.89         18.71         1.02 o
   8  -2   8          5.04          3.91         0.83 o
  -6  -1   8          0.07          0.18         0.56 o
  -5  -1   8          0.45         -0.34         0.49 o
  -4  -1   8          2.43          3.91         0.66 o
  -3  -1   8        394.15        405.31         5.48 o
  -2  -1   8         25.19         22.47         0.87 o
  -1  -1   8        154.77        162.86         2.52 o
   0  -1   8        306.40        309.20         4.93 o
   1  -1   8        229.86        225.55         3.18 o
   2  -1   8        255.06        248.47         3.45 o
   3  -1   8          3.92          4.59         0.47 o
   4  -1   8         16.97         15.79         0.72 o
   5  -1   8        142.51        140.04         2.28 o
   6  -1   8        174.32        165.46         2.88 o
   7  -1   8        172.78        170.15         3.11 o
   8  -1   8         35.55         32.80         1.50 o
   9  -1   8          2.33          0.92         0.70 o
  -6   0   8          3.19          3.13         0.64 o
  -5   0   8         29.45         26.31         1.20 o
  -4   0   8         17.19         19.96         0.91 o
  -3   0   8          0.10          1.17         0.48 o
  -2   0   8        184.82        170.89         2.64 o
  -1   0   8         72.17         78.67         1.49 o
   0   0   8        202.88        195.55         2.84 o
   1   0   8         51.67         47.05         1.18 o
   2   0   8         63.14         63.24         1.25 o
   3   0   8        197.80        195.00         2.82 o
   4   0   8         63.52         70.01         1.40 o
   5   0   8        104.93        103.96         1.83 o
   6   0   8          8.46         14.10         0.76 o
   7   0   8          6.44          7.17         0.65 o
   8   0   8          9.80         10.54         0.88 o
   9   0   8         60.99         65.82         1.87 o
  -6   1   8          0.63          0.13         0.53 o
  -5   1   8          3.48          3.60         0.61 o
  -4   1   8        108.93         99.58         1.91 o
  -3   1   8        265.41        249.09         3.59 o
  -2   1   8         11.89         12.78         0.67 o
  -1   1   8         94.79         97.76         1.69 o
   0   1   8         42.67         39.34         1.28 o
   1   1   8         81.38         78.79         1.43 o
   2   1   8          3.71          2.39         0.39 o
   3   1   8         41.91         36.39         1.06 o
   4   1   8        494.54        476.61         6.13 o
   5   1   8         91.81         96.54         1.76 o
   6   1   8        202.20        193.83         2.94 o
   7   1   8        271.60        252.99         3.71 o
   8   1   8         11.26         10.71         0.76 o
   9   1   8         52.38         51.63         1.66 o
  10   1   8          0.04         -0.37         0.72 o
  -6   2   8         28.50         37.65         1.50 o
  -5   2   8          3.18          1.70         0.53 o
  -4   2   8         11.01          9.24         0.75 o
  -3   2   8         33.15         39.28         1.25 o
  -2   2   8        207.23        211.87         3.05 o
  -1   2   8          0.13          0.43         0.35 o
   0   2   8        233.65        225.23         3.14 o
   1   2   8        116.49        117.35         1.84 o
   2   2   8          0.44         -0.16         0.30 o
   3   2   8        332.08        354.85         4.64 o
   4   2   8          0.74          1.00         0.38 o
   5   2   8        438.32        437.02         5.70 o
   6   2   8         48.10         48.40         1.25 o
   7   2   8        442.28        415.74         5.59 o
   8   2   8          4.53          4.16         0.63 o
   9   2   8          1.67          1.39         0.57 o
  10   2   8         46.57         57.73         1.82 o
  -6   3   8         10.08         11.85         0.97 o
  -5   3   8         16.85         16.02         1.02 o
  -4   3   8         44.64         38.67         1.16 o
  -3   3   8        156.39        146.60         2.37 o
  -2   3   8          0.22          0.32         0.35 o
  -1   3   8          1.59          3.02         0.54 o
   0   3   8         12.45         14.24         0.59 o
   1   3   8        205.58        200.81         3.13 o
   2   3   8         82.68         79.75         1.39 o
   3   3   8         58.32         61.49         1.20 o
   4   3   8         13.12          7.88         0.61 o
   5   3   8        415.68        414.81         5.42 o
   6   3   8         25.44         28.03         1.61 o
   7   3   8         11.27         10.97         0.76 o
   8   3   8        290.05        304.57         4.41 o
   9   3   8         89.20         88.92         1.91 o
  10   3   8         12.27         16.77         1.08 o
  -6   4   8          1.13          1.90         0.72 o
  -5   4   8         36.95         37.21         1.66 o
  -4   4   8         18.46         14.72         0.95 o
  -3   4   8         18.44         17.55         0.78 o
  -2   4   8         23.94         22.42         0.76 o
  -1   4   8          2.63          2.15         0.35 o
   0   4   8        166.50        188.08         3.72 o
   1   4   8        910.36        944.04        10.66 o
   2   4   8        108.36         91.14         1.38 o
   3   4   8        155.39        165.76         2.40 o
   4   4   8          6.90          5.59         0.47 o
   5   4   8         20.15         20.31         0.80 o
   6   4   8         52.06         49.72         1.23 o
   7   4   8        170.14        166.61         2.70 o
   8   4   8        107.77        103.80         2.03 o
   9   4   8          6.21          5.27         0.75 o
  10   4   8          1.22          1.10         0.79 o
  -6   5   8          2.04          3.04         0.93 o
  -5   5   8          1.38         -0.01         0.70 o
  -4   5   8         10.44          9.26         0.80 o
  -3   5   8        118.01        116.89         1.99 o
  -2   5   8         16.20         16.39         0.75 o
  -1   5   8        146.94        149.77         2.06 o
   0   5   8        185.28        191.60         3.57 o
   1   5   8        152.56        162.00         2.11 o
   2   5   8         16.39         19.98         0.58 o
   3   5   8          0.89          1.60         0.28 o
   4   5   8        212.55        232.23         3.21 o
   5   5   8        160.06        165.71         2.49 o
   6   5   8        155.62        152.00         2.43 o
   7   5   8        236.86        241.22         3.57 o
   8   5   8         74.47         67.84         1.81 o
   9   5   8          0.10         -0.32         0.62 o
  10   5   8         10.24          7.32         0.89 o
  -5   6   8          0.33          0.58         0.72 o
  -4   6   8         36.74         32.16         1.44 o
  -3   6   8          6.05          6.15         0.65 o
  -2   6   8         84.34         84.47         1.50 o
  -1   6   8         11.24         12.57         0.57 o
   0   6   8         38.48         38.65         1.11 o
   1   6   8        219.28        217.65         2.69 o
   2   6   8         90.16         94.15         1.35 o
   3   6   8         11.51         14.95         0.55 o
   4   6   8        120.40        130.92         2.02 o
   5   6   8         11.55         11.43         0.54 o
   6   6   8         17.43         17.50         1.04 o
   7   6   8        102.45        112.28         2.04 o
   8   6   8         49.44         54.63         2.64 o
   9   6   8          4.85          4.83         0.74 o
  10   6   8         18.78         18.09         1.17 o
  -5   7   8         39.77         39.00         1.74 o
  -4   7   8          0.92          1.37         0.76 o
  -3   7   8          0.01          0.16         0.64 o
  -2   7   8         10.62         11.28         0.87 o
  -1   7   8        156.37        153.52         2.52 o
   0   7   8         89.23         96.22         1.76 o
   1   7   8        134.62        143.04         2.37 o
   2   7   8         11.74         13.21         0.85 o
   3   7   8        193.90        223.46         2.60 o
   4   7   8         62.44         66.87         1.03 o
   5   7   8          4.13          5.03         0.48 o
   6   7   8        153.28        158.78         2.49 o
   7   7   8         58.53         57.74         1.50 o
   8   7   8          2.21          4.25         0.62 o
   9   7   8         38.15         35.67         1.27 o
  10   7   8          2.55          1.15         0.78 o
  -4   8   8          4.13          3.22         1.46 o
  -3   8   8          5.78          8.04         0.89 o
  -2   8   8        129.84        146.29         3.02 o
  -1   8   8          3.02          4.34         0.66 o
   0   8   8        315.80        324.74         5.56 o
   1   8   8        556.25        562.57         7.74 o
   2   8   8          8.56         12.58         0.85 o
   3   8   8         36.39         39.09         0.78 o
   4   8   8        403.16        427.46         5.38 o
   5   8   8        498.78        511.82         6.77 o
   6   8   8         59.24         62.84         1.30 o
   7   8   8        268.49        289.75         5.09 o
   8   8   8        114.29        118.36         2.46 o
   9   8   8          1.11          0.76         0.72 o
  10   8   8          8.13          7.53         0.96 o
  -4   9   8          1.21          1.42         1.00 o
  -3   9   8         42.26         37.99         1.58 o
  -2   9   8          0.32          0.21         0.61 o
  -1   9   8          0.54          0.94         0.59 o
   0   9   8        263.71        262.85         4.51 o
   1   9   8         32.85         34.10         1.09 o
   2   9   8          1.27          1.80         0.42 o
   3   9   8         20.88         20.69         0.75 o
   4   9   8          6.30          7.82         0.90 o
   5   9   8        222.42        214.66         3.39 o
   6   9   8         15.19         13.52         0.84 o
   7   9   8         53.31         52.25         1.52 o
   8   9   8         13.33         17.43         1.05 o
   9   9   8         26.10         24.81         1.25 o
  10   9   8         18.41         21.99         1.29 o
  -3  10   8          3.65          3.49         0.93 o
  -2  10   8          1.15          2.00         0.67 o
  -1  10   8         11.32         11.45         0.89 o
   0  10   8          0.54          1.04         0.59 o
   1  10   8        218.67        216.62         3.33 o
   2  10   8         13.36         11.76         0.83 o
   3  10   8        779.52        770.92        12.17 o
   4  10   8         58.37         59.12         1.64 o
   5  10   8         13.25         13.28         0.78 o
   6  10   8         57.90         56.83         2.73 o
   7  10   8          0.04         -0.67         0.67 o
   8  10   8          6.84          8.90         0.86 o
   9  10   8         14.12         15.86         1.29 o
  10  10   8         42.95         43.32         2.56 o
  -2  11   8          9.32          7.35         1.05 o
  -1  11   8          1.02          1.21         0.61 o
   0  11   8         78.90         83.35         2.37 o
   1  11   8         35.35         37.54         1.76 o
   2  11   8         63.65         58.39         1.57 o
   3  11   8          0.20          1.06         0.62 o
   4  11   8        112.64        104.07         2.58 o
   5  11   8        216.51        207.18         3.87 o
   6  11   8        189.94        183.18         3.61 o
   7  11   8         29.26         30.12         1.39 o
   8  11   8         20.33         23.80         1.35 o
   9  11   8         58.56         63.44         2.16 o
  -1  12   8          4.90          4.47         1.15 o
   0  12   8          0.01          0.00         0.68 o
   1  12   8          0.52          1.90         0.89 o
   2  12   8          1.15          0.48         0.67 o
   3  12   8         53.41         52.50         1.57 o
   4  12   8         42.56         36.29         1.37 o
   5  12   8         70.15         65.78         2.28 o
   6  12   8          3.97          3.75         1.25 o
   7  12   8        116.46        111.50         3.91 o
   8  12   8          6.32          7.15         1.19 o
   9  12   8         41.24         44.72         2.22 o
   0  13   8         28.51         31.28         2.76 o
   1  13   8         20.77         22.90         1.45 o
   2  13   8         10.47          9.63         1.00 o
   3  13   8         25.18         32.43         2.06 o
   4  13   8         91.88        103.20         3.25 o
   5  13   8          2.18          1.72         0.93 o
   6  13   8         11.56         11.82         1.31 o
   7  13   8          2.29          3.05         1.32 o
   8  13   8          0.45          1.43         1.10 o
   2  14   8         12.18          8.29         1.79 o
   3  14   8          0.37         -0.73         1.03 o
   4  14   8         12.79         12.11         1.49 o
   5  14   8         25.32         25.69         1.65 o
   6  14   8          0.26          0.90         0.99 o
  -2  -6   9          0.83          0.89         0.84 o
  -1  -6   9         29.79         30.48         1.52 o
   0  -6   9          3.15          5.99         0.92 o
   1  -6   9          5.67          3.74         1.11 o
   2  -6   9          1.93          3.00         0.97 o
   3  -6   9          0.05         -0.08         0.77 o
  -3  -5   9          5.10          5.65         0.92 o
  -2  -5   9         39.64         36.66         1.63 o
  -1  -5   9         20.52         23.10         1.35 o
   0  -5   9         16.57         15.86         1.00 o
   1  -5   9        229.48        243.90         5.23 o
   2  -5   9          0.08          1.10         0.66 o
   3  -5   9          0.00         -0.20         0.64 o
   4  -5   9         11.85          8.73         1.00 o
   5  -5   9          1.19          0.85         0.70 o
  -4  -4   9          0.42          0.07         0.72 o
  -3  -4   9          1.33          1.01         0.70 o
  -2  -4   9         73.58         73.79         1.86 o
  -1  -4   9          0.58          0.77         0.60 o
   0  -4   9        141.54        150.41         2.84 o
   1  -4   9        423.64        427.74         7.18 o
   2  -4   9         23.42         23.64         1.08 o
   3  -4   9          2.19          1.48         0.66 o
   4  -4   9         14.52         13.10         1.06 o
   5  -4   9         11.86          7.53         0.89 o
   6  -4   9          6.76          6.36         0.92 o
  -5  -3   9          0.59          0.54         0.69 o
  -4  -3   9         12.69         10.55         0.81 o
  -3  -3   9          0.06          1.29         0.57 o
  -2  -3   9         24.46         24.40         1.00 o
  -1  -3   9          5.71          5.79         0.61 o
   0  -3   9         66.85         69.48         2.19 o
   1  -3   9         94.57        100.38         2.38 o
   2  -3   9        108.35        113.54         2.25 o
   3  -3   9         16.44         16.32         0.91 o
   4  -3   9         14.81         12.43         0.81 o
   5  -3   9         68.98         63.48         1.96 o
   6  -3   9        122.25        114.73         3.68 o
   7  -3   9         16.07         23.42         1.39 o
  -5  -2   9         35.21         36.12         1.30 o
  -4  -2   9         25.32         20.36         1.30 o
  -3  -2   9        199.58        184.94         2.99 o
  -2  -2   9          8.01          8.48         0.69 o
  -1  -2   9          4.71          4.23         0.61 o
   0  -2   9         82.09         80.40         1.61 o
   1  -2   9         33.00         33.94         1.00 o
   2  -2   9         13.55         15.55         0.85 o
   3  -2   9        102.74         98.74         1.82 o
   4  -2   9        156.66        152.86         2.47 o
   5  -2   9         12.24         11.12         0.97 o
   6  -2   9          0.08          0.21         0.70 o
   7  -2   9          3.33          1.87         0.78 o
   8  -2   9          0.57          0.29         0.74 o
  -5  -1   9         12.63         16.59         0.96 o
  -4  -1   9         92.39         95.24         1.97 o
  -3  -1   9          0.69          0.86         0.55 o
  -2  -1   9         44.70         45.71         1.23 o
  -1  -1   9         61.46         59.63         1.38 o
   0  -1   9         10.16         10.29         0.66 o
   1  -1   9        235.25        235.73         3.37 o
   2  -1   9         43.67         40.88         1.09 o
   3  -1   9        217.30        208.40         3.08 o
   4  -1   9          0.00          0.57         0.48 o
   5  -1   9          3.06          1.35         0.50 o
   6  -1   9         31.05         28.19         1.19 o
   7  -1   9          7.75          7.53         0.84 o
   8  -1   9         31.01         30.73         1.32 o
  -6   0   9         24.91         27.50         2.17 o
  -5   0   9          4.37          4.30         0.68 o
  -4   0   9         33.53         27.30         1.08 o
  -3   0   9        345.38        322.27         4.57 o
  -2   0   9        159.00        149.57         2.46 o
  -1   0   9          0.00          0.26         0.42 o
   0   0   9          1.66          1.70         0.48 o
   1   0   9        105.76        109.83         1.86 o
   2   0   9         22.11         21.60         0.81 o
   3   0   9         75.59         77.36         1.49 o
   4   0   9          7.67          7.17         0.93 o
   5   0   9          0.02          0.44         0.50 o
   6   0   9          0.05          0.94         0.49 o
   7   0   9        111.45         96.97         1.91 o
   8   0   9          6.23          8.88         1.31 o
   9   0   9         16.88         17.42         1.16 o
  -6   1   9          0.23          0.11         0.70 o
  -5   1   9          1.83          2.11         0.59 o
  -4   1   9         14.26          9.72         0.72 o
  -3   1   9         17.34         13.41         0.77 o
  -2   1   9          0.02          0.09         0.42 o
  -1   1   9        196.45        179.79         2.73 o
   0   1   9         49.96         50.25         1.24 o
   1   1   9        169.33        160.57         2.69 o
   2   1   9        268.69        272.43         3.76 o
   3   1   9         93.63         89.48         1.63 o
   4   1   9          0.36          0.22         0.45 o
   5   1   9       2242.93       2145.90        25.64 o
   6   1   9        642.78        620.87         7.98 o
   7   1   9         25.30         26.36         1.55 o
   8   1   9          5.04          3.77         0.63 o
   9   1   9         17.05         16.83         1.12 o
  -6   2   9         26.13         32.06         1.52 o
  -5   2   9          1.12          1.26         0.52 o
  -4   2   9          6.15          3.85         0.60 o
  -3   2   9          0.05          0.05         0.45 o
  -2   2   9         20.93         21.60         0.94 o
  -1   2   9          2.23          1.56         0.42 o
   0   2   9          8.38         10.58         0.61 o
   1   2   9        132.65        135.18         2.37 o
   2   2   9         47.93         44.54         1.05 o
   3   2   9         31.54         30.16         0.91 o
   4   2   9          5.85          7.17         1.12 o
   5   2   9        231.82        242.75         3.50 o
   6   2   9         34.96         39.62         1.14 o
   7   2   9         17.27         17.19         0.88 o
   8   2   9         17.61         14.49         0.87 o
   9   2   9          0.09          0.35         0.58 o
  10   2   9          9.25          6.41         0.90 o
  -5   3   9          1.22          1.85         0.69 o
  -4   3   9          1.30          0.76         0.51 o
  -3   3   9        298.05        282.72         4.05 o
  -2   3   9        196.30        193.91         2.91 o
  -1   3   9         14.92         15.04         0.68 o
   0   3   9         74.62         74.06         1.41 o
   1   3   9        230.72        226.22         3.64 o
   2   3   9         95.53         91.92         1.59 o
   3   3   9         15.90         15.19         0.66 o
   4   3   9         13.29         13.93         0.65 o
   5   3   9        105.99        101.51         2.46 o
   6   3   9        285.51        294.61         4.17 o
   7   3   9          0.38         -0.42         0.50 o
   8   3   9          0.17         -0.28         0.52 o
   9   3   9          3.29          2.03         0.63 o
  10   3   9          0.12          2.44         0.67 o
  -5   4   9          2.86          1.07         0.67 o
  -4   4   9          3.61          5.04         0.69 o
  -3   4   9        482.56        471.82         6.22 o
  -2   4   9        120.54        106.93         2.06 o
  -1   4   9          5.78          6.13         0.60 o
   0   4   9        332.90        347.31         4.57 o
   1   4   9          0.81          0.71         0.35 o
   2   4   9         45.48         49.86         1.06 o
   3   4   9          4.85          5.41         0.44 o
   4   4   9          3.79          4.21         0.45 o
   5   4   9         11.41         10.89         0.65 o
   6   4   9         21.19         19.48         0.85 o
   7   4   9        280.51        262.43         3.84 o
   8   4   9         21.66         21.56         1.02 o
   9   4   9         90.34         78.75         1.80 o
  10   4   9          6.23          2.84         0.74 o
  -5   5   9          9.90         10.76         1.12 o
  -4   5   9         10.64         13.64         1.15 o
  -3   5   9         12.06         10.83         0.81 o
  -2   5   9        415.69        403.32         5.33 o
  -1   5   9        203.08        196.74         2.85 o
   0   5   9         84.47         83.55         1.38 o
   1   5   9         87.30         86.20         1.35 o
   2   5   9        140.53        143.99         2.32 o
   3   5   9         12.40         11.16         0.55 o
   4   5   9         11.57         12.93         0.91 o
   5   5   9        197.74        201.51         2.95 o
   6   5   9         12.32         10.42         0.84 o
   7   5   9         75.58         72.15         1.57 o
   8   5   9         22.09         19.69         0.97 o
   9   5   9          7.05          8.99         0.81 o
  10   5   9          6.09          6.87         0.82 o
  -5   6   9          2.95          2.99         0.89 o
  -4   6   9          0.78          0.96         0.72 o
  -3   6   9        111.29        108.21         2.56 o
  -2   6   9        252.47        252.40         3.54 o
  -1   6   9          2.63          3.43         0.55 o
   0   6   9          1.08          1.44         0.39 o
   1   6   9          1.52          1.63         0.26 o
   2   6   9         18.75         19.28         0.69 o
   3   6   9        220.47        234.11         2.96 o
   4   6   9          6.81          7.68         0.51 o
   5   6   9          0.30          0.67         0.41 o
   6   6   9         18.32         17.43         0.81 o
   7   6   9        176.80        182.31         2.95 o
   8   6   9        113.36        111.71         2.11 o
   9   6   9          9.19         10.21         0.84 o
  10   6   9          8.13          8.81         0.88 o
  -4   7   9          0.14          0.20         0.77 o
  -3   7   9         77.68         80.22         2.19 o
  -2   7   9          5.18          5.17         0.89 o
  -1   7   9         50.32         52.27         1.38 o
   0   7   9          0.09          0.63         0.40 o
   1   7   9         88.89         94.48         1.80 o
   2   7   9         18.28         17.09         0.60 o
   3   7   9          6.22          6.85         0.72 o
   4   7   9          0.83          1.66         0.44 o
   5   7   9         63.69         68.22         1.36 o
   6   7   9        112.48        113.77         1.96 o
   7   7   9         34.78         32.75         1.09 o
   8   7   9         97.90         96.90         1.96 o
   9   7   9          4.72          4.13         0.83 o
  10   7   9          5.86          4.24         0.91 o
  -4   8   9          0.04          1.10         0.75 o
  -3   8   9          7.65          6.94         0.93 o
  -2   8   9          4.89          5.56         0.95 o
  -1   8   9        242.88        226.90         5.39 o
   0   8   9        334.48        330.59         4.84 o
   1   8   9         10.95         12.55         0.72 o
   2   8   9        125.36        138.78         2.37 o
   3   8   9          0.61          2.04         0.67 o
   4   8   9        256.75        254.87         3.47 o
   5   8   9         59.78         60.36         1.23 o
   6   8   9         55.28         54.87         1.31 o
   7   8   9         36.84         41.49         2.56 o
   8   8   9         15.40         13.58         0.97 o
   9   8   9          0.46          0.93         0.78 o
  10   8   9         64.59         67.45         2.13 o
  -3   9   9         15.25         19.72         1.25 o
  -2   9   9        171.39        161.31         3.32 o
  -1   9   9          1.93          2.44         0.65 o
   0   9   9         24.28         24.14         1.17 o
   1   9   9        250.16        257.83         4.32 o
   2   9   9         43.06         48.33         1.19 o
   3   9   9          2.34          2.31         0.87 o
   4   9   9          4.66          5.35         0.72 o
   5   9   9          9.00          9.21         0.69 o
   6   9   9          0.53          1.04         0.56 o
   7   9   9          2.56          2.28         0.65 o
   8   9   9         19.11         19.10         1.14 o
   9   9   9          0.24          0.56         0.74 o
  10   9   9         27.76         21.82         1.27 o
  -3  10   9         17.98         22.04         1.62 o
  -2  10   9         58.81         62.28         1.88 o
  -1  10   9          0.02          0.23         0.58 o
   0  10   9         48.31         44.19         1.52 o
   1  10   9        142.14        127.43         2.55 o
   2  10   9          1.26          1.27         0.55 o
   3  10   9         22.56         21.95         1.09 o
   4  10   9         33.32         33.49         1.35 o
   5  10   9          1.65          2.17         0.71 o
   6  10   9          3.31          4.83         0.67 o
   7  10   9          0.16          1.32         0.65 o
   8  10   9        266.06        271.19         4.96 o
   9  10   9        175.31        183.88         3.44 o
  10  10   9         21.59         23.91         1.51 o
  -2  11   9          2.24          2.20         0.87 o
  -1  11   9         80.99         87.15         2.55 o
   0  11   9         14.50         16.52         1.32 o
   1  11   9         18.99         19.54         1.22 o
   2  11   9          9.53         12.77         0.86 o
   3  11   9        101.94         98.50         2.24 o
   4  11   9         96.39         96.40         2.27 o
   5  11   9        189.38        186.48         3.61 o
   6  11   9         60.92         55.11         1.80 o
   7  11   9          6.10          5.58         0.87 o
   8  11   9         27.66         27.59         1.60 o
   9  11   9          0.79          1.64         0.87 o
  -1  12   9         21.55         22.12         2.19 o
   0  12   9         36.85         36.58         1.64 o
   1  12   9          3.81          5.18         0.83 o
   2  12   9          1.89          0.63         0.78 o
   3  12   9          3.82          3.51         1.06 o
   4  12   9          6.93          8.89         0.87 o
   5  12   9          7.18          7.16         0.85 o
   6  12   9         13.10         10.46         1.21 o
   7  12   9         22.28         21.96         1.59 o
   8  12   9          0.00          0.57         1.13 o
   9  12   9         44.15         42.73         3.57 o
   0  13   9          0.28          1.54         1.03 o
   1  13   9          1.57          6.01         1.26 o
   2  13   9          1.66          1.12         0.88 o
   3  13   9         45.23         44.54         1.78 o
   4  13   9          7.84          6.94         1.04 o
   5  13   9         10.72         10.22         1.19 o
   6  13   9         47.44         45.66         2.06 o
   7  13   9         16.11         13.55         1.40 o
   8  13   9         20.25         16.20         1.87 o
   2  14   9          2.37          2.80         1.09 o
   3  14   9         36.63         34.91         2.15 o
   4  14   9          0.58          0.05         1.20 o
   5  14   9         16.59         15.41         1.37 o
   6  14   9          0.10          0.15         0.96 o
  -2  -5  10          7.26          7.16         0.99 o
  -1  -5  10          4.18          5.42         0.98 o
   0  -5  10         16.92         16.58         1.19 o
   1  -5  10         12.83         12.80         1.08 o
   2  -5  10         65.00         68.62         2.09 o
   3  -5  10         12.17         15.86         1.17 o
   4  -5  10          0.09          0.17         0.76 o
  -3  -4  10         43.19         39.55         1.72 o
  -2  -4  10          0.18          0.92         0.70 o
  -1  -4  10          1.21          1.57         0.80 o
   0  -4  10         39.47         41.61         1.46 o
   1  -4  10          8.73          7.96         0.84 o
   2  -4  10          2.15          1.15         0.60 o
   3  -4  10          0.64          0.65         0.68 o
   4  -4  10         94.18         94.63         2.52 o
   5  -4  10          6.03          5.92         0.95 o
  -4  -3  10          0.06          0.12         0.78 o
  -3  -3  10          4.06          2.59         0.68 o
  -2  -3  10         21.59         22.41         1.17 o
  -1  -3  10         32.54         31.83         1.27 o
   0  -3  10          6.00          7.33         0.76 o
   1  -3  10         14.90         16.59         0.99 o
   2  -3  10          0.00          1.00         0.55 o
   3  -3  10         22.50         22.01         1.07 o
   4  -3  10         34.12         32.78         1.94 o
   5  -3  10         23.71         24.49         1.34 o
   6  -3  10          0.42          1.46         0.78 o
  -4  -2  10          2.65          5.28         0.78 o
  -3  -2  10         56.78         53.51         1.47 o
  -2  -2  10         59.96         56.36         1.45 o
  -1  -2  10          3.36          2.14         0.55 o
   0  -2  10         41.77         40.23         1.20 o
   1  -2  10          5.49          6.21         1.10 o
   2  -2  10          4.37          3.76         0.98 o
   3  -2  10         65.47         66.18         1.67 o
   4  -2  10          2.83          2.24         0.59 o
   5  -2  10         32.02         29.91         1.42 o
   6  -2  10         71.34         66.98         2.05 o
   7  -2  10         12.27         12.55         1.09 o
  -4  -1  10          0.79          0.87         0.60 o
  -3  -1  10         53.06         48.00         1.38 o
  -2  -1  10         18.57         20.11         0.94 o
  -1  -1  10          4.56          4.17         0.59 o
   0  -1  10        144.58        150.24         2.50 o
   1  -1  10        348.41        350.26         6.22 o
   2  -1  10        513.47        501.24         7.23 o
   3  -1  10          7.90          6.96         0.61 o
   4  -1  10         99.97         97.68         2.07 o
   5  -1  10         11.09         10.94         0.73 o
   6  -1  10          4.61          3.77         0.69 o
   7  -1  10          5.66          7.52         0.90 o
   8  -1  10         10.17          9.05         0.99 o
  -5   0  10         21.32         29.34         1.36 o
  -4   0  10          0.90          0.66         0.54 o
  -3   0  10         55.46         55.14         1.43 o
  -2   0  10          6.70          6.44         0.67 o
  -1   0  10        119.56        119.38         2.13 o
   0   0  10          4.49          5.09         0.59 o
   1   0  10          1.03          1.58         0.51 o
   2   0  10          4.86          4.74         0.57 o
   3   0  10         48.25         46.94         1.20 o
   4   0  10          7.03          4.65         0.59 o
   5   0  10          1.17          1.55         0.53 o
   6   0  10          0.75          0.39         0.54 o
   7   0  10          6.04          4.86         0.73 o
   8   0  10          3.03          2.23         0.73 o
  -5   1  10          3.83          7.76         0.78 o
  -4   1  10          4.10          3.62         0.65 o
  -3   1  10          5.61          5.07         0.64 o
  -2   1  10         53.18         50.93         1.34 o
  -1   1  10         66.23         58.60         1.38 o
   0   1  10        279.91        284.54         4.00 o
   1   1  10        291.51        287.53         4.03 o
   2   1  10          8.52         11.26         0.66 o
   3   1  10        106.42         96.50         1.79 o
   4   1  10        207.69        195.44         2.97 o
   5   1  10        183.96        185.51         2.91 o
   6   1  10          0.62          0.54         0.52 o
   7   1  10         29.33         27.49         1.03 o
   8   1  10          7.62          5.99         0.80 o
   9   1  10         19.48         20.32         1.56 o
  -5   2  10          0.10          0.67         0.77 o
  -4   2  10          0.01          0.09         0.51 o
  -3   2  10          3.13          0.88         0.53 o
  -2   2  10          6.90          4.60         0.58 o
  -1   2  10         15.14         14.44         0.76 o
   0   2  10          6.59          6.74         0.63 o
   1   2  10        183.41        172.72         2.64 o
   2   2  10         90.21         88.34         1.65 o
   3   2  10        177.12        163.88         2.87 o
   4   2  10         12.92         13.10         0.75 o
   5   2  10        588.82        590.02         7.58 o
   6   2  10        775.07        743.94        11.20 o
   7   2  10          5.94          5.61         0.76 o
   8   2  10         44.01         36.92         1.22 o
   9   2  10          0.50          1.00         0.83 o
  -5   3  10          2.47          2.20         0.76 o
  -4   3  10          2.02          3.26         0.59 o
  -3   3  10          0.29          0.57         0.50 o
  -2   3  10        158.82        159.59         2.59 o
  -1   3  10        230.22        219.77         3.23 o
   0   3  10          1.77          1.13         0.40 o
   1   3  10          0.05         -0.32         0.42 o
   2   3  10          0.38          0.29         0.41 o
   3   3  10         67.56         69.36         1.39 o
   4   3  10        106.69         98.78         1.78 o
   5   3  10        132.66        128.29         2.21 o
   6   3  10        137.07        117.37         2.09 o
   7   3  10        211.62        197.24         3.10 o
   8   3  10         14.01         12.19         0.90 o
   9   3  10          4.99          5.31         0.73 o
  10   3  10         20.84         20.31         1.30 o
  -5   4  10         11.50         13.11         1.23 o
  -4   4  10          9.50         10.25         0.89 o
  -3   4  10          1.31         -0.02         0.46 o
  -2   4  10          5.46          5.74         0.61 o
  -1   4  10          1.56          1.30         0.44 o
   0   4  10        130.16        129.33         2.11 o
   1   4  10         16.19         16.33         0.85 o
   2   4  10         15.53         17.63         0.81 o
   3   4  10          0.00          0.47         0.35 o
   4   4  10         35.17         34.45         1.37 o
   5   4  10        505.53        499.64         6.50 o
   6   4  10        112.04        104.51         1.92 o
   7   4  10         10.53         13.39         0.79 o
   8   4  10         30.76         26.56         1.10 o
   9   4  10          2.41          2.90         0.67 o
  10   4  10          0.16          0.98         0.69 o
  -4   5  10          2.78          2.74         0.78 o
  -3   5  10          5.37          3.14         0.81 o
  -2   5  10         14.86         17.51         0.81 o
  -1   5  10          0.40          0.63         0.42 o
   0   5  10        338.45        346.93         5.06 o
   1   5  10        382.92        377.55         6.15 o
   2   5  10         13.38         12.43         0.61 o
   3   5  10         47.37         45.89         1.06 o
   4   5  10         24.87         24.10         1.26 o
   5   5  10        222.52        216.72         3.17 o
   6   5  10         92.24         87.89         1.72 o
   7   5  10          0.52         -0.53         0.53 o
   8   5  10         94.84         89.22         1.89 o
   9   5  10          1.41          1.63         0.64 o
  10   5  10         81.55         92.17         2.95 o
  -4   6  10          3.58          1.22         1.08 o
  -3   6  10          9.80          8.19         0.91 o
  -2   6  10        135.20        128.88         2.86 o
  -1   6  10         10.56         10.27         0.73 o
   0   6  10         68.36         69.29         1.36 o
   1   6  10         32.27         33.83         0.96 o
   2   6  10        160.94        160.03         2.82 o
   3   6  10         35.24         36.55         0.97 o
   4   6  10         13.80         14.53         0.72 o
   5   6  10        158.08        162.20         2.52 o
   6   6  10          6.65          8.20         0.63 o
   7   6  10          4.58          4.17         0.63 o
   8   6  10        478.15        506.81         6.80 o
   9   6  10        101.54        105.39         2.17 o
  10   6  10          3.14          3.57         0.82 o
  -4   7  10          3.08          3.30         0.85 o
  -3   7  10          0.90          1.87         0.75 o
  -2   7  10        122.56        117.85         2.74 o
  -1   7  10         22.64         18.88         1.12 o
   0   7  10         80.41         79.12         1.80 o
   1   7  10        152.68        150.23         3.33 o
   2   7  10          3.17          3.68         0.42 o
   3   7  10         14.13         13.57         0.60 o
   4   7  10        144.38        142.94         2.22 o
   5   7  10         94.57         89.23         1.63 o
   6   7  10        469.19        462.95         6.56 o
   7   7  10         88.60         92.56         1.83 o
   8   7  10          6.77          7.72         0.74 o
   9   7  10          1.32         -0.30         0.65 o
  10   7  10         31.21         33.06         1.47 o
  -3   8  10         12.79         14.35         1.26 o
  -2   8  10         65.63         64.94         1.93 o
  -1   8  10          8.63          9.21         0.89 o
   0   8  10         34.11         33.87         1.10 o
   1   8  10          8.45          8.05         0.72 o
   2   8  10         66.64         67.56         1.52 o
   3   8  10         12.72         11.38         0.71 o
   4   8  10          5.61          6.54         0.71 o
   5   8  10          0.17          0.34         0.40 o
   6   8  10          1.67          1.23         0.44 o
   7   8  10         61.76         66.79         1.87 o
   8   8  10        286.05        288.02         5.47 o
   9   8  10        147.57        137.69         2.83 o
  10   8  10          0.00         -0.23         0.97 o
  -3   9  10         13.05         17.64         1.25 o
  -2   9  10         15.26         16.60         1.16 o
  -1   9  10          0.59          0.60         0.62 o
   0   9  10        177.37        174.01         3.41 o
   1   9  10        149.06        142.93         2.51 o
   2   9  10         38.78         39.40         1.17 o
   3   9  10          0.04          0.27         0.44 o
   4   9  10          0.30         -0.13         0.61 o
   5   9  10          8.15          7.82         0.81 o
   6   9  10          0.96          0.92         0.56 o
   7   9  10         10.97         10.22         0.83 o
   8   9  10         46.96         53.45         1.60 o
   9   9  10        114.76        126.19         2.99 o
  10   9  10         47.12         45.95         1.70 o
  -2  10  10          0.52          2.39         0.72 o
  -1  10  10          8.64          9.99         1.29 o
   0  10  10          2.72          1.69         0.63 o
   1  10  10         16.22         15.86         0.97 o
   2  10  10         61.39         66.73         1.74 o
   3  10  10         14.08         17.19         1.01 o
   4  10  10         90.31         88.87         2.14 o
   5  10  10        158.62        163.43         3.28 o
   6  10  10         20.70         22.86         1.27 o
   7  10  10          0.03         -0.42         0.79 o
   8  10  10         58.01         66.15         1.81 o
   9  10  10          0.01         -0.01         0.71 o
  -1  11  10        127.91        131.44         3.43 o
   0  11  10         11.13          8.59         1.02 o
   1  11  10          0.12          0.25         0.75 o
   2  11  10          0.04          0.40         0.76 o
   3  11  10        105.35        106.07         2.38 o
   4  11  10        110.53        117.98         2.62 o
   5  11  10         45.89         55.38         1.76 o
   6  11  10          7.44          8.01         0.95 o
   7  11  10         49.98         52.79         1.84 o
   8  11  10        111.15        119.80         2.89 o
   9  11  10          2.33          6.15         1.27 o
   0  12  10          4.00          2.31         1.14 o
   1  12  10          6.99          7.78         1.99 o
   2  12  10          4.06          4.27         1.22 o
   3  12  10          2.54          3.69         0.87 o
   4  12  10        176.00        172.30         3.39 o
   5  12  10        142.82        145.26         3.08 o
   6  12  10          0.02          0.28         0.74 o
   7  12  10          6.99          8.24         1.24 o
   8  12  10         28.31         24.81         1.93 o
   1  13  10         36.04         39.14         3.63 o
   2  13  10         18.30         17.38         1.25 o
   3  13  10         16.67         16.89         1.35 o
   4  13  10         44.48         49.52         1.95 o
   5  13  10          4.91          4.80         1.04 o
   6  13  10          0.09          0.43         0.93 o
   7  13  10         38.69         41.84         2.02 o
   4  14  10         65.77         58.39         2.80 o
   5  14  10         74.15         80.01         3.27 o
  -1  -4  11         22.81         23.94         1.47 o
   0  -4  11         43.70         49.88         2.53 o
   1  -4  11          0.44          0.13         0.78 o
   2  -4  11          5.94          8.14         1.68 o
   3  -4  11          6.16          6.06         0.94 o
  -2  -3  11          0.23          1.38         0.78 o
  -1  -3  11          1.43          1.10         0.66 o
   0  -3  11         15.90         15.40         1.05 o
   1  -3  11          7.05          8.13         0.84 o
   2  -3  11          5.89          7.66         0.81 o
   3  -3  11          6.78          7.40         0.80 o
   4  -3  11         43.07         44.33         1.76 o
   5  -3  11          2.53          2.79         0.79 o
  -3  -2  11          2.26          1.00         0.72 o
  -2  -2  11          6.51          8.28         0.87 o
  -1  -2  11         26.96         23.45         1.53 o
   0  -2  11          6.50          4.85         0.73 o
   1  -2  11         20.46         20.44         1.10 o
   2  -2  11          6.07          7.26         0.76 o
   3  -2  11          7.67          9.24         0.82 o
   4  -2  11         31.21         29.95         1.39 o
   5  -2  11          3.21          3.49         0.79 o
   6  -2  11         11.84         15.53         1.21 o
  -3  -1  11          6.08          4.08         0.69 o
  -2  -1  11         36.62         38.73         1.32 o
  -1  -1  11          9.11         11.13         0.78 o
   0  -1  11          0.72          0.34         0.61 o
   1  -1  11         25.31         23.01         0.97 o
   2  -1  11         54.73         53.89         1.43 o
   3  -1  11        136.71        126.10         2.51 o
   4  -1  11          1.11          1.27         0.58 o
   5  -1  11          3.07          2.28         0.63 o
   6  -1  11          5.37          6.05         0.91 o
   7  -1  11          0.35          1.57         0.79 o
  -4   0  11          6.10          7.51         0.80 o
  -3   0  11          5.08          3.84         0.67 o
  -2   0  11         79.95         84.64         1.92 o
  -1   0  11        115.02        120.34         2.21 o
   0   0  11         12.36         13.66         0.80 o
   1   0  11         35.63         33.12         1.12 o
   2   0  11         10.38          7.75         0.63 o
   3   0  11         12.51         11.64         0.74 o
   4   0  11          1.14          1.07         0.52 o
   5   0  11         31.80         30.59         1.09 o
   6   0  11         58.51         53.70         1.40 o
   7   0  11          1.99          2.19         0.70 o
   8   0  11          3.13          4.47         0.89 o
  -4   1  11         21.21         22.79         1.11 o
  -3   1  11          8.12          5.88         0.69 o
  -2   1  11          0.16          0.64         0.54 o
  -1   1  11         14.06         12.21         0.92 o
   0   1  11        125.65        132.14         2.30 o
   1   1  11        267.34        250.86         3.68 o
   2   1  11         88.32         91.07         1.78 o
   3   1  11          2.00          1.50         0.52 o
   4   1  11        136.89        140.46         2.40 o
   5   1  11        116.04        107.14         2.02 o
   6   1  11         61.87         51.00         1.36 o
   7   1  11         16.76         16.79         0.91 o
   8   1  11         13.67         17.90         1.12 o
  -4   2  11         10.19          8.71         0.79 o
  -3   2  11          6.44          6.25         0.69 o
  -2   2  11        180.06        170.25         2.83 o
  -1   2  11         19.76         23.22         1.15 o
   0   2  11         25.67         25.62         0.97 o
   1   2  11         50.64         42.77         1.18 o
   2   2  11        141.41        135.77         2.29 o
   3   2  11          9.38          6.98         0.63 o
   4   2  11        480.18        467.94         6.20 o
   5   2  11          1.35          2.28         0.57 o
   6   2  11         22.92         22.82         0.98 o
   7   2  11         55.04         50.82         1.39 o
   8   2  11          3.39          4.05         0.65 o
   9   2  11         14.37         13.26         1.05 o
  -4   3  11          3.50          4.29         0.81 o
  -3   3  11          0.05         -0.16         0.50 o
  -2   3  11          0.21          1.23         0.52 o
  -1   3  11         23.52         22.42         0.93 o
   0   3  11        246.36        255.93         3.98 o
   1   3  11        192.05        192.02         3.38 o
   2   3  11         42.42         45.54         1.17 o
   3   3  11          4.29          4.40         0.55 o
   4   3  11         93.18         90.92         1.78 o
   5   3  11         26.00         27.44         1.01 o
   6   3  11         21.12         20.30         1.31 o
   7   3  11         76.91         68.39         1.59 o
   8   3  11         33.74         28.83         1.15 o
   9   3  11          3.07          1.97         0.67 o
  -4   4  11         53.36         54.19         2.01 o
  -3   4  11          7.28          9.96         1.05 o
  -2   4  11        292.93        282.50         4.10 o
  -1   4  11        178.63        179.88         2.82 o
   0   4  11         23.88         21.57         0.91 o
   1   4  11        181.72        179.81         2.75 o
   2   4  11        580.01        579.61         7.42 o
   3   4  11        137.55        138.05         2.28 o
   4   4  11        169.47        179.66         2.79 o
   5   4  11         31.43         39.02         1.26 o
   6   4  11        129.44        124.07         2.39 o
   7   4  11         44.13         43.67         1.30 o
   8   4  11          0.16          0.96         0.58 o
   9   4  11          4.14          2.51         0.66 o
  -4   5  11          2.28          2.20         0.84 o
  -3   5  11          9.86          5.89         0.91 o
  -2   5  11          0.06          0.36         0.52 o
  -1   5  11          6.34          8.24         0.64 o
   0   5  11         14.19         13.49         0.82 o
   1   5  11          9.86          7.90         0.59 o
   2   5  11         38.99         36.72         1.21 o
   3   5  11          9.34          7.01         0.59 o
   4   5  11        435.92        428.07         5.67 o
   5   5  11        148.45        149.02         2.44 o
   6   5  11         26.50         26.98         1.31 o
   7   5  11         25.91         26.48         1.45 o
   8   5  11          0.01          0.71         0.55 o
   9   5  11          0.43          0.84         0.63 o
  10   5  11         38.88         42.03         1.50 o
  -3   6  11          2.77          3.65         1.10 o
  -2   6  11          3.24          4.17         0.77 o
  -1   6  11         15.27         15.02         0.88 o
   0   6  11         15.74         14.53         0.85 o
   1   6  11        186.95        195.54         2.89 o
   2   6  11        199.73        206.60         3.06 o
   3   6  11          5.28          5.70         0.54 o
   4   6  11        158.39        158.55         2.49 o
   5   6  11         23.89         18.92         0.88 o
   6   6  11          0.59          0.77         0.48 o
   7   6  11         28.63         29.11         1.21 o
   8   6  11         38.76         44.82         1.33 o
   9   6  11          4.50          3.61         0.71 o
  10   6  11         14.58         13.12         1.08 o
  -3   7  11          8.15         10.66         1.06 o
  -2   7  11         57.11         50.96         1.90 o
  -1   7  11         37.46         35.20         1.46 o
   0   7  11         32.28         31.71         1.11 o
   1   7  11         31.38         25.25         1.39 o
   2   7  11        116.03        116.49         2.24 o
   3   7  11          2.87          2.46         0.43 o
   4   7  11          6.74          5.72         0.63 o
   5   7  11        204.75        199.28         3.00 o
   6   7  11          2.74          1.81         0.51 o
   7   7  11         69.90         63.86         1.50 o
   8   7  11          0.00          0.61         0.59 o
   9   7  11          7.16          5.33         0.79 o
  10   7  11          0.82          1.18         0.75 o
  -3   8  11          2.31          2.91         0.87 o
  -2   8  11         13.16         12.50         1.07 o
  -1   8  11          0.36         -0.27         0.61 o
   0   8  11         87.83         84.63         2.51 o
   1   8  11         41.98         42.33         1.24 o
   2   8  11         68.57         71.00         2.32 o
   3   8  11         82.96         82.38         1.78 o
   4   8  11          0.82          0.35         0.50 o
   5   8  11        151.35        151.99         2.52 o
   6   8  11          5.48          4.43         0.62 o
   7   8  11          3.03          2.51         0.64 o
   8   8  11         76.00         72.15         1.87 o
   9   8  11          0.42          0.86         0.70 o
  10   8  11          7.69          6.32         0.93 o
  -2   9  11          6.37          5.48         0.90 o
  -1   9  11         21.46         23.82         1.30 o
   0   9  11          0.97          1.64         0.66 o
   1   9  11         90.87         90.85         1.89 o
   2   9  11        238.69        245.82         3.88 o
   3   9  11         47.23         43.93         1.72 o
   4   9  11         11.37         12.14         0.99 o
   5   9  11         38.26         39.18         1.47 o
   6   9  11        140.92        157.00         4.58 o
   7   9  11          0.70         -0.15         0.55 o
   8   9  11          8.18          9.84         0.91 o
   9   9  11         38.65         38.68         1.49 o
  -1  10  11          3.11          2.87         1.07 o
   0  10  11         26.77         23.68         1.22 o
   1  10  11         34.36         32.45         1.52 o
   2  10  11          0.12          0.78         0.58 o
   3  10  11         87.26         92.96         2.21 o
   4  10  11          0.16          0.42         0.66 o
   5  10  11          2.66          3.04         0.82 o
   6  10  11          0.13          0.27         0.74 o
   7  10  11          0.03         -0.72         0.72 o
   8  10  11          6.88          4.11         0.95 o
   9  10  11         69.63         70.50         2.74 o
  -1  11  11          3.24          4.35         1.00 o
   0  11  11         50.86         46.37         1.90 o
   1  11  11          2.08          2.60         0.84 o
   2  11  11         22.47         23.15         1.72 o
   3  11  11          0.42          0.37         0.67 o
   4  11  11         31.53         33.51         1.40 o
   5  11  11         52.84         55.85         1.78 o
   6  11  11          1.27          1.53         0.82 o
   7  11  11          2.10          2.05         0.85 o
   8  11  11          7.75          8.34         1.05 o
   9  11  11          3.45          5.69         1.48 o
   0  12  11          0.46         -0.16         1.30 o
   1  12  11          8.46          9.04         1.75 o
   2  12  11         27.58         25.05         1.50 o
   3  12  11          1.61          2.61         0.87 o
   4  12  11          0.22          1.36         0.75 o
   5  12  11          2.93          2.07         0.83 o
   6  12  11          2.75          1.08         0.80 o
   7  12  11         43.63         42.83         1.70 o
   8  12  11         35.99         37.49         2.48 o
   2  13  11         25.98         30.23         2.11 o
   3  13  11         36.84         38.37         1.85 o
   4  13  11          5.94          7.51         1.06 o
   5  13  11         53.93         48.64         1.73 o
   6  13  11         38.93         40.40         1.99 o
   7  13  11          2.72          2.42         1.14 o
   1  -3  12         17.05         17.28         1.19 o
   2  -3  12         44.92         51.86         1.70 o
   3  -3  12         75.06         72.88         2.27 o
  -1  -2  12          4.05          3.26         0.80 o
   0  -2  12         11.78         12.38         0.99 o
   1  -2  12          3.41          2.80         0.73 o
   2  -2  12          0.16          0.03         0.68 o
   3  -2  12          0.96          2.53         0.70 o
   4  -2  12         16.26         15.15         1.29 o
   5  -2  12          5.64          4.86         0.91 o
  -2  -1  12          3.81          3.44         0.75 o
  -1  -1  12          8.39          7.69         0.86 o
   0  -1  12          0.35          0.75         0.64 o
   1  -1  12          6.46          6.36         0.78 o
   2  -1  12         10.73          7.94         0.92 o
   3  -1  12         34.70         31.54         1.28 o
   4  -1  12         37.77         40.35         1.66 o
   5  -1  12          6.22          6.58         0.92 o
   6  -1  12         26.94         34.07         1.90 o
  -2   0  12         15.29         13.94         0.95 o
  -1   0  12         40.67         33.38         1.75 o
   0   0  12         41.35         38.18         1.25 o
   1   0  12         33.09         35.53         1.18 o
   2   0  12         41.58         36.40         1.29 o
   3   0  12         20.58         17.62         0.92 o
   4   0  12          0.07          0.29         0.54 o
   5   0  12          5.11          2.31         0.66 o
   6   0  12          0.76          0.86         0.73 o
   7   0  12          1.16          0.98         0.96 o
  -3   1  12          9.87         10.28         0.87 o
  -2   1  12          0.00         -0.06         0.69 o
  -1   1  12         78.88         88.54         1.89 o
   0   1  12        101.50        106.13         2.08 o
   1   1  12         13.51         12.80         0.82 o
   2   1  12          9.70          7.36         0.87 o
   3   1  12        184.12        186.76         2.98 o
   4   1  12        128.47        129.04         2.34 o
   5   1  12          0.27          1.25         0.57 o
   6   1  12         17.88         17.31         0.95 o
   7   1  12         68.98         66.81         1.91 o
   8   1  12          6.50          6.63         1.22 o
  -3   2  12         24.09         22.41         1.09 o
  -2   2  12          1.76          2.20         0.59 o
  -1   2  12         15.34         16.60         0.89 o
   0   2  12         45.94         43.49         1.28 o
   1   2  12         38.01         39.36         1.19 o
   2   2  12        259.67        266.71         4.88 o
   3   2  12        210.22        207.26         3.22 o
   4   2  12         24.11         21.38         1.32 o
   5   2  12         23.73         21.93         0.98 o
   6   2  12         38.45         35.66         1.23 o
   7   2  12        500.10        487.15         6.66 o
   8   2  12        133.39        135.45         2.88 o
  -3   3  12         14.12         15.72         0.93 o
  -2   3  12          2.25          2.10         0.56 o
  -1   3  12         11.94         11.25         0.77 o
   0   3  12         77.40         74.34         1.63 o
   1   3  12          0.01         -0.29         0.48 o
   2   3  12          0.46          0.60         0.61 o
   3   3  12         22.81         22.84         0.94 o
   4   3  12         24.69         23.05         0.94 o
   5   3  12          2.08          2.00         0.58 o
   6   3  12          3.94          3.47         0.65 o
   7   3  12          0.04          0.98         0.61 o
   8   3  12         24.63         31.20         1.21 o
  -3   4  12          0.26          0.74         0.78 o
  -2   4  12          2.10          4.79         0.72 o
  -1   4  12         14.63         13.67         0.83 o
   0   4  12          0.50          1.92         0.55 o
   1   4  12         19.84         20.78         0.90 o
   2   4  12          8.39          8.95         0.85 o
   3   4  12          0.10         -0.30         0.48 o
   4   4  12        137.68        134.81         2.33 o
   5   4  12         10.29         11.91         0.76 o
   6   4  12          4.71          2.86         0.59 o
   7   4  12        136.30        127.25         2.47 o
   8   4  12        109.31        102.92         2.37 o
   9   4  12          5.90          6.91         0.80 o
  -3   5  12          0.51          2.05         0.85 o
  -2   5  12         19.84         17.69         1.24 o
  -1   5  12         80.40         85.35         1.99 o
   0   5  12        148.20        151.89         2.51 o
   1   5  12         12.07         10.10         0.70 o
   2   5  12        130.83        133.85         2.29 o
   3   5  12         50.94         50.50         1.27 o
   4   5  12        287.26        288.22         4.11 o
   5   5  12          3.11          2.42         0.55 o
   6   5  12         11.60         12.49         0.80 o
   7   5  12          0.54          0.92         0.57 o
   8   5  12          2.91          3.82         0.66 o
   9   5  12         30.81         37.61         1.36 o
  -3   6  12          4.22          1.46         1.79 o
  -2   6  12          6.08          6.55         0.95 o
  -1   6  12          2.81          2.72         0.66 o
   0   6  12          3.35          3.27         0.61 o
   1   6  12         12.09         12.36         0.84 o
   2   6  12        117.18        115.24         2.05 o
   3   6  12        313.26        310.65         4.32 o
   4   6  12        438.04        446.12         5.92 o
   5   6  12          9.41          8.73         0.68 o
   6   6  12          0.05          1.42         0.90 o
   7   6  12         30.21         31.77         1.14 o
   8   6  12          0.31          0.79         0.60 o
   9   6  12         68.67         84.40         1.95 o
  -2   7  12          2.66          2.13         0.81 o
  -1   7  12          5.50          5.52         0.87 o
   0   7  12          0.01          0.82         0.55 o
   1   7  12         11.03          9.72         0.79 o
   2   7  12          0.54          0.18         0.56 o
   3   7  12         25.10         29.85         1.70 o
   4   7  12         20.46         20.28         0.87 o
   5   7  12         98.60        101.17         1.87 o
   6   7  12        162.37        154.65         3.13 o
   7   7  12          2.98          4.92         0.64 o
   8   7  12          0.20         -0.59         0.59 o
   9   7  12          8.39          9.95         1.19 o
  -2   8  12          0.02          0.03         0.70 o
  -1   8  12          0.53          0.37         0.64 o
   0   8  12          0.91          1.47         0.72 o
   1   8  12          2.30          2.13         0.58 o
   2   8  12         13.50         12.45         1.13 o
   3   8  12        141.90        149.60         2.74 o
   4   8  12        239.45        225.43         3.71 o
   5   8  12        173.55        170.45         3.02 o
   6   8  12         17.62         16.52         0.92 o
   7   8  12         76.82         70.76         1.99 o
   8   8  12         35.26         32.69         1.31 o
   9   8  12          1.68          1.23         0.73 o
  -1   9  12          0.99          1.32         0.74 o
   0   9  12         14.30         16.47         1.15 o
   1   9  12         24.77         22.94         1.25 o
   2   9  12         98.10         98.94         3.01 o
   3   9  12          0.10          1.33         0.56 o
   4   9  12         69.99         65.21         1.89 o
   5   9  12         11.14         10.74         0.96 o
   6   9  12         25.16         25.62         1.32 o
   7   9  12          6.07          5.01         0.93 o
   8   9  12          5.16          5.58         1.10 o
   9   9  12         67.42         66.37         1.89 o
  -1  10  12         26.54         30.33         1.72 o
   0  10  12          6.58          7.43         0.91 o
   1  10  12         97.78        101.70         3.37 o
   2  10  12         15.81         14.65         1.55 o
   3  10  12        288.60        285.62         5.04 o
   4  10  12         82.57         94.51         2.34 o
   5  10  12         15.49         13.79         1.05 o
   6  10  12          0.01          1.13         0.78 o
   7  10  12         54.19         47.32         1.79 o
   8  10  12          0.08          0.61         0.81 o
   9  10  12         13.83         13.77         1.57 o
   0  11  12          1.32          0.59         0.87 o
   1  11  12          0.26          1.95         0.84 o
   2  11  12         58.15         55.72         2.53 o
   3  11  12         34.03         30.87         1.95 o
   4  11  12          4.98          3.11         0.73 o
   5  11  12        213.15        208.17         6.57 o
   6  11  12         22.93         23.58         1.33 o
   7  11  12          0.66          1.01         0.85 o
   8  11  12         48.86         49.19         1.92 o
   2  12  12         10.59         11.19         2.52 o
   3  12  12         86.84         86.44         2.68 o
   4  12  12         36.81         33.43         1.46 o
   5  12  12          4.90          5.41         0.89 o
   6  12  12         51.25         54.57         1.95 o
   7  12  12          9.37          8.58         1.03 o
   4  13  12         31.41         32.47         2.64 o
   5  13  12          0.36          1.09         0.78 o
   6  13  12         59.28         59.47         4.06 o
   0  -1  13         11.35         12.57         2.50 o
   1  -1  13          1.09          2.23         0.77 o
   2  -1  13         22.85         23.79         1.50 o
   3  -1  13         14.69         14.38         1.10 o
   4  -1  13          1.29          3.23         0.75 o
  -1   0  13         27.54         24.20         1.63 o
   0   0  13          1.98          1.84         0.72 o
   1   0  13          6.79          7.34         0.84 o
   2   0  13          4.44          2.72         0.75 o
   3   0  13         60.25         64.51         1.76 o
   4   0  13         45.03         43.89         1.48 o
   5   0  13         11.63         13.23         0.98 o
  -1   1  13         12.93         10.70         0.84 o
   0   1  13          6.76          5.81         0.69 o
   1   1  13          5.04          3.61         0.63 o
   2   1  13         10.56         10.85         0.82 o
   3   1  13          0.30          1.28         0.62 o
   4   1  13         75.17         79.02         1.79 o
   5   1  13         44.73         39.58         1.31 o
   6   1  13         14.70         11.88         0.95 o
  -1   2  13          1.53          1.47         0.60 o
   0   2  13         13.92         11.38         0.82 o
   1   2  13         10.39          9.61         0.84 o
   2   2  13         91.68         88.09         1.86 o
   3   2  13         38.09         36.06         1.27 o
   4   2  13          9.09         10.22         0.95 o
   5   2  13          6.22          4.05         0.66 o
   6   2  13          6.92         11.38         0.84 o
   7   2  13        102.58         99.88         2.10 o
  -2   3  13          0.12          0.45         0.65 o
  -1   3  13          0.43          0.23         0.56 o
   0   3  13         16.35         18.83         0.96 o
   1   3  13          7.04          6.80         0.70 o
   2   3  13          0.04          0.69         0.58 o
   3   3  13         62.27         59.05         1.50 o
   4   3  13         12.41         10.86         0.83 o
   5   3  13          1.02          1.02         0.52 o
   6   3  13          1.36          1.09         0.63 o
   7   3  13        112.14        106.61         2.72 o
   8   3  13        291.88        290.29         4.46 o
  -2   4  13          0.13          0.44         0.67 o
  -1   4  13          2.60          2.48         0.71 o
   0   4  13         37.06         37.61         1.19 o
   1   4  13         64.60         67.15         1.58 o
   2   4  13         86.42         82.51         1.94 o
   3   4  13         34.63         35.88         1.33 o
   4   4  13         11.79         11.85         0.77 o
   5   4  13          6.66          7.09         0.69 o
   6   4  13         18.60         14.76         0.94 o
   7   4  13          2.62          2.42         0.66 o
   8   4  13          0.05          1.68         0.64 o
  -2   5  13         22.91         25.48         1.52 o
  -1   5  13         16.35         10.92         0.91 o
   0   5  13         12.37          9.97         0.86 o
   1   5  13         20.90         22.12         0.97 o
   2   5  13         14.58         11.99         0.80 o
   3   5  13         38.83         41.43         1.19 o
   4   5  13          0.00          0.55         0.54 o
   5   5  13         26.70         28.66         1.08 o
   6   5  13         48.08         43.24         1.29 o
   7   5  13          3.50          3.63         0.69 o
   8   5  13         24.74         25.00         1.14 o
  -1   6  13          6.35          7.49         0.93 o
   0   6  13        174.67        179.88         3.27 o
   1   6  13         63.24         69.47         1.78 o
   2   6  13         25.53         23.59         1.24 o
   3   6  13         64.14         61.20         1.68 o
   4   6  13          4.95          3.62         0.62 o
   5   6  13         79.73         80.85         1.72 o
   6   6  13          5.09          3.89         0.61 o
   7   6  13         17.27         17.42         0.92 o
   8   6  13          4.68          6.03         0.72 o
  -1   7  13          6.43          5.33         0.93 o
   0   7  13         19.84         19.19         1.27 o
   1   7  13         10.10          7.94         0.79 o
   2   7  13         71.20         66.35         1.89 o
   3   7  13         12.09         11.20         0.87 o
   4   7  13          0.34          1.28         0.65 o
   5   7  13         38.47         35.42         1.35 o
   6   7  13          5.22          4.65         0.62 o
   7   7  13        116.05        109.70         2.13 o
   8   7  13         19.61         19.58         1.11 o
   9   7  13         12.65         14.79         2.44 o
  -1   8  13          5.11          4.99         0.93 o
   0   8  13          2.01          2.52         0.82 o
   1   8  13         55.29         55.26         1.56 o
   2   8  13        112.61        110.18         2.50 o
   3   8  13        211.61        211.95         3.60 o
   4   8  13         11.78          9.90         0.84 o
   5   8  13         52.44         53.62         1.57 o
   6   8  13          2.46          1.41         0.76 o
   7   8  13         26.82         29.66         1.51 o
   8   8  13         19.46         19.42         1.36 o
   0   9  13          0.34          0.31         0.75 o
   1   9  13         62.70         62.15         1.91 o
   2   9  13        270.46        289.89         5.08 o
   3   9  13         21.85         24.52         1.31 o
   4   9  13         52.62         51.95         1.78 o
   5   9  13         59.11         57.00         1.95 o
   6   9  13          1.51          1.38         0.79 o
   7   9  13         16.45         17.41         1.64 o
   8   9  13          6.85          9.02         1.06 o
   1  10  13          0.21         -0.22         0.84 o
   2  10  13         18.44         20.80         1.47 o
   3  10  13         22.41         20.91         1.19 o
   4  10  13         15.64         14.27         1.08 o
   5  10  13          6.23          7.63         0.95 o
   6  10  13         53.80         54.42         1.86 o
   7  10  13          0.00          0.62         0.82 o
   8  10  13          0.07         -0.40         0.82 o
   2  11  13         20.54         24.44         1.86 o
   3  11  13         16.38         15.47         1.46 o
   4  11  13          0.55          0.52         0.72 o
   5  11  13         26.41         30.99         1.59 o
   6  11  13         66.79         72.36         2.42 o
   7  11  13         83.03         89.15         2.52 o
   3  12  13          3.29          3.08         1.45 o
   4  12  13          2.35          3.01         1.24 o
   5  12  13          4.19          1.88         0.82 o
   6  12  13         16.08         15.21         1.22 o
   1   1  14          7.66          9.40         0.83 o
   2   1  14         20.33         20.63         1.23 o
   3   1  14          5.17          7.47         0.86 o
   4   1  14          0.50          0.97         0.70 o
   0   2  14         33.23         39.73         1.39 o
   1   2  14         10.97         11.60         0.86 o
   2   2  14         28.23         31.17         1.22 o
   3   2  14         16.81         20.69         1.37 o
   4   2  14          7.16          7.88         0.76 o
   5   2  14          7.99          7.23         0.79 o
   6   2  14          6.30          9.01         0.92 o
   0   3  14          3.00          1.56         0.60 o
   1   3  14         49.11         47.68         1.44 o
   2   3  14         48.96         52.59         1.47 o
   3   3  14         30.02         37.76         1.57 o
   4   3  14          0.20          0.55         0.59 o
   5   3  14         10.56         11.35         0.84 o
   6   3  14         22.15         18.05         1.02 o
   0   4  14         21.45         17.38         1.13 o
   1   4  14          0.01          0.70         0.55 o
   2   4  14         25.70         26.70         1.09 o
   3   4  14         21.25         23.29         1.19 o
   4   4  14         54.60         55.99         2.20 o
   5   4  14          2.79          1.90         0.88 o
   6   4  14          0.67          0.76         0.60 o
   7   4  14          5.96          6.16         0.87 o
   0   5  14         29.30         28.35         1.31 o
   1   5  14        126.10        127.45         2.62 o
   2   5  14          2.59          4.21         0.73 o
   3   5  14          0.95          2.75         0.71 o
   4   5  14         22.60         19.16         0.94 o
   5   5  14         11.91         13.75         1.07 o
   6   5  14         21.57         21.23         1.03 o
   7   5  14          0.58          1.88         0.64 o
   0   6  14         14.09         15.76         1.46 o
   1   6  14         44.93         45.43         2.02 o
   2   6  14         13.38         14.90         0.98 o
   3   6  14         18.49         18.65         1.11 o
   4   6  14          0.00          0.47         0.65 o
   5   6  14         21.16         18.81         1.12 o
   6   6  14         26.46         22.51         1.14 o
   7   6  14         23.23         24.13         1.14 o
   0   7  14          2.59          3.42         0.89 o
   1   7  14          3.99          6.54         0.80 o
   2   7  14          3.72          4.46         0.89 o
   3   7  14          6.90          8.60         0.86 o
   4   7  14          1.70          1.04         0.69 o
   5   7  14          4.87          6.90         0.85 o
   6   7  14         29.69         25.05         1.33 o
   7   7  14         15.44         11.75         1.13 o
   8   7  14         46.31         57.37         2.93 o
   1   8  14         24.40         23.63         1.37 o
   2   8  14         84.29         91.59         2.12 o
   3   8  14         10.96         11.36         0.92 o
   4   8  14         68.03         72.59         1.88 o
   5   8  14        124.63        122.88         2.88 o
   6   8  14          5.47          3.90         0.88 o
   7   8  14          1.63          2.15         0.88 o
   1   9  14          0.08          0.96         0.80 o
   2   9  14          0.08         -0.08         0.87 o
   3   9  14          0.35          0.07         0.96 o
   4   9  14          0.13          1.95         0.78 o
   5   9  14         23.88         23.91         1.43 o
   6   9  14          0.02          1.04         0.75 o
   7   9  14         19.62         17.53         1.30 o
   2  10  14          3.73          2.66         1.00 o
   3  10  14         36.51         37.43         3.23 o
   4  10  14          3.87          2.35         0.78 o
   5  10  14          3.73          3.59         0.90 o
   6  10  14          0.91          0.81         0.83 o
   7  10  14         23.48         20.15         1.39 o
   4  11  14         38.95         45.01         1.73 o
   5  11  14         25.95         25.74         1.46 o
   2   4  15          8.26         13.16         2.44 o
   3   4  15          0.56         -0.08         0.78 o
   4   4  15          0.04          1.08         0.63 o
   5   4  15          1.71          3.48         0.93 o
   2   5  15         11.23          8.79         0.91 o
   3   5  15         20.90         27.26         1.49 o
   4   5  15         20.55         26.45         1.32 o
   5   5  15         18.38         18.86         1.03 o
   2   6  15         21.36         25.73         1.31 o
   3   6  15         18.84         19.25         1.27 o
   4   6  15         20.69         19.65         1.67 o
   5   6  15         30.74         28.79         1.56 o
   6   6  15          0.62          0.86         0.70 o
   2   7  15         15.60         18.44         1.48 o
   3   7  15          2.93          3.33         0.82 o
   4   7  15          5.22          6.68         0.87 o
   5   7  15          4.46          3.84         0.80 o
   6   7  15         17.32         19.76         1.35 o
   3   8  15         37.42         36.11         1.58 o
   4   8  15          2.01          2.46         0.84 o
   5   8  15         26.37         27.79         2.04 o
   6   8  15          0.01          0.91         0.98 o
   4   9  15          1.10          0.49         0.85 o
   5   9  15          3.10          4.15         1.02 o
                                                
